# Supplementary material for: Altitudinal limits of Eastern Himalayan birds are created by competition past and present
Source: PLoS One. 2019 Jul 10;14(7):e0217549. doi: 10.1371/journal.pone.0217549 (PMC6619601; doi:10.1371/journal.pone.0217549)
Supplement: S1 Table — Full list of all 375 species detected during surveys, along with the number of survey points each species was detected at and the number of intervals it was detected during. 215 species were found at a minimum of 5 survey points. (XLSX) [file pone.0217549.s001.xlsx]

## Sheet: Sheet1
Latin name	Common name	Points	Detections
Prunella collaris	Alpine Accentor	4	21
Zoothera mollissima	Alpine Thrush	2	6
Hemixos flavala	Ashy Bulbul	9	19
Dicrurus leucophaeus	Ashy Drongo	69	233
Columba pulchricollis	Ashy Wood Pigeon	3	5
Phylloscopus maculipennis	Ashy-throated Warbler	13	26
Glaucidium cuculoides	Asian Barred Owlet	7	16
Delichon dasypus	Asian House Martin	6	15
Eudynamys scolopaceus	Asian Koel	1	1
Anastomus oscitans	Asian Openbill	1	1
Cacomantis sonneratii	Banded Bay Cuckoo	2	4
Hirundo rustica	Barn Swallow	1	1
Macropygia unchall	Barred Cuckoo-Dove	31	75
Minla strigula	Bar-throated Minla	21	92
Hemipus picatus	Bar-winged Flycatcher-shrike	4	4
Spelaeornis troglodytoides	Bar-winged Wren-Babbler	2	3
Blythipicus pyrrhotis	Bay Woodpecker	26	37
Sitta formosa	Beautiful Nuthatch	1	1
Heterophasia pulchella	Beautiful Sibia	61	461
Accipiter virgatus	Besra	1	1
Trochalopteron imbricatum	Bhutan Laughingthrush	10	32
Hypsipetes leucocephalus	Black Bulbul	71	356
Dicrurus macrocercus	Black Drongo	1	1
Ictinaetus malayensis	Black Eagle	11	15
Enicurus immaculatus	Black-backed Forktail	1	1
Paradoxornis flavirostris	Black-breasted Parrotbill	10	18
Yuhina nigrimenta	Black-chinned Yuhina	17	30
Pycnonotus flaviventris	Black-crested Bulbul	1	3
Nycticorax nycticorax	Black-crowned Night Heron	1	2
Pteruthius melanotis	Black-eared Shrike-babbler	8	12
Trochalopteron affine	Black-faced Laughingthrush	18	121
Abroscopus schisticeps	Black-faced Warbler	15	32
Pteruthius rufiventer	Black-headed Shrike-babbler	1	1
Oriolus xanthornus	Black-hooded Oriole	6	10
Hypothymis azurea	Black-naped Monarch	8	10
Porzana bicolor	Black-tailed Crake	1	1
Aegithalos concinnus	Black-throated Bushtit	12	19
Suthora nipalensis	Black-throated Parrotbill	12	25
Prinia atrogularis	Black-throated Prinia	10	31
Aethopyga saturata	Black-throated Sunbird	44	144
Turdus atrogularis	Black-throated Thrush	1	3
Coracina melaschistos	Black-winged Cuckooshrike	30	76
Myophonus caeruleus	Blue Whistling Thrush	14	26
Nyctyornis athertoni	Blue-bearded Bee-eater	2	2
Monticola cinclorhynchus	Blue-capped Rock Thrush	4	20
Phoenicurus frontalis	Blue-fronted Redstart	9	27
Cinclidium frontale	Blue-fronted Robin	8	39
Hydrornis nipalensis	Blue-naped Pitta	5	13
Psilopogon asiaticus	Blue-throated Barbet	54	199
Cyornis rubeculoides	Blue-throated Blue Flycatcher	12	32
Trochalopteron squamatum	Blue-winged Laughingthrush	14	39
Chloropsis cochinchinensis	Blue-winged Leafbird	1	1
Minla cyanouroptera	Blue-winged Minla	23	50
Alcedo hercules	Blyth's Kingfisher	1	1
Phylloscopus reguloides	Blyth's Leaf Warbler	62	436
Pteruthius aeralatus	Blyth's Shrike-babbler	20	31
Apus leuconyx	Blyth's Swift	9	16
Tragopan blythii	Blyth's Tragopan	2	2
Tickellia hodgsoni	Broad-billed Warbler	10	24
Dicrurus aeneus	Bronzed Drongo	17	50
Pyrrhula nipalensis	Brown Bullfinch	18	74
Locustella luteoventris	Brown Bush Warbler	5	58
Cinclus pallasii	Brown Dipper	2	2
Cholornis unicolor	Brown Parrotbill	2	2
Muscicapa muttui	Brown-breasted Flycatcher	1	11
Horornis fortipes	Brown-flanked Bush Warbler	37	268
Fulvetta ludlowi	Brown-throated Fulvetta	11	24
Phylloscopus pulcher	Buff-barred Warbler	7	45
Pellorneum tickelli	Buff-breasted Babbler	9	20
Stachyridopsis ambigua	Buff-chested Babbler	10	22
Liocichla bugunorum	Bugun Liocichla	1	5
Sphenocichla roberti	Cachar Wedge-billed Babbler	9	28
Lonchura atricapilla	Chestnut Munia	3	4
Sitta cinnamoventris	Chestnut-bellied Nuthatch	3	6
Monticola rufiventris	Chestnut-bellied Rock Thrush	6	9
Arborophila mandellii	Chestnut-breasted Partridge	9	26
Timalia pileata	Chestnut-capped Babbler	9	14
Cettia major	Chestnut-crowned Bush Warbler	1	3
Trochalopteron erythrocephalum	Chestnut-crowned Laughingthrush	42	238
Seicercus castaniceps	Chestnut-crowned Warbler	25	58
Cettia castaneocoronata	Chestnut-headed Tesia	22	95
Sturnia malabarica	Chestnut-tailed Starling	10	19
Clamator coromandus	Chestnut-winged Cuckoo	5	6
Parus cinereus	Cinereous Tit	1	1
Ixobrychus cinnamomeus	Cinnamon Bittern	2	2
Periparus ater	Coal Tit	5	19
Glaucidium brodiei	Collared Owlet	16	46
Dendrocitta frontalis	Collared Treepie	1	2
Cuculus canorus	Common Cuckoo	23	112
Chalcophaps indica	Common Emerald Dove	9	12
Cissa chinensis	Common Green Magpie	5	6
Aegithina tiphia	Common Iora	3	3
Falco tinnunculus	Common Kestrel	1	1
Alcedo atthis	Common Kingfisher	1	1
Acridotheres tristis	Common Myna	6	8
Orthotomus sutorius	Common Tailorbird	25	56
Pomatorhinus ferruginosus	Coral-billed Scimitar Babbler	5	9
Accipiter trivirgatus	Crested Goshawk	2	4
Pernis ptilorhynchus	Crested Honey Buzzard	7	9
Megaceryle lugubris	Crested Kingfisher	1	1
Spilornis cheela	Crested Serpent Eagle	7	8
Aethopyga siparaja	Crimson Sunbird	5	9
Dendrocopos darjellensis	Darjeeling Woodpecker	10	21
Procarduelis nipalensis	Dark-breasted Rosefinch	7	39
Carpodacus edwardsii	Dark-rumped Rosefinch	1	1
Muscicapa sibirica	Dark-sided Flycatcher	14	93
Bubulcus coromandus	Eastern Cattle Egret	9	15
Corvus levaillantii	Eastern Jungle Crow	16	23
Falco subbuteo	Eurasian Hobby	1	1
Garrulus glandarius	Eurasian Jay	5	8
Passer montanus	Eurasian Tree Sparrow	8	12
Troglodytes troglodytes	Eurasian Wren	3	10
Napothera epilepidota	Eyebrowed Wren-Babbler	4	9
Muscicapa ferruginea	Ferruginous Flycatcher	4	7
Dicaeum ignipectus	Fire-breasted Flowerpecker	38	125
Myzornis pyrrhoura	Fire-tailed Myzornis	1	1
Aethopyga ignicauda	Fire-tailed Sunbird	17	84
Pycnonotus flavescens	Flavescent Bulbul	4	4
Surniculus dicruroides	Fork-tailed Drongo-Cuckoo	41	110
Dendrocopos macei	Fulvous-breasted Woodpecker	2	2
Plegadis falcinellus	Glossy Ibis	1	1
Stachyridopsis chrysaea	Golden Babbler	51	167
Tarsiger chrysaeus	Golden Bush Robin	5	19
Lioparus chrysotis	Golden-breasted Fulvetta	12	39
Chloropsis aurifrons	Golden-fronted Leafbird	1	1
Cisticola exilis	Golden-headed Cisticola	5	5
Pyrrhoplectes epauletta	Golden-naped Finch	6	9
Psilopogon franklinii	Golden-throated Barbet	47	172
Heteroxenicus stellatus	Gould's Shortwing	2	4
Prinia gracilis	Graceful Prinia	5	6
Grandala coelicolor	Grandala	2	7
Psilopogon virens	Great Barbet	93	459
Ardea alba	Great Egret	2	3
Buceros bicornis	Great Hornbill	1	1
Acridotheres grandis	Great Myna	1	1
Centropus sinensis	Greater Coucal	1	1
Chrysocolaptes guttacristatus	Greater Flameback	1	1
Garrulax pectoralis	Greater Necklaced Laughingthrush	15	27
Dicrurus paradiseus	Greater Racket-tailed Drongo	4	6
Chrysophlegma flavinucha	Greater Yellownape	8	17
Cochoa viridis	Green Cochoa	8	11
Ducula aenea	Green Imperial Pigeon	2	2
Pteruthius xanthochlorus	Green Shrike-babbler	1	2
Parus monticolus	Green-backed Tit	21	89
Phaenicophaeus tristis	Green-billed Malkoha	2	5
Phylloscopus trochiloides	Greenish Warbler	10	80
Aethopyga nipalensis	Green-tailed Sunbird	56	323
Saxicola ferreus	Grey Bush Chat	19	90
Lophophanes dichrous	Grey Crested Tit	1	2
Polyplectron bicalcaratum	Grey Peacock-Pheasant	3	7
Dendrocitta formosae	Grey Treepie	33	72
Lanius tephronotus	Grey-backed Shrike	1	2
Tesia cyaniventer	Grey-bellied Tesia	28	162
Prinia hodgsonii	Grey-breasted Prinia	2	3
Dendrocopos canicapillus	Grey-capped Pygmy Woodpecker	2	2
Seicercus poliogenys	Grey-cheeked Warbler	36	157
Pericrocotus solaris	Grey-chinned Minivet	10	11
Seicercus tephrocephalus	Grey-crowned Warbler	7	39
Culicicapa ceylonensis	Grey-headed Canary-flycatcher	53	189
Psittacula finschii	Grey-headed Parakeet	4	13
Psittiparus gularis	Grey-headed Parrotbill	1	1
Picus canus	Grey-headed Woodpecker	2	7
Phylloscopus xanthoschistos	Grey-hooded Warbler	33	94
Cettia brunnifrons	Grey-sided Bush Warbler	9	89
Garrulax caerulatus	Grey-sided Laughingthrush	20	49
Stachyris nigriceps	Grey-throated Babbler	29	57
Riparia chinensis	Grey-throated Martin	1	1
Turdus boulboul	Grey-winged Blackbird	4	8
Dicrurus hottentottus	Hair-crested Drongo	23	53
Cyornis banyumas	Hill Blue Flycatcher	4	23
Arborophila torqueola	Hill Partridge	32	116
Tarsiger rufilatus	Himalayan Bluetail	2	2
Buteo burmanicus	Himalayan Buzzard	2	2
Cuculus saturatus	Himalayan Cuckoo	27	164
Cutia nipalensis	Himalayan Cutia	12	23
Lophophorus impejanus	Himalayan Monal	1	3
Aerodramus brevirostris	Himalayan Swiftlet	27	58
Carpodacus thura	Himalayan White-browed Rosefinch	7	40
Batrachostomus hodgsoni	Hodgson's Frogmouth	1	2
Hierococcyx nisicolor	Hodgson's Hawk-Cuckoo	16	38
Certhia hodgsoni	Hodgson's Treecreeper	1	2
Pitta sordida	Hooded Pitta	2	2
Passer domesticus	House Sparrow	3	3
Apus nipalensis	House Swift	1	1
Horornis brunnescens	Hume's Bush Warbler	9	28
Larvivora brunnea	Indian Blue Robin	1	8
Cuculus micropterus	Indian Cuckoo	61	229
Terpsiphone paradisi	Indian Paradise Flycatcher	14	31
Egretta intermedia	Intermediate Egret	2	3
Chrysomma altirostre	Jerdon's Babbler	9	16
Acridotheres fuscus	Jungle Myna	5	5
Lophura leucomelanos	Kalij Pheasant	1	1
Cyornis magnirostris	Large Blue Flycatcher	11	19
Coracina macei	Large Cuckooshrike	2	3
Hierococcyx sparverioides	Large Hawk-Cuckoo	68	243
Niltava grandis	Large Niltava	25	93
Tephrodornis virgatus	Large Woodshrike	2	3
Corvus macrorhynchos	Large-billed Crow	19	85
Phylloscopus magnirostris	Large-billed Leaf Warbler	20	130
Phylloscopus chloronotus	Lemon-rumped Warbler	4	7
Centropus bengalensis	Lesser Coucal	7	11
Cuculus poliocephalus	Lesser Cuckoo	48	187
Dicrurus remifer	Lesser Racket-tailed Drongo	6	14
Brachypteryx leucophris	Lesser Shortwing	22	64
Picus chlorolophus	Lesser Yellownape	1	2
Microcarbo niger	Little Cormorant	5	11
Egretta garzetta	Little Egret	3	4
Ficedula westermanni	Little Pied Flycatcher	5	17
Arachnothera longirostra	Little Spiderhunter	7	14
Rimator malacoptilus	Long-billed Wren-Babbler	7	16
Psarisomus dalhousiae	Long-tailed Broadbill	4	12
Pericrocotus ethologus	Long-tailed Minivet	2	2
Lanius schach	Long-tailed Shrike	2	3
Heterophasia picaoides	Long-tailed Sibia	6	10
Fulvetta manipurensis	Manipur Fulvetta	10	23
Oriolus traillii	Maroon Oriole	33	77
Pellorneum palustre	Marsh Babbler	4	5
Bambusicola fytchii	Mountain Bamboo Partridge	1	1
Ixos mcclellandii	Mountain Bulbul	15	27
Ducula badia	Mountain Imperial Pigeon	17	49
Phyllergates cuculatus	Mountain Tailorbird	33	118
Aethopyga gouldiae	Mrs. Gould's Sunbird	15	87
Alcippe nipalensis	Nepal Fulvetta	47	105
Delichon nipalense	Nepal House Martin	5	38
Anthus hodgsoni	Olive-backed Pipit	11	58
Chloropsis hardwickii	Orange-bellied Leafbird	20	45
Treron bicinctus	Orange-breasted Green Pigeon	1	1
Copsychus saularis	Oriental Magpie-Robin	5	7
Streptopelia orientalis	Oriental Turtle Dove	9	31
Zosterops palpebrosus	Oriental White-eye	38	109
Anthus rufulus	Paddyfield Pipit	1	1
Cyornis unicolor	Pale Blue Flycatcher	31	119
Cyornis poliogenys	Pale-chinned Blue Flycatcher	5	8
Ceryle rudis	Pied Kingfisher	2	4
Gracupica contra	Pied Myna	1	1
Macronus gularis	Pin-striped Tit-Babbler	15	37
Treron apicauda	Pin-tailed Green Pigeon	13	21
Dicaeum minullum	Plain Flowerpecker	8	12
Leucosticte nemoricola	Plain Mountain Finch	4	15
Prinia inornata	Plain Prinia	2	2
Cacomantis merulinus	Plaintive Cuckoo	7	15
Phoenicurus fuliginosus	Plumbeous Water Redstart	3	12
Pellorneum ruficeps	Puff-throated Babbler	9	14
Cochoa purpurea	Purple Cochoa	4	9
Ardea purpurea	Purple Heron	3	4
Muscicapella hodgsoni	Pygmy Flycatcher	2	2
Pnoepyga pusilla	Pygmy Wren-babbler	21	50
Pyrrhocorax pyrrhocorax	Red-billed Chough	2	5
Leiothrix lutea	Red-billed Leiothrix	26	142
Pomatorhinus ochraceiceps	Red-billed Scimitar Babbler	4	8
Liocichla phoenicea	Red-faced Liocichla	13	53
Carpodacus puniceus	Red-fronted Rosefinch	1	1
Pyrrhula erythrocephala	Red-headed Bullfinch	2	2
Harpactes erythrocephalus	Red-headed Trogon	7	13
Minla ignotincta	Red-tailed Minla	23	62
Pycnonotus cafer	Red-vented Bulbul	42	109
Vanellus indicus	Red-wattled Lapwing	2	4
Pycnonotus jocosus	Red-whiskered Bulbul	30	58
Vanellus duvaucelii	River Lapwing	1	1
Columba livia	Rock Dove	3	4
Pericrocotus roseus	Rosy Minivet	3	3
Anthus roseatus	Rosy Pipit	7	51
Chalcoparia singalensis	Ruby-cheeked Sunbird	1	1
Halcyon coromanda	Ruddy Kingfisher	3	3
Heterophasia capistrata	Rufous Sibia	2	17
Dendrocitta vagabunda	Rufous Treepie	1	1
Micropternus brachyurus	Rufous Woodpecker	7	9
Heterophasia annectans	Rufous-backed Sibia	10	19
Lophotriorchis kienerii	Rufous-bellied Hawk-Eagle	2	2
Niltava sundara	Rufous-bellied Niltava	12	31
Dendrocopos hyperythrus	Rufous-bellied Woodpecker	9	28
Prunella strophiata	Rufous-breasted Accentor	2	9
Tarsiger hyperythrus	Rufous-breasted Bush Robin	2	7
Stachyridopsis ruficeps	Rufous-capped Babbler	33	74
Garrulax rufogularis	Rufous-chinned Laughingthrush	1	4
Abroscopus albogularis	Rufous-faced Warbler	29	59
Aegithalos iouschistos	Rufous-fronted Bushtit	1	3
Ficedula strophiata	Rufous-gorgeted Flycatcher	5	14
Psittiparus bakeri	Rufous-headed Parrotbill	4	7
Aceros nipalensis	Rufous-necked Hornbill	2	3
Garrulax ruficollis	Rufous-necked Laughingthrush	4	5
Alcippe rufogularis	Rufous-throated Fulvetta	4	8
Arborophila rufogularis	Rufous-throated Partridge	13	32
Spelaeornis caudatus	Rufous-throated Wren-Babbler	7	25
Periparus rubidiventris	Rufous-vented Tit	3	8
Yuhina occipitalis	Rufous-vented Yuhina	17	149
Alcippe castaneceps	Rufous-winged Fulvetta	11	16
Locustella mandelli	Russet Bush Warbler	4	22
Passer rutilans	Russet Sparrow	7	13
Brachypteryx hyperythra	Rusty-bellied Shortwing	6	25
Certhia nipalensis	Rusty-flanked Treecreeper	1	1
Actinodura egertoni	Rusty-fronted Barwing	28	111
Spelaeornis badeigularis	Rusty-throated Wren-Babbler	8	14
Ficedula sapphira	Sapphire Flycatcher	4	10
Trochalopteron subunicolor	Scaly Laughingthrush	3	8
Pnoepyga albiventer	Scaly-breasted Wren-babbler	2	10
Carpodacus sipahi	Scarlet Finch	11	24
Pericrocotus speciosus	Scarlet Minivet	24	56
Accipiter badius	Shikra	1	1
Pericrocotus brevirostris	Short-billed Minivet	25	79
Certhia discolor	Sikkim Treecreeper	4	5
Sphenocichla humei	Sikkim Wedge-billed Babbler	1	1
Leiothrix argentauris	Silver-eared Mesia	43	169
Enicurus schistaceus	Slaty-backed Forktail	1	1
Tesia olivea	Slaty-bellied Tesia	15	75
Ficedula tricolor	Slaty-blue Flycatcher	7	17
Pomatorhinus superciliaris	Slender-billed Scimitar Babbler	6	12
Niltava macgrigoriae	Small Niltava	38	110
Columba leuconota	Snow Pigeon	1	1
Ficedula hyperythra	Snowy-browed Flycatcher	1	1
Picumnus innominatus	Speckled Piculet	1	1
Pelecanus philippensis	Spot-billed Pelican	1	1
Paradoxornis guttaticollis	Spot-breasted Parrotbill	2	5
Spilopelia chinensis	Spotted Dove	8	13
Elachura formosa	Spotted Elachura	6	11
Enicurus maculatus	Spotted Forktail	1	1
Garrulax ocellatus	Spotted Laughingthrush	10	38
Nucifraga caryocatactes	Spotted Nutcracker	9	33
Pellorneum albiventre	Spot-throated Babbler	5	13
Mycerobas melanozanthos	Spot-winged Grosbeak	3	5
Saroglossa spiloptera	Spot-winged Starling	1	1
Pomatorhinus ruficollis	Streak-breasted Scimitar Babbler	34	83
Arachnothera magna	Streaked Spiderhunter	51	150
Ploceus manyar	Streaked Weaver	3	3
Actinodura waldeni	Streak-throated Barwing	14	23
Turdoides earlei	Striated Babbler	3	4
Pycnonotus striatus	Striated Bulbul	30	127
Garrulax striatus	Striated Laughingthrush	57	211
Prinia crinigera	Striated Prinia	1	1
Yuhina castaniceps	Striated Yuhina	25	66
Yuhina gularis	Stripe-throated Yuhina	35	256
Melanochlora sultanea	Sultan Tit	9	12
Laticilla cinerascens	Swamp Prinia	3	9
Tragopan temminckii	Temminck's Tragopan	1	1
Turdus maximus	Tibetan Blackbird	1	1
Phylloscopus affinis	Tickell's Leaf Warbler	1	1
Turdus unicolor	Tickell's Thrush	2	7
Ficedula superciliaris	Ultramarine Flycatcher	3	16
Eumyias thalassinus	Verditer Flycatcher	54	255
Harpactes wardi	Ward's Trogon	5	17
Treron sphenurus	Wedge-tailed Green Pigeon	42	106
Yuhina flavicollis	Whiskered Yuhina	44	173
Seicercus whistleri	Whistler's Warbler	37	303
Motacilla alba	White Wagtail	3	3
Erpornis zantholeuca	White-bellied Erpornis	4	7
Psittiparus ruficeps	White-breasted Parrotbill	4	7
Sasia ochracea	White-browed Piculet	2	2
Pomatorhinus schisticeps	White-browed Scimitar Babbler	4	13
Brachypteryx montana	White-browed Shortwing	16	80
Phoenicurus leucocephalus	White-capped Redstart	7	21
Turdus albocinctus	White-collared Blackbird	10	53
Garrulax leucolophus	White-crested Laughingthrush	36	86
Anthipes monileger	White-gorgeted Flycatcher	19	41
Gampsorhynchus rufulus	White-hooded Babbler	1	2
Yuhina bakeri	White-naped Yuhina	24	52
Lonchura striata	White-rumped Munia	2	2
Copsychus malabaricus	White-rumped Shama	13	25
Seicercus affinis	White-spectacled Warbler	7	16
Cyornis concretus	White-tailed Flycatcher	1	1
Sitta himalayensis	White-tailed Nuthatch	13	24
Myiomela leucura	White-tailed Robin	16	50
Alophoixus flaveolus	White-throated Bulbul	26	56
Rhipidura albicollis	White-throated Fantail	45	146
Halcyon smyrnensis	White-throated Kingfisher	4	4
Hirundapus caudacutus	White-throated Needletail	2	2
Chelidorhynx hypoxantha	Yellow-bellied Fantail	6	19
Dicaeum melanoxanthum	Yellow-bellied Flowerpecker	3	3
Prinia flaviventris	Yellow-bellied Prinia	15	25
Abroscopus superciliaris	Yellow-bellied Warbler	14	23
Urocissa flavirostris	Yellow-billed Blue Magpie	12	22
Chloris spinoides	Yellow-breasted Greenfinch	14	68
Sylviparus modestus	Yellow-browed Tit	12	19
Machlolophus spilonotus	Yellow-cheeked Tit	25	45
Alcippe cinerea	Yellow-throated Fulvetta	23	44
Phylloscopus cantator	Yellow-vented Warbler	5	12
