# Supplementary material for: Altitudinal limits of Eastern Himalayan birds are created by competition past and present
Source: PLoS One. 2019 Jul 10;14(7):e0217549. doi: 10.1371/journal.pone.0217549 (PMC6619601; doi:10.1371/journal.pone.0217549)
Supplement: S2 Table — The sheet ‘Detection time series’ gives the species recorded for each survey interval. The sheet ‘Locations’ gives the coordinates and altitude for each survey point. (XLSX) [file pone.0217549.s002.xlsx]

## Sheet: Detection time series
Location code	Date	Start time	End time	Scientific name	Common name
B1	2013-05-27	04:45:00	05:15:00	Dicrurus leucophaeus	Ashy Drongo
B1	2013-05-27	04:45:00	05:15:00	Heterophasia pulchella	Beautiful Sibia
B1	2013-05-27	04:45:00	05:15:00	Phylloscopus reguloides	Blyth's Leaf Warbler
B1	2013-05-27	04:45:00	05:15:00	Stachyridopsis chrysaea	Golden Babbler
B1	2013-05-27	04:45:00	05:15:00	Culicicapa ceylonensis	Grey-headed Canary-flycatcher
B1	2013-05-27	04:45:00	05:15:00	Cuculus micropterus	Indian Cuckoo
B1	2013-05-27	04:45:00	05:15:00	Hierococcyx sparverioides	Large Hawk-Cuckoo
B1	2013-05-27	04:45:00	05:15:00	Ducula badia	Mountain Imperial Pigeon
B1	2013-05-27	04:45:00	05:15:00	Actinodura egertoni	Rusty-fronted Barwing
B1	2013-05-27	04:45:00	05:15:00	Tesia olivea	Slaty-bellied Tesia
B1	2013-05-27	04:45:00	05:15:00	Arachnothera magna	Streaked Spiderhunter
B1	2013-05-27	04:45:00	05:15:00	Garrulax striatus	Striated Laughingthrush
B1	2013-05-27	04:45:00	05:15:00	Eumyias thalassinus	Verditer Flycatcher
B1	2013-05-27	04:45:00	05:15:00	Yuhina flavicollis	Whiskered Yuhina
B1	2013-05-27	04:45:00	05:15:00	Alcippe cinerea	Yellow-throated Fulvetta
B2	2013-05-27	06:11:00	06:41:00	Dicrurus leucophaeus	Ashy Drongo
B2	2013-05-27	06:11:00	06:41:00	Heterophasia pulchella	Beautiful Sibia
B2	2013-05-27	06:11:00	06:41:00	Aethopyga saturata	Black-throated Sunbird
B2	2013-05-27	06:11:00	06:41:00	Phylloscopus reguloides	Blyth's Leaf Warbler
B2	2013-05-27	06:11:00	06:41:00	Arborophila mandellii	Chestnut-breasted Partridge
B2	2013-05-27	06:11:00	06:41:00	Spilornis cheela	Crested Serpent Eagle
B2	2013-05-27	06:11:00	06:41:00	Psilopogon franklinii	Golden-throated Barbet
B2	2013-05-27	06:11:00	06:41:00	Arborophila torqueola	Hill Partridge
B2	2013-05-27	06:11:00	06:41:00	Cuculus saturatus	Himalayan Cuckoo
B2	2013-05-27	06:11:00	06:41:00	Cuculus micropterus	Indian Cuckoo
B2	2013-05-27	06:11:00	06:41:00	Hierococcyx sparverioides	Large Hawk-Cuckoo
B2	2013-05-27	06:11:00	06:41:00	Ducula badia	Mountain Imperial Pigeon
B2	2013-05-27	06:11:00	06:41:00	Lophotriorchis kienerii	Rufous-bellied Hawk-Eagle
B2	2013-05-27	06:11:00	06:41:00	Stachyridopsis ruficeps	Rufous-capped Babbler
B2	2013-05-27	06:11:00	06:41:00	Pycnonotus striatus	Striated Bulbul
B2	2013-05-27	06:41:00	07:01:00	Aethopyga saturata	Black-throated Sunbird
B2	2013-05-27	06:41:00	07:01:00	Arborophila mandellii	Chestnut-breasted Partridge
B2	2013-05-27	06:41:00	07:01:00	Stachyridopsis chrysaea	Golden Babbler
B2	2013-05-27	06:41:00	07:01:00	Psilopogon franklinii	Golden-throated Barbet
B2	2013-05-27	06:41:00	07:01:00	Psilopogon virens	Great Barbet
B2	2013-05-27	06:41:00	07:01:00	Arborophila torqueola	Hill Partridge
B2	2013-05-27	06:41:00	07:01:00	Cuculus saturatus	Himalayan Cuckoo
B2	2013-05-27	06:41:00	07:01:00	Cuculus micropterus	Indian Cuckoo
B2	2013-05-27	06:41:00	07:01:00	Ducula badia	Mountain Imperial Pigeon
B2	2013-05-27	06:41:00	07:01:00	Actinodura egertoni	Rusty-fronted Barwing
B2	2013-05-27	06:41:00	07:01:00	Arachnothera magna	Streaked Spiderhunter
B1	2013-05-27	09:00:00	09:30:00	Dicrurus leucophaeus	Ashy Drongo
B1	2013-05-27	09:00:00	09:30:00	Trochalopteron squamatum	Blue-winged Laughingthrush
B1	2013-05-27	09:00:00	09:30:00	Seicercus castaniceps	Chestnut-crowned Warbler
B1	2013-05-27	09:00:00	09:30:00	Psilopogon virens	Great Barbet
B1	2013-05-27	09:00:00	09:30:00	Cuculus micropterus	Indian Cuckoo
B1	2013-05-27	09:00:00	09:30:00	Hierococcyx sparverioides	Large Hawk-Cuckoo
B1	2013-05-27	09:00:00	09:30:00	Actinodura egertoni	Rusty-fronted Barwing
B1	2013-05-27	09:00:00	09:30:00	Tesia olivea	Slaty-bellied Tesia
B1	2013-05-27	09:00:00	09:30:00	Eumyias thalassinus	Verditer Flycatcher
B1	2013-05-27	09:30:00	09:45:00	Tragopan blythii	Blyth's Tragopan
B1	2013-05-27	09:30:00	09:45:00	Dicrurus leucophaeus	Ashy Drongo
B1	2013-05-27	09:30:00	09:45:00	Heterophasia pulchella	Beautiful Sibia
B1	2013-05-27	09:30:00	09:45:00	Phylloscopus reguloides	Blyth's Leaf Warbler
B1	2013-05-27	09:30:00	09:45:00	Tesia olivea	Slaty-bellied Tesia
B1	2013-05-27	09:30:00	09:45:00	Seicercus affinis	White-spectacled Warbler
B2	2013-05-27	10:37:00	11:07:00	Phylloscopus reguloides	Blyth's Leaf Warbler
B2	2013-05-27	10:37:00	11:07:00	Arborophila mandellii	Chestnut-breasted Partridge
B2	2013-05-27	10:37:00	11:07:00	Psilopogon virens	Great Barbet
B2	2013-05-27	10:37:00	11:07:00	Culicicapa ceylonensis	Grey-headed Canary-flycatcher
B2	2013-05-27	10:37:00	11:07:00	Cuculus micropterus	Indian Cuckoo
B2	2013-05-27	10:37:00	11:07:00	Hierococcyx sparverioides	Large Hawk-Cuckoo
B2	2013-05-27	10:37:00	11:07:00	Brachypteryx leucophris	Lesser Shortwing
B2	2013-05-27	10:37:00	11:07:00	Ducula badia	Mountain Imperial Pigeon
B2	2013-05-27	10:37:00	11:07:00	Chloropsis hardwickii	Orange-bellied Leafbird
B2	2013-05-27	10:37:00	11:07:00	Tesia olivea	Slaty-bellied Tesia
B2	2013-05-27	10:37:00	11:07:00	Arachnothera magna	Streaked Spiderhunter
B2	2013-05-27	10:37:00	11:07:00	Yuhina flavicollis	Whiskered Yuhina
B1	2013-05-27	12:36:00	13:06:00	Dicrurus leucophaeus	Ashy Drongo
B1	2013-05-27	12:36:00	13:06:00	Heterophasia pulchella	Beautiful Sibia
B1	2013-05-27	12:36:00	13:06:00	Phylloscopus reguloides	Blyth's Leaf Warbler
B1	2013-05-27	12:36:00	13:06:00	Seicercus poliogenys	Grey-cheeked Warbler
B1	2013-05-27	12:36:00	13:06:00	Garrulax caerulatus	Grey-sided Laughingthrush
B1	2013-05-27	12:36:00	13:06:00	Hierococcyx sparverioides	Large Hawk-Cuckoo
B1	2013-05-27	12:36:00	13:06:00	Tesia olivea	Slaty-bellied Tesia
B1	2013-05-27	12:36:00	13:06:00	Garrulax striatus	Striated Laughingthrush
B1	2013-05-27	12:36:00	13:06:00	Eumyias thalassinus	Verditer Flycatcher
B1	2013-05-27	12:36:00	13:06:00	Psittiparus ruficeps	White-breasted Parrotbill
B3	2013-05-27	15:00:00	15:30:00	Heterophasia pulchella	Beautiful Sibia
B3	2013-05-27	15:00:00	15:30:00	Pernis ptilorhynchus	Crested Honey Buzzard
B3	2013-05-27	15:00:00	15:30:00	Psilopogon virens	Great Barbet
B3	2013-05-27	15:00:00	15:30:00	Arborophila torqueola	Hill Partridge
B3	2013-05-27	15:00:00	15:30:00	Cuculus micropterus	Indian Cuckoo
B3	2013-05-27	15:00:00	15:30:00	Actinodura egertoni	Rusty-fronted Barwing
B3	2013-05-27	15:00:00	15:30:00	Tesia olivea	Slaty-bellied Tesia
B3	2013-05-27	15:00:00	15:30:00	Eumyias thalassinus	Verditer Flycatcher
B2	2013-05-27	15:43:00	16:13:00	Aethopyga saturata	Black-throated Sunbird
B2	2013-05-27	15:43:00	16:13:00	Phylloscopus reguloides	Blyth's Leaf Warbler
B2	2013-05-27	15:43:00	16:13:00	Arborophila mandellii	Chestnut-breasted Partridge
B2	2013-05-27	15:43:00	16:13:00	Psilopogon franklinii	Golden-throated Barbet
B2	2013-05-27	15:43:00	16:13:00	Psilopogon virens	Great Barbet
B2	2013-05-27	15:43:00	16:13:00	Arborophila torqueola	Hill Partridge
B2	2013-05-27	15:43:00	16:13:00	Cuculus saturatus	Himalayan Cuckoo
B2	2013-05-27	15:43:00	16:13:00	Cutia nipalensis	Himalayan Cutia
B2	2013-05-27	15:43:00	16:13:00	Hierococcyx sparverioides	Large Hawk-Cuckoo
B2	2013-05-27	15:43:00	16:13:00	Brachypteryx leucophris	Lesser Shortwing
B2	2013-05-27	15:43:00	16:13:00	Oriolus traillii	Maroon Oriole
B2	2013-05-27	15:43:00	16:13:00	Ducula badia	Mountain Imperial Pigeon
B2	2013-05-27	15:43:00	16:13:00	Chloropsis hardwickii	Orange-bellied Leafbird
B2	2013-05-27	15:43:00	16:13:00	Pycnonotus striatus	Striated Bulbul
B3	2013-05-27	16:24:00	16:34:00	Dicrurus leucophaeus	Ashy Drongo
B3	2013-05-27	16:24:00	16:34:00	Abroscopus schisticeps	Black-faced Warbler
B3	2013-05-27	16:24:00	16:34:00	Cuculus micropterus	Indian Cuckoo
B3	2013-05-27	16:24:00	16:34:00	Tesia olivea	Slaty-bellied Tesia
B3	2013-05-27	16:24:00	16:34:00	Eumyias thalassinus	Verditer Flycatcher
B4	2013-05-28	05:05:00	05:15:00	Heterophasia pulchella	Beautiful Sibia
B4	2013-05-28	05:05:00	05:15:00	Phylloscopus reguloides	Blyth's Leaf Warbler
B4	2013-05-28	05:05:00	05:15:00	Trochalopteron erythrocephalum	Chestnut-crowned Laughingthrush
B4	2013-05-28	05:05:00	05:15:00	Tesia cyaniventer	Grey-bellied Tesia
B4	2013-05-28	05:05:00	05:15:00	Cuculus saturatus	Himalayan Cuckoo
B4	2013-05-28	05:05:00	05:15:00	Tesia olivea	Slaty-bellied Tesia
B4	2013-05-28	05:05:00	05:15:00	Pycnonotus striatus	Striated Bulbul
B4	2013-05-28	05:15:00	05:25:00	Heterophasia pulchella	Beautiful Sibia
B4	2013-05-28	05:15:00	05:25:00	Phylloscopus reguloides	Blyth's Leaf Warbler
B4	2013-05-28	05:15:00	05:25:00	Pteruthius aeralatus	Blyth's Shrike-babbler
B4	2013-05-28	05:15:00	05:25:00	Psilopogon virens	Great Barbet
B4	2013-05-28	05:15:00	05:25:00	Culicicapa ceylonensis	Grey-headed Canary-flycatcher
B4	2013-05-28	05:15:00	05:25:00	Arborophila torqueola	Hill Partridge
B4	2013-05-28	05:15:00	05:25:00	Cuculus saturatus	Himalayan Cuckoo
B4	2013-05-28	05:15:00	05:25:00	Pomatorhinus ruficollis	Streak-breasted Scimitar Babbler
B4	2013-05-28	05:15:00	05:25:00	Pycnonotus striatus	Striated Bulbul
B4	2013-05-28	05:15:00	05:25:00	Yuhina flavicollis	Whiskered Yuhina
B4	2013-05-28	05:25:00	05:35:00	Heterophasia pulchella	Beautiful Sibia
B4	2013-05-28	05:25:00	05:35:00	Phylloscopus reguloides	Blyth's Leaf Warbler
B4	2013-05-28	05:25:00	05:35:00	Psilopogon virens	Great Barbet
B4	2013-05-28	05:25:00	05:35:00	Aethopyga nipalensis	Green-tailed Sunbird
B4	2013-05-28	05:25:00	05:35:00	Tesia cyaniventer	Grey-bellied Tesia
B4	2013-05-28	05:25:00	05:35:00	Arborophila torqueola	Hill Partridge
B4	2013-05-28	05:25:00	05:35:00	Actinodura waldeni	Streak-throated Barwing
B4	2013-05-28	05:25:00	05:35:00	Pycnonotus striatus	Striated Bulbul
B4	2013-05-28	05:25:00	05:35:00	Yuhina flavicollis	Whiskered Yuhina
B4	2013-05-28	05:25:00	05:35:00	Chelidorhynx hypoxantha	Yellow-bellied Fantail
B4	2013-05-28	05:25:00	05:35:00	Alcippe cinerea	Yellow-throated Fulvetta
B4	2013-05-28	05:35:00	05:45:00	Heterophasia pulchella	Beautiful Sibia
B4	2013-05-28	05:35:00	05:45:00	Phylloscopus reguloides	Blyth's Leaf Warbler
B4	2013-05-28	05:35:00	05:45:00	Pteruthius aeralatus	Blyth's Shrike-babbler
B4	2013-05-28	05:35:00	05:45:00	Psilopogon virens	Great Barbet
B4	2013-05-28	05:35:00	05:45:00	Tesia cyaniventer	Grey-bellied Tesia
B4	2013-05-28	05:35:00	05:45:00	Seicercus poliogenys	Grey-cheeked Warbler
B4	2013-05-28	05:35:00	05:45:00	Arborophila torqueola	Hill Partridge
B4	2013-05-28	05:35:00	05:45:00	Niltava grandis	Large Niltava
B4	2013-05-28	05:35:00	05:45:00	Oriolus traillii	Maroon Oriole
B4	2013-05-28	05:35:00	05:45:00	Yuhina flavicollis	Whiskered Yuhina
B4	2013-05-28	05:35:00	05:45:00	Chelidorhynx hypoxantha	Yellow-bellied Fantail
B4	2013-05-28	05:35:00	05:45:00	Alcippe cinerea	Yellow-throated Fulvetta
B4	2013-05-28	05:45:00	05:55:00	Phylloscopus reguloides	Blyth's Leaf Warbler
B4	2013-05-28	05:45:00	05:55:00	Trochalopteron erythrocephalum	Chestnut-crowned Laughingthrush
B4	2013-05-28	05:45:00	05:55:00	Psilopogon virens	Great Barbet
B4	2013-05-28	05:45:00	05:55:00	Tesia cyaniventer	Grey-bellied Tesia
B4	2013-05-28	05:45:00	05:55:00	Culicicapa ceylonensis	Grey-headed Canary-flycatcher
B4	2013-05-28	05:45:00	05:55:00	Cuculus saturatus	Himalayan Cuckoo
B4	2013-05-28	05:45:00	05:55:00	Niltava grandis	Large Niltava
B4	2013-05-28	05:45:00	05:55:00	Actinodura waldeni	Streak-throated Barwing
B4	2013-05-28	05:45:00	05:55:00	Pycnonotus striatus	Striated Bulbul
B4	2013-05-28	05:45:00	05:55:00	Yuhina gularis	Stripe-throated Yuhina
B4	2013-05-28	05:55:00	06:05:00	Phylloscopus reguloides	Blyth's Leaf Warbler
B4	2013-05-28	05:55:00	06:05:00	Lioparus chrysotis	Golden-breasted Fulvetta
B4	2013-05-28	05:55:00	06:05:00	Psilopogon virens	Great Barbet
B4	2013-05-28	05:55:00	06:05:00	Arborophila torqueola	Hill Partridge
B4	2013-05-28	05:55:00	06:05:00	Cuculus saturatus	Himalayan Cuckoo
B4	2013-05-28	05:55:00	06:05:00	Niltava grandis	Large Niltava
B4	2013-05-28	05:55:00	06:05:00	Oriolus traillii	Maroon Oriole
B4	2013-05-28	05:55:00	06:05:00	Carpodacus sipahi	Scarlet Finch
B4	2013-05-28	05:55:00	06:05:00	Pycnonotus striatus	Striated Bulbul
B4	2013-05-28	05:55:00	06:05:00	Yuhina gularis	Stripe-throated Yuhina
B4	2013-05-28	05:55:00	06:05:00	Alcippe cinerea	Yellow-throated Fulvetta
B5	2013-05-28	07:07:00	07:17:00	Macropygia unchall	Barred Cuckoo-Dove
B5	2013-05-28	07:07:00	07:17:00	Heterophasia pulchella	Beautiful Sibia
B5	2013-05-28	07:07:00	07:17:00	Phylloscopus reguloides	Blyth's Leaf Warbler
B5	2013-05-28	07:07:00	07:17:00	Psilopogon virens	Great Barbet
B5	2013-05-28	07:07:00	07:17:00	Aethopyga nipalensis	Green-tailed Sunbird
B5	2013-05-28	07:07:00	07:17:00	Arborophila torqueola	Hill Partridge
B5	2013-05-28	07:07:00	07:17:00	Cuculus saturatus	Himalayan Cuckoo
B5	2013-05-28	07:07:00	07:17:00	Cutia nipalensis	Himalayan Cutia
B5	2013-05-28	07:07:00	07:17:00	Cuculus micropterus	Indian Cuckoo
B5	2013-05-28	07:07:00	07:17:00	Alcippe castaneceps	Rufous-winged Fulvetta
B5	2013-05-28	07:07:00	07:17:00	Actinodura egertoni	Rusty-fronted Barwing
B5	2013-05-28	07:07:00	07:17:00	Pycnonotus striatus	Striated Bulbul
B5	2013-05-28	07:07:00	07:17:00	Yuhina flavicollis	Whiskered Yuhina
B5	2013-05-28	07:17:00	07:27:00	Heterophasia pulchella	Beautiful Sibia
B5	2013-05-28	07:17:00	07:27:00	Suthora nipalensis	Black-throated Parrotbill
B5	2013-05-28	07:17:00	07:27:00	Minla cyanouroptera	Blue-winged Minla
B5	2013-05-28	07:17:00	07:27:00	Phylloscopus reguloides	Blyth's Leaf Warbler
B5	2013-05-28	07:17:00	07:27:00	Glaucidium brodiei	Collared Owlet
B5	2013-05-28	07:17:00	07:27:00	Psilopogon virens	Great Barbet
B5	2013-05-28	07:17:00	07:27:00	Arborophila torqueola	Hill Partridge
B5	2013-05-28	07:17:00	07:27:00	Minla ignotincta	Red-tailed Minla
B5	2013-05-28	07:17:00	07:27:00	Actinodura waldeni	Streak-throated Barwing
B5	2013-05-28	07:17:00	07:27:00	Yuhina gularis	Stripe-throated Yuhina
B5	2013-05-28	07:17:00	07:27:00	Yuhina flavicollis	Whiskered Yuhina
B5	2013-05-28	07:17:00	07:27:00	Sylviparus modestus	Yellow-browed Tit
B5	2013-05-28	07:17:00	07:27:00	Alcippe cinerea	Yellow-throated Fulvetta
B5	2013-05-28	07:27:00	07:37:00	Heterophasia pulchella	Beautiful Sibia
B5	2013-05-28	07:27:00	07:37:00	Suthora nipalensis	Black-throated Parrotbill
B5	2013-05-28	07:27:00	07:37:00	Minla cyanouroptera	Blue-winged Minla
B5	2013-05-28	07:27:00	07:37:00	Phylloscopus reguloides	Blyth's Leaf Warbler
B5	2013-05-28	07:27:00	07:37:00	Lioparus chrysotis	Golden-breasted Fulvetta
B5	2013-05-28	07:27:00	07:37:00	Psilopogon virens	Great Barbet
B5	2013-05-28	07:27:00	07:37:00	Tesia cyaniventer	Grey-bellied Tesia
B5	2013-05-28	07:27:00	07:37:00	Seicercus poliogenys	Grey-cheeked Warbler
B5	2013-05-28	07:27:00	07:37:00	Arborophila torqueola	Hill Partridge
B5	2013-05-28	07:27:00	07:37:00	Cutia nipalensis	Himalayan Cutia
B5	2013-05-28	07:27:00	07:37:00	Cuculus micropterus	Indian Cuckoo
B5	2013-05-28	07:27:00	07:37:00	Stachyridopsis ruficeps	Rufous-capped Babbler
B5	2013-05-28	07:27:00	07:37:00	Pycnonotus striatus	Striated Bulbul
B5	2013-05-28	07:27:00	07:37:00	Yuhina flavicollis	Whiskered Yuhina
B5	2013-05-28	07:37:00	07:47:00	Heterophasia pulchella	Beautiful Sibia
B5	2013-05-28	07:37:00	07:47:00	Phylloscopus reguloides	Blyth's Leaf Warbler
B5	2013-05-28	07:37:00	07:47:00	Seicercus castaniceps	Chestnut-crowned Warbler
B5	2013-05-28	07:37:00	07:47:00	Lioparus chrysotis	Golden-breasted Fulvetta
B5	2013-05-28	07:37:00	07:47:00	Tesia cyaniventer	Grey-bellied Tesia
B5	2013-05-28	07:37:00	07:47:00	Seicercus poliogenys	Grey-cheeked Warbler
B5	2013-05-28	07:37:00	07:47:00	Arborophila torqueola	Hill Partridge
B5	2013-05-28	07:37:00	07:47:00	Cuculus saturatus	Himalayan Cuckoo
B5	2013-05-28	07:37:00	07:47:00	Cutia nipalensis	Himalayan Cutia
B5	2013-05-28	07:37:00	07:47:00	Actinodura egertoni	Rusty-fronted Barwing
B5	2013-05-28	07:37:00	07:47:00	Actinodura waldeni	Streak-throated Barwing
B5	2013-05-28	07:37:00	07:47:00	Yuhina gularis	Stripe-throated Yuhina
B5	2013-05-28	07:37:00	07:47:00	Yuhina flavicollis	Whiskered Yuhina
B5	2013-05-28	07:47:00	07:57:00	Macropygia unchall	Barred Cuckoo-Dove
B5	2013-05-28	07:47:00	07:57:00	Heterophasia pulchella	Beautiful Sibia
B5	2013-05-28	07:47:00	07:57:00	Phylloscopus reguloides	Blyth's Leaf Warbler
B5	2013-05-28	07:47:00	07:57:00	Lioparus chrysotis	Golden-breasted Fulvetta
B5	2013-05-28	07:47:00	07:57:00	Psilopogon virens	Great Barbet
B5	2013-05-28	07:47:00	07:57:00	Aethopyga nipalensis	Green-tailed Sunbird
B5	2013-05-28	07:47:00	07:57:00	Seicercus poliogenys	Grey-cheeked Warbler
B5	2013-05-28	07:47:00	07:57:00	Arborophila torqueola	Hill Partridge
B5	2013-05-28	07:47:00	07:57:00	Cuculus poliocephalus	Lesser Cuckoo
B5	2013-05-28	07:47:00	07:57:00	Alcippe castaneceps	Rufous-winged Fulvetta
B5	2013-05-28	07:47:00	07:57:00	Actinodura egertoni	Rusty-fronted Barwing
B5	2013-05-28	07:47:00	07:57:00	Yuhina gularis	Stripe-throated Yuhina
B5	2013-05-28	07:47:00	07:57:00	Yuhina flavicollis	Whiskered Yuhina
B5	2013-05-28	07:47:00	07:57:00	Alcippe cinerea	Yellow-throated Fulvetta
B6	2013-05-28	11:25:00	11:35:00	Heterophasia pulchella	Beautiful Sibia
B6	2013-05-28	11:25:00	11:35:00	Ictinaetus malayensis	Black Eagle
B6	2013-05-28	11:25:00	11:35:00	Aegithalos concinnus	Black-throated Bushtit
B6	2013-05-28	11:25:00	11:35:00	Psilopogon franklinii	Golden-throated Barbet
B6	2013-05-28	11:25:00	11:35:00	Psilopogon virens	Great Barbet
B6	2013-05-28	11:25:00	11:35:00	Hierococcyx sparverioides	Large Hawk-Cuckoo
B6	2013-05-28	11:25:00	11:35:00	Aceros nipalensis	Rufous-necked Hornbill
B6	2013-05-28	11:25:00	11:35:00	Niltava macgrigoriae	Small Niltava
B6	2013-05-28	11:25:00	11:35:00	Arachnothera magna	Streaked Spiderhunter
B6	2013-05-28	11:35:00	11:45:00	Blythipicus pyrrhotis	Bay Woodpecker
B6	2013-05-28	11:35:00	11:45:00	Heterophasia pulchella	Beautiful Sibia
B6	2013-05-28	11:35:00	11:45:00	Psilopogon franklinii	Golden-throated Barbet
B6	2013-05-28	11:35:00	11:45:00	Psilopogon virens	Great Barbet
B6	2013-05-28	11:35:00	11:45:00	Hierococcyx sparverioides	Large Hawk-Cuckoo
B6	2013-05-28	11:35:00	11:45:00	Actinodura egertoni	Rusty-fronted Barwing
B6	2013-05-28	11:35:00	11:45:00	Garrulax leucolophus	White-crested Laughingthrush
B6	2013-05-28	11:45:00	11:55:00	Heterophasia pulchella	Beautiful Sibia
B6	2013-05-28	11:45:00	11:55:00	Ictinaetus malayensis	Black Eagle
B6	2013-05-28	11:45:00	11:55:00	Phylloscopus reguloides	Blyth's Leaf Warbler
B6	2013-05-28	11:45:00	11:55:00	Stachyridopsis chrysaea	Golden Babbler
B6	2013-05-28	11:45:00	11:55:00	Psilopogon franklinii	Golden-throated Barbet
B6	2013-05-28	11:45:00	11:55:00	Psilopogon virens	Great Barbet
B6	2013-05-28	11:45:00	11:55:00	Seicercus poliogenys	Grey-cheeked Warbler
B6	2013-05-28	11:45:00	11:55:00	Cuculus micropterus	Indian Cuckoo
B6	2013-05-28	11:55:00	12:05:00	Dicrurus leucophaeus	Ashy Drongo
B6	2013-05-28	11:55:00	12:05:00	Heterophasia pulchella	Beautiful Sibia
B6	2013-05-28	11:55:00	12:05:00	Trochalopteron squamatum	Blue-winged Laughingthrush
B6	2013-05-28	11:55:00	12:05:00	Psilopogon franklinii	Golden-throated Barbet
B6	2013-05-28	11:55:00	12:05:00	Psilopogon virens	Great Barbet
B6	2013-05-28	11:55:00	12:05:00	Hierococcyx nisicolor	Hodgson's Hawk-Cuckoo
B6	2013-05-28	11:55:00	12:05:00	Arachnothera magna	Streaked Spiderhunter
B6	2013-05-28	11:55:00	12:05:00	Pycnonotus striatus	Striated Bulbul
B6	2013-05-28	12:05:00	12:15:00	Dicrurus leucophaeus	Ashy Drongo
B6	2013-05-28	12:05:00	12:15:00	Heterophasia pulchella	Beautiful Sibia
B6	2013-05-28	12:05:00	12:15:00	Trochalopteron squamatum	Blue-winged Laughingthrush
B6	2013-05-28	12:05:00	12:15:00	Psilopogon franklinii	Golden-throated Barbet
B6	2013-05-28	12:05:00	12:15:00	Psilopogon virens	Great Barbet
B6	2013-05-28	12:05:00	12:15:00	Hierococcyx nisicolor	Hodgson's Hawk-Cuckoo
B6	2013-05-28	12:05:00	12:15:00	Hierococcyx sparverioides	Large Hawk-Cuckoo
B6	2013-05-28	12:05:00	12:15:00	Niltava grandis	Large Niltava
B6	2013-05-28	12:05:00	12:15:00	Cyornis unicolor	Pale Blue Flycatcher
B6	2013-05-28	12:05:00	12:15:00	Leiothrix argentauris	Silver-eared Mesia
B6	2013-05-28	12:05:00	12:15:00	Arachnothera magna	Streaked Spiderhunter
B6	2013-05-28	12:05:00	12:15:00	Garrulax leucolophus	White-crested Laughingthrush
B1	2013-05-28	15:25:00	15:35:00	Heterophasia pulchella	Beautiful Sibia
B1	2013-05-28	15:25:00	15:35:00	Trochalopteron squamatum	Blue-winged Laughingthrush
B1	2013-05-28	15:25:00	15:35:00	Phylloscopus reguloides	Blyth's Leaf Warbler
B1	2013-05-28	15:25:00	15:35:00	Aethopyga nipalensis	Green-tailed Sunbird
B1	2013-05-28	15:25:00	15:35:00	Oriolus traillii	Maroon Oriole
B1	2013-05-28	15:25:00	15:35:00	Tesia olivea	Slaty-bellied Tesia
B1	2013-05-28	15:25:00	15:35:00	Eumyias thalassinus	Verditer Flycatcher
B1	2013-05-28	15:35:00	15:45:00	Dicrurus leucophaeus	Ashy Drongo
B1	2013-05-28	15:35:00	15:45:00	Heterophasia pulchella	Beautiful Sibia
B1	2013-05-28	15:35:00	15:45:00	Phylloscopus reguloides	Blyth's Leaf Warbler
B1	2013-05-28	15:35:00	15:45:00	Seicercus poliogenys	Grey-cheeked Warbler
B1	2013-05-28	15:35:00	15:45:00	Culicicapa ceylonensis	Grey-headed Canary-flycatcher
B1	2013-05-28	15:35:00	15:45:00	Brachypteryx leucophris	Lesser Shortwing
B1	2013-05-28	15:35:00	15:45:00	Spelaeornis caudatus	Rufous-throated Wren-Babbler
B1	2013-05-28	15:35:00	15:45:00	Actinodura egertoni	Rusty-fronted Barwing
B1	2013-05-28	15:45:00	15:55:00	Dicrurus leucophaeus	Ashy Drongo
B1	2013-05-28	15:45:00	15:55:00	Heterophasia pulchella	Beautiful Sibia
B1	2013-05-28	15:45:00	15:55:00	Abroscopus schisticeps	Black-faced Warbler
B1	2013-05-28	15:45:00	15:55:00	Phylloscopus reguloides	Blyth's Leaf Warbler
B1	2013-05-28	15:45:00	15:55:00	Seicercus poliogenys	Grey-cheeked Warbler
B1	2013-05-28	15:45:00	15:55:00	Cutia nipalensis	Himalayan Cutia
B1	2013-05-28	15:45:00	15:55:00	Spelaeornis caudatus	Rufous-throated Wren-Babbler
B1	2013-05-28	15:45:00	15:55:00	Actinodura egertoni	Rusty-fronted Barwing
B1	2013-05-28	15:45:00	15:55:00	Carpodacus sipahi	Scarlet Finch
B1	2013-05-28	15:45:00	15:55:00	Tesia olivea	Slaty-bellied Tesia
B1	2013-05-28	15:45:00	15:55:00	Eumyias thalassinus	Verditer Flycatcher
B1	2013-05-28	15:45:00	15:55:00	Treron sphenurus	Wedge-tailed Green Pigeon
B1	2013-05-28	15:55:00	16:05:00	Dicrurus leucophaeus	Ashy Drongo
B1	2013-05-28	15:55:00	16:05:00	Heterophasia pulchella	Beautiful Sibia
B1	2013-05-28	15:55:00	16:05:00	Trochalopteron squamatum	Blue-winged Laughingthrush
B1	2013-05-28	15:55:00	16:05:00	Phylloscopus reguloides	Blyth's Leaf Warbler
B1	2013-05-28	15:55:00	16:05:00	Seicercus poliogenys	Grey-cheeked Warbler
B1	2013-05-28	15:55:00	16:05:00	Ducula badia	Mountain Imperial Pigeon
B1	2013-05-28	15:55:00	16:05:00	Spelaeornis caudatus	Rufous-throated Wren-Babbler
B1	2013-05-28	15:55:00	16:05:00	Pomatorhinus ruficollis	Streak-breasted Scimitar Babbler
B1	2013-05-28	15:55:00	16:05:00	Treron sphenurus	Wedge-tailed Green Pigeon
B1	2013-05-28	16:05:00	16:15:00	Dicrurus leucophaeus	Ashy Drongo
B1	2013-05-28	16:05:00	16:15:00	Heterophasia pulchella	Beautiful Sibia
B1	2013-05-28	16:05:00	16:15:00	Phylloscopus reguloides	Blyth's Leaf Warbler
B1	2013-05-28	16:05:00	16:15:00	Psilopogon virens	Great Barbet
B1	2013-05-28	16:05:00	16:15:00	Seicercus poliogenys	Grey-cheeked Warbler
B1	2013-05-28	16:05:00	16:15:00	Brachypteryx leucophris	Lesser Shortwing
B1	2013-05-28	16:05:00	16:15:00	Ducula badia	Mountain Imperial Pigeon
B1	2013-05-28	16:05:00	16:15:00	Spelaeornis caudatus	Rufous-throated Wren-Babbler
B1	2013-05-28	16:05:00	16:15:00	Actinodura egertoni	Rusty-fronted Barwing
B1	2013-05-28	16:05:00	16:15:00	Tesia olivea	Slaty-bellied Tesia
B1	2013-05-28	16:05:00	16:15:00	Pycnonotus striatus	Striated Bulbul
B1	2013-05-28	16:05:00	16:15:00	Garrulax striatus	Striated Laughingthrush
B1	2013-05-28	16:05:00	16:15:00	Eumyias thalassinus	Verditer Flycatcher
B1	2013-05-28	16:15:00	16:25:00	Dicrurus leucophaeus	Ashy Drongo
B1	2013-05-28	16:15:00	16:25:00	Heterophasia pulchella	Beautiful Sibia
B1	2013-05-28	16:15:00	16:25:00	Abroscopus schisticeps	Black-faced Warbler
B1	2013-05-28	16:15:00	16:25:00	Phylloscopus reguloides	Blyth's Leaf Warbler
B1	2013-05-28	16:15:00	16:25:00	Horornis fortipes	Brown-flanked Bush Warbler
B1	2013-05-28	16:15:00	16:25:00	Psilopogon virens	Great Barbet
B1	2013-05-28	16:15:00	16:25:00	Garrulax caerulatus	Grey-sided Laughingthrush
B1	2013-05-28	16:15:00	16:25:00	Ducula badia	Mountain Imperial Pigeon
B1	2013-05-28	16:15:00	16:25:00	Tesia olivea	Slaty-bellied Tesia
B1	2013-05-28	16:15:00	16:25:00	Pomatorhinus ruficollis	Streak-breasted Scimitar Babbler
B1	2013-05-28	16:15:00	16:25:00	Pycnonotus striatus	Striated Bulbul
B1	2013-05-28	16:15:00	16:25:00	Eumyias thalassinus	Verditer Flycatcher
B2	2013-05-30	07:15:00	07:25:00	Aethopyga saturata	Black-throated Sunbird
B2	2013-05-30	07:15:00	07:25:00	Phylloscopus reguloides	Blyth's Leaf Warbler
B2	2013-05-30	07:15:00	07:25:00	Seicercus castaniceps	Chestnut-crowned Warbler
B2	2013-05-30	07:15:00	07:25:00	Seicercus poliogenys	Grey-cheeked Warbler
B2	2013-05-30	07:15:00	07:25:00	Oriolus traillii	Maroon Oriole
B2	2013-05-30	07:15:00	07:25:00	Garrulax striatus	Striated Laughingthrush
B2	2013-05-30	07:15:00	07:25:00	Actinodura egertoni	Rusty-fronted Barwing
B2	2013-05-30	07:15:00	07:25:00	Pycnonotus striatus	Striated Bulbul
B2	2013-05-30	07:25:00	07:35:00	Macropygia unchall	Barred Cuckoo-Dove
B2	2013-05-30	07:25:00	07:35:00	Aethopyga saturata	Black-throated Sunbird
B2	2013-05-30	07:25:00	07:35:00	Phylloscopus reguloides	Blyth's Leaf Warbler
B2	2013-05-30	07:25:00	07:35:00	Seicercus poliogenys	Grey-cheeked Warbler
B2	2013-05-30	07:25:00	07:35:00	Actinodura egertoni	Rusty-fronted Barwing
B2	2013-05-30	07:25:00	07:35:00	Pycnonotus striatus	Striated Bulbul
B2	2013-05-30	07:25:00	07:35:00	Garrulax striatus	Striated Laughingthrush
B2	2013-05-30	07:35:00	07:45:00	Aethopyga saturata	Black-throated Sunbird
B2	2013-05-30	07:35:00	07:45:00	Garrulax striatus	Striated Laughingthrush
B3	2013-05-30	07:57:00	08:07:00	Dicrurus leucophaeus	Ashy Drongo
B3	2013-05-30	07:57:00	08:07:00	Heterophasia pulchella	Beautiful Sibia
B3	2013-05-30	07:57:00	08:07:00	Phylloscopus reguloides	Blyth's Leaf Warbler
B3	2013-05-30	07:57:00	08:07:00	Horornis fortipes	Brown-flanked Bush Warbler
B3	2013-05-30	07:57:00	08:07:00	Psilopogon virens	Great Barbet
B3	2013-05-30	07:57:00	08:07:00	Seicercus poliogenys	Grey-cheeked Warbler
B3	2013-05-30	07:57:00	08:07:00	Oriolus traillii	Maroon Oriole
B3	2013-05-30	07:57:00	08:07:00	Arachnothera magna	Streaked Spiderhunter
B3	2013-05-30	07:57:00	08:07:00	Pycnonotus striatus	Striated Bulbul
B3	2013-05-30	07:57:00	08:07:00	Garrulax striatus	Striated Laughingthrush
B3	2013-05-30	07:57:00	08:07:00	Eumyias thalassinus	Verditer Flycatcher
B3	2013-05-30	07:57:00	08:07:00	Yuhina flavicollis	Whiskered Yuhina
B3	2013-05-30	08:07:00	08:17:00	Heterophasia pulchella	Beautiful Sibia
B3	2013-05-30	08:07:00	08:17:00	Ducula badia	Mountain Imperial Pigeon
B3	2013-05-30	08:07:00	08:17:00	Garrulax striatus	Striated Laughingthrush
B3	2013-05-30	08:07:00	08:17:00	Eumyias thalassinus	Verditer Flycatcher
B3	2013-05-30	08:07:00	08:17:00	Yuhina flavicollis	Whiskered Yuhina
B3	2013-05-30	08:17:00	08:27:00	Dicrurus leucophaeus	Ashy Drongo
B3	2013-05-30	08:17:00	08:27:00	Heterophasia pulchella	Beautiful Sibia
B3	2013-05-30	08:17:00	08:27:00	Pteruthius aeralatus	Blyth's Shrike-babbler
B3	2013-05-30	08:17:00	08:27:00	Horornis fortipes	Brown-flanked Bush Warbler
B3	2013-05-30	08:17:00	08:27:00	Seicercus poliogenys	Grey-cheeked Warbler
B3	2013-05-30	08:17:00	08:27:00	Arborophila torqueola	Hill Partridge
B3	2013-05-30	08:17:00	08:27:00	Ducula badia	Mountain Imperial Pigeon
B3	2013-05-30	08:17:00	08:27:00	Phyllergates cuculoides	Mountain Tailorbird
B3	2013-05-30	08:17:00	08:27:00	Actinodura egertoni	Rusty-fronted Barwing
B3	2013-05-30	08:17:00	08:27:00	Eumyias thalassinus	Verditer Flycatcher
B3	2013-05-30	08:17:00	08:27:00	Yuhina flavicollis	Whiskered Yuhina
B1	2013-05-30	10:53:00	11:03:00	Dicrurus leucophaeus	Ashy Drongo
B1	2013-05-30	10:53:00	11:03:00	Heterophasia pulchella	Beautiful Sibia
B1	2013-05-30	10:53:00	11:03:00	Phylloscopus reguloides	Blyth's Leaf Warbler
B1	2013-05-30	10:53:00	11:03:00	Seicercus castaniceps	Chestnut-crowned Warbler
B1	2013-05-30	10:53:00	11:03:00	Tesia olivea	Slaty-bellied Tesia
B1	2013-05-30	10:53:00	11:03:00	Pycnonotus striatus	Striated Bulbul
B1	2013-05-30	10:53:00	11:03:00	Alcippe cinerea	Yellow-throated Fulvetta
B1	2013-05-30	11:03:00	11:13:00	Dicrurus leucophaeus	Ashy Drongo
B1	2013-05-30	11:03:00	11:13:00	Heterophasia pulchella	Beautiful Sibia
B1	2013-05-30	11:03:00	11:13:00	Phylloscopus reguloides	Blyth's Leaf Warbler
B1	2013-05-30	11:03:00	11:13:00	Niltava grandis	Large Niltava
B1	2013-05-30	11:03:00	11:13:00	Brachypteryx leucophris	Lesser Shortwing
B1	2013-05-30	11:03:00	11:13:00	Tesia olivea	Slaty-bellied Tesia
B1	2013-05-30	11:03:00	11:13:00	Alcippe cinerea	Yellow-throated Fulvetta
B1	2013-05-30	11:13:00	11:23:00	Dicrurus leucophaeus	Ashy Drongo
B1	2013-05-30	11:13:00	11:23:00	Phylloscopus reguloides	Blyth's Leaf Warbler
B1	2013-05-30	11:13:00	11:23:00	Niltava grandis	Large Niltava
B1	2013-05-30	11:13:00	11:23:00	Tesia olivea	Slaty-bellied Tesia
B1	2013-05-30	11:13:00	11:23:00	Pomatorhinus ruficollis	Streak-breasted Scimitar Babbler
B1	2013-05-30	11:13:00	11:23:00	Arachnothera magna	Streaked Spiderhunter
B1	2013-05-30	11:13:00	11:23:00	Eumyias thalassinus	Verditer Flycatcher
B4	2013-05-30	12:07:00	12:17:00	Heterophasia pulchella	Beautiful Sibia
B4	2013-05-30	12:07:00	12:17:00	Phylloscopus reguloides	Blyth's Leaf Warbler
B4	2013-05-30	12:07:00	12:17:00	Pomatorhinus ruficollis	Streak-breasted Scimitar Babbler
B4	2013-05-30	12:07:00	12:17:00	Yuhina flavicollis	Whiskered Yuhina
B4	2013-05-30	12:17:00	12:27:00	Heterophasia pulchella	Beautiful Sibia
B4	2013-05-30	12:17:00	12:27:00	Phylloscopus reguloides	Blyth's Leaf Warbler
B4	2013-05-30	12:17:00	12:27:00	Psilopogon virens	Great Barbet
B4	2013-05-30	12:17:00	12:27:00	Niltava grandis	Large Niltava
B4	2013-05-30	12:27:00	12:37:00	Heterophasia pulchella	Beautiful Sibia
B4	2013-05-30	12:27:00	12:37:00	Trochalopteron squamatum	Blue-winged Laughingthrush
B4	2013-05-30	12:27:00	12:37:00	Phylloscopus reguloides	Blyth's Leaf Warbler
B4	2013-05-30	12:27:00	12:37:00	Niltava grandis	Large Niltava
B4	2013-05-30	12:27:00	12:37:00	Niltava sundara	Rufous-bellied Niltava
B4	2013-05-30	12:27:00	12:37:00	Stachyridopsis ruficeps	Rufous-capped Babbler
B4	2013-05-30	12:27:00	12:37:00	Yuhina flavicollis	Whiskered Yuhina
B4	2013-05-30	12:27:00	12:37:00	Seicercus affinis	White-spectacled Warbler
B6	2013-05-30	16:54:00	17:04:00	Heterophasia pulchella	Beautiful Sibia
B6	2013-05-30	16:54:00	17:04:00	Machlolophus spilonotus	Yellow-cheeked Tit
B6	2013-05-30	16:54:00	17:04:00	Dicrurus leucophaeus	Ashy Drongo
B6	2013-05-30	16:54:00	17:04:00	Trochalopteron squamatum	Blue-winged Laughingthrush
B6	2013-05-30	16:54:00	17:04:00	Phylloscopus reguloides	Blyth's Leaf Warbler
B6	2013-05-30	16:54:00	17:04:00	Chrysophlegma flavinucha	Greater Yellownape
B6	2013-05-30	16:54:00	17:04:00	Seicercus poliogenys	Grey-cheeked Warbler
B6	2013-05-30	16:54:00	17:04:00	Pericrocotus solaris	Grey-chinned Minivet
B6	2013-05-30	16:54:00	17:04:00	Culicicapa ceylonensis	Grey-headed Canary-flycatcher
B6	2013-05-30	16:54:00	17:04:00	Actinodura egertoni	Rusty-fronted Barwing
B6	2013-05-30	16:54:00	17:04:00	Tesia olivea	Slaty-bellied Tesia
B6	2013-05-30	16:54:00	17:04:00	Niltava macgrigoriae	Small Niltava
B6	2013-05-30	16:54:00	17:04:00	Eumyias thalassinus	Verditer Flycatcher
B6	2013-05-30	17:04:00	17:14:00	Heterophasia pulchella	Beautiful Sibia
B6	2013-05-30	17:04:00	17:14:00	Yuhina nigrimenta	Black-chinned Yuhina
B6	2013-05-30	17:04:00	17:14:00	Seicercus poliogenys	Grey-cheeked Warbler
B6	2013-05-30	17:04:00	17:14:00	Arachnothera magna	Streaked Spiderhunter
B6	2013-05-30	17:04:00	17:14:00	Garrulax leucolophus	White-crested Laughingthrush
B6	2013-05-30	17:04:00	17:14:00	Rhipidura albicollis	White-throated Fantail
B6	2013-05-30	17:04:00	17:14:00	Machlolophus spilonotus	Yellow-cheeked Tit
B6	2013-05-30	17:14:00	17:24:00	Sitta formosa	Beautiful Nuthatch
B6	2013-05-30	17:14:00	17:24:00	Heterophasia pulchella	Beautiful Sibia
B6	2013-05-30	17:14:00	17:24:00	Chrysophlegma flavinucha	Greater Yellownape
B6	2013-05-30	17:14:00	17:24:00	Garrulax caerulatus	Grey-sided Laughingthrush
B6	2013-05-30	17:14:00	17:24:00	Arachnothera magna	Streaked Spiderhunter
B6	2013-05-30	17:14:00	17:24:00	Psittiparus ruficeps	White-breasted Parrotbill
B6	2013-05-31	08:40:00	08:50:00	Heterophasia pulchella	Beautiful Sibia
B6	2013-05-31	08:40:00	08:50:00	Arborophila mandellii	Chestnut-breasted Partridge
B6	2013-05-31	08:40:00	08:50:00	Psilopogon virens	Great Barbet
B6	2013-05-31	08:40:00	08:50:00	Polyplectron bicalcaratum	Grey Peacock-Pheasant
B6	2013-05-31	08:40:00	08:50:00	Tesia olivea	Slaty-bellied Tesia
B6	2013-05-31	08:40:00	08:50:00	Niltava macgrigoriae	Small Niltava
B6	2013-05-31	08:40:00	08:50:00	Eumyias thalassinus	Verditer Flycatcher
B6	2013-05-31	08:50:00	09:00:00	Dicrurus leucophaeus	Ashy Drongo
B6	2013-05-31	08:50:00	09:00:00	Heterophasia pulchella	Beautiful Sibia
B6	2013-05-31	08:50:00	09:00:00	Psilopogon franklinii	Golden-throated Barbet
B6	2013-05-31	08:50:00	09:00:00	Psilopogon virens	Great Barbet
B6	2013-05-31	08:50:00	09:00:00	Tesia olivea	Slaty-bellied Tesia
B6	2013-05-31	08:50:00	09:00:00	Niltava macgrigoriae	Small Niltava
B6	2013-05-31	08:50:00	09:00:00	Eumyias thalassinus	Verditer Flycatcher
B6	2013-05-31	09:00:00	09:10:00	Heterophasia pulchella	Beautiful Sibia
B6	2013-05-31	09:00:00	09:10:00	Psilopogon virens	Great Barbet
B6	2013-05-31	09:00:00	09:10:00	Polyplectron bicalcaratum	Grey Peacock-Pheasant
B6	2013-05-31	09:00:00	09:10:00	Hierococcyx nisicolor	Hodgson's Hawk-Cuckoo
B6	2013-05-31	09:00:00	09:10:00	Tesia olivea	Slaty-bellied Tesia
B4	2013-05-31	16:22:00	16:32:00	Psilopogon virens	Great Barbet
B4	2013-05-31	16:22:00	16:32:00	Aethopyga nipalensis	Green-tailed Sunbird
B4	2013-05-31	16:22:00	16:32:00	Tesia cyaniventer	Grey-bellied Tesia
B4	2013-05-31	16:22:00	16:32:00	Arborophila torqueola	Hill Partridge
B4	2013-05-31	16:22:00	16:32:00	Pnoepyga pusilla	Pygmy Wren-babbler
B4	2013-05-31	16:22:00	16:32:00	Pycnonotus striatus	Striated Bulbul
B4	2013-05-31	16:22:00	16:32:00	Garrulax striatus	Striated Laughingthrush
B4	2013-05-31	16:22:00	16:32:00	Seicercus affinis	White-spectacled Warbler
B4	2013-05-31	16:22:00	16:32:00	Heterophasia pulchella	Beautiful Sibia
B4	2013-05-31	16:22:00	16:32:00	Chelidorhynx hypoxantha	Yellow-bellied Fantail
B4	2013-05-31	16:32:00	16:42:00	Psilopogon virens	Great Barbet
B4	2013-05-31	16:32:00	16:42:00	Tesia cyaniventer	Grey-bellied Tesia
B4	2013-05-31	16:32:00	16:42:00	Seicercus poliogenys	Grey-cheeked Warbler
B4	2013-05-31	16:32:00	16:42:00	Arborophila torqueola	Hill Partridge
B4	2013-05-31	16:32:00	16:42:00	Pycnonotus striatus	Striated Bulbul
B4	2013-05-31	16:32:00	16:42:00	Garrulax striatus	Striated Laughingthrush
B4	2013-05-31	16:42:00	16:52:00	Phylloscopus reguloides	Blyth's Leaf Warbler
B4	2013-05-31	16:42:00	16:52:00	Dicaeum ignipectus	Fire-breasted Flowerpecker
B4	2013-05-31	16:42:00	16:52:00	Aethopyga nipalensis	Green-tailed Sunbird
B4	2013-05-31	16:42:00	16:52:00	Tesia cyaniventer	Grey-bellied Tesia
B4	2013-05-31	16:42:00	16:52:00	Seicercus poliogenys	Grey-cheeked Warbler
B4	2013-05-31	16:42:00	16:52:00	Arborophila torqueola	Hill Partridge
B5	2013-05-31	17:24:00	17:34:00	Heterophasia pulchella	Beautiful Sibia
B5	2013-05-31	17:24:00	17:34:00	Abroscopus schisticeps	Black-faced Warbler
B5	2013-05-31	17:24:00	17:34:00	Pteruthius aeralatus	Blyth's Shrike-babbler
B5	2013-05-31	17:24:00	17:34:00	Chrysophlegma flavinucha	Greater Yellownape
B5	2013-05-31	17:24:00	17:34:00	Aethopyga nipalensis	Green-tailed Sunbird
B5	2013-05-31	17:24:00	17:34:00	Arborophila torqueola	Hill Partridge
B5	2013-05-31	17:24:00	17:34:00	Cutia nipalensis	Himalayan Cutia
B5	2013-05-31	17:24:00	17:34:00	Actinodura waldeni	Streak-throated Barwing
B5	2013-05-31	17:24:00	17:34:00	Pycnonotus striatus	Striated Bulbul
B5	2013-05-31	17:24:00	17:34:00	Garrulax striatus	Striated Laughingthrush
B5	2013-05-31	17:24:00	17:34:00	Eumyias thalassinus	Verditer Flycatcher
B5	2013-05-31	17:34:00	17:44:00	Blythipicus pyrrhotis	Bay Woodpecker
B5	2013-05-31	17:34:00	17:44:00	Heterophasia pulchella	Beautiful Sibia
B5	2013-05-31	17:34:00	17:44:00	Psilopogon virens	Great Barbet
B5	2013-05-31	17:34:00	17:44:00	Chrysophlegma flavinucha	Greater Yellownape
B5	2013-05-31	17:34:00	17:44:00	Arborophila torqueola	Hill Partridge
B5	2013-05-31	17:34:00	17:44:00	Pericrocotus brevirostris	Short-billed Minivet
B5	2013-05-31	17:34:00	17:44:00	Pycnonotus striatus	Striated Bulbul
B5	2013-05-31	17:34:00	17:44:00	Eumyias thalassinus	Verditer Flycatcher
B5	2013-05-31	17:44:00	17:54:00	Blythipicus pyrrhotis	Bay Woodpecker
B5	2013-05-31	17:44:00	17:54:00	Chrysophlegma flavinucha	Greater Yellownape
B5	2013-05-31	17:44:00	17:54:00	Arborophila torqueola	Hill Partridge
B5	2013-05-31	17:44:00	17:54:00	Niltava grandis	Large Niltava
B5	2013-05-31	17:44:00	17:54:00	Pycnonotus striatus	Striated Bulbul
B6	2013-06-01	06:12:00	06:22:00	Heterophasia pulchella	Beautiful Sibia
B6	2013-06-01	06:12:00	06:22:00	Arborophila mandellii	Chestnut-breasted Partridge
B6	2013-06-01	06:12:00	06:22:00	Psilopogon franklinii	Golden-throated Barbet
B6	2013-06-01	06:12:00	06:22:00	Chrysophlegma flavinucha	Greater Yellownape
B6	2013-06-01	06:12:00	06:22:00	Polyplectron bicalcaratum	Grey Peacock-Pheasant
B6	2013-06-01	06:12:00	06:22:00	Seicercus poliogenys	Grey-cheeked Warbler
B6	2013-06-01	06:12:00	06:22:00	Hierococcyx nisicolor	Hodgson's Hawk-Cuckoo
B6	2013-06-01	06:12:00	06:22:00	Cuculus micropterus	Indian Cuckoo
B6	2013-06-01	06:12:00	06:22:00	Tesia olivea	Slaty-bellied Tesia
B6	2013-06-01	06:12:00	06:22:00	Niltava macgrigoriae	Small Niltava
B6	2013-06-01	06:12:00	06:22:00	Arachnothera magna	Streaked Spiderhunter
B6	2013-06-01	06:12:00	06:22:00	Pycnonotus striatus	Striated Bulbul
B6	2013-06-01	06:12:00	06:22:00	Garrulax striatus	Striated Laughingthrush
B6	2013-06-01	06:22:00	06:32:00	Heterophasia pulchella	Beautiful Sibia
B6	2013-06-01	06:22:00	06:32:00	Yuhina nigrimenta	Black-chinned Yuhina
B6	2013-06-01	06:22:00	06:32:00	Prinia atrogularis	Black-throated Prinia
B6	2013-06-01	06:22:00	06:32:00	Psilopogon virens	Great Barbet
B6	2013-06-01	06:22:00	06:32:00	Chrysophlegma flavinucha	Greater Yellownape
B6	2013-06-01	06:22:00	06:32:00	Polyplectron bicalcaratum	Grey Peacock-Pheasant
B6	2013-06-01	06:22:00	06:32:00	Seicercus poliogenys	Grey-cheeked Warbler
B6	2013-06-01	06:22:00	06:32:00	Hierococcyx nisicolor	Hodgson's Hawk-Cuckoo
B6	2013-06-01	06:22:00	06:32:00	Cuculus micropterus	Indian Cuckoo
B6	2013-06-01	06:22:00	06:32:00	Arachnothera magna	Streaked Spiderhunter
B6	2013-06-01	06:32:00	06:42:00	Dicrurus leucophaeus	Ashy Drongo
B6	2013-06-01	06:32:00	06:42:00	Prinia atrogularis	Black-throated Prinia
B6	2013-06-01	06:32:00	06:42:00	Psilopogon virens	Great Barbet
B6	2013-06-01	06:32:00	06:42:00	Garrulax caerulatus	Grey-sided Laughingthrush
B6	2013-06-01	06:32:00	06:42:00	Hierococcyx nisicolor	Hodgson's Hawk-Cuckoo
B6	2013-06-01	06:32:00	06:42:00	Cuculus micropterus	Indian Cuckoo
B6	2013-06-01	06:32:00	06:42:00	Hierococcyx sparverioides	Large Hawk-Cuckoo
B6	2013-06-01	06:32:00	06:42:00	Arborophila rufogularis	Rufous-throated Partridge
B6	2013-06-01	06:32:00	06:42:00	Arachnothera magna	Streaked Spiderhunter
B6	2013-06-01	06:42:00	06:52:00	Dicrurus leucophaeus	Ashy Drongo
B6	2013-06-01	06:42:00	06:52:00	Heterophasia pulchella	Beautiful Sibia
B6	2013-06-01	06:42:00	06:52:00	Prinia atrogularis	Black-throated Prinia
B6	2013-06-01	06:42:00	06:52:00	Chrysophlegma flavinucha	Greater Yellownape
B6	2013-06-01	06:42:00	06:52:00	Polyplectron bicalcaratum	Grey Peacock-Pheasant
B6	2013-06-01	06:42:00	06:52:00	Cuculus micropterus	Indian Cuckoo
B6	2013-06-01	06:42:00	06:52:00	Hierococcyx sparverioides	Large Hawk-Cuckoo
B6	2013-06-01	06:42:00	06:52:00	Niltava macgrigoriae	Small Niltava
B6	2013-06-01	06:52:00	07:02:00	Blythipicus pyrrhotis	Bay Woodpecker
B6	2013-06-01	06:52:00	07:02:00	Heterophasia pulchella	Beautiful Sibia
B6	2013-06-01	06:52:00	07:02:00	Yuhina nigrimenta	Black-chinned Yuhina
B6	2013-06-01	06:52:00	07:02:00	Prinia atrogularis	Black-throated Prinia
B6	2013-06-01	06:52:00	07:02:00	Chrysophlegma flavinucha	Greater Yellownape
B6	2013-06-01	06:52:00	07:02:00	Hierococcyx nisicolor	Hodgson's Hawk-Cuckoo
B6	2013-06-01	06:52:00	07:02:00	Cuculus micropterus	Indian Cuckoo
B6	2013-06-01	06:52:00	07:02:00	Hierococcyx sparverioides	Large Hawk-Cuckoo
B6	2013-06-01	06:52:00	07:02:00	Arborophila rufogularis	Rufous-throated Partridge
B6	2013-06-01	06:52:00	07:02:00	Arachnothera magna	Streaked Spiderhunter
B6	2013-06-01	06:52:00	07:02:00	Garrulax leucolophus	White-crested Laughingthrush
B6	2013-06-01	07:02:00	07:12:00	Heterophasia pulchella	Beautiful Sibia
B6	2013-06-01	07:02:00	07:12:00	Prinia atrogularis	Black-throated Prinia
B6	2013-06-01	07:02:00	07:12:00	Psilopogon franklinii	Golden-throated Barbet
B6	2013-06-01	07:02:00	07:12:00	Cuculus micropterus	Indian Cuckoo
B6	2013-06-01	07:02:00	07:12:00	Elachura formosa	Spotted Elachura
B6	2013-06-01	07:02:00	07:12:00	Pycnonotus striatus	Striated Bulbul
B3	2013-06-01	08:28:00	08:38:00	Dicrurus leucophaeus	Ashy Drongo
B3	2013-06-01	08:28:00	08:38:00	Stachyridopsis chrysaea	Golden Babbler
B3	2013-06-01	08:28:00	08:38:00	Seicercus poliogenys	Grey-cheeked Warbler
B3	2013-06-01	08:28:00	08:38:00	Hierococcyx sparverioides	Large Hawk-Cuckoo
B3	2013-06-01	08:28:00	08:38:00	Phyllergates cuculoides	Mountain Tailorbird
B3	2013-06-01	08:28:00	08:38:00	Actinodura egertoni	Rusty-fronted Barwing
B3	2013-06-01	08:28:00	08:38:00	Tesia olivea	Slaty-bellied Tesia
B3	2013-06-01	08:28:00	08:38:00	Garrulax striatus	Striated Laughingthrush
B3	2013-06-01	08:28:00	08:38:00	Rhipidura albicollis	White-throated Fantail
B3	2013-06-01	08:38:00	08:48:00	Dicrurus leucophaeus	Ashy Drongo
B3	2013-06-01	08:38:00	08:48:00	Heterophasia pulchella	Beautiful Sibia
B3	2013-06-01	08:38:00	08:48:00	Horornis fortipes	Brown-flanked Bush Warbler
B3	2013-06-01	08:38:00	08:48:00	Trochalopteron erythrocephalum	Chestnut-crowned Laughingthrush
B3	2013-06-01	08:38:00	08:48:00	Seicercus poliogenys	Grey-cheeked Warbler
B3	2013-06-01	08:38:00	08:48:00	Phyllergates cuculoides	Mountain Tailorbird
B3	2013-06-01	08:38:00	08:48:00	Tesia olivea	Slaty-bellied Tesia
B3	2013-06-01	08:38:00	08:48:00	Garrulax striatus	Striated Laughingthrush
B3	2013-06-01	08:48:00	08:58:00	Horornis fortipes	Brown-flanked Bush Warbler
B3	2013-06-01	08:48:00	08:58:00	Seicercus poliogenys	Grey-cheeked Warbler
B3	2013-06-01	08:48:00	08:58:00	Tesia olivea	Slaty-bellied Tesia
B3	2013-06-01	08:48:00	08:58:00	Ficedula tricolor	Slaty-blue Flycatcher
B3	2013-06-01	08:48:00	08:58:00	Garrulax striatus	Striated Laughingthrush
B3	2013-06-01	08:48:00	08:58:00	Seicercus affinis	White-spectacled Warbler
K1	2013-06-02	05:57:00	06:07:00	Glaucidium cuculoides	Asian Barred Owlet
K1	2013-06-02	05:57:00	06:07:00	Psilopogon asiaticus	Blue-throated Barbet
K1	2013-06-02	05:57:00	06:07:00	Psilopogon virens	Great Barbet
K1	2013-06-02	05:57:00	06:07:00	Culicicapa ceylonensis	Grey-headed Canary-flycatcher
K1	2013-06-02	05:57:00	06:07:00	Dicrurus remifer	Lesser Racket-tailed Drongo
K1	2013-06-02	05:57:00	06:07:00	Alcippe nipalensis	Nepal Fulvetta
K1	2013-06-02	05:57:00	06:07:00	Treron apicauda	Pin-tailed Green Pigeon
K1	2013-06-02	05:57:00	06:07:00	Garrulax leucolophus	White-crested Laughingthrush
K1	2013-06-02	06:07:00	06:17:00	Glaucidium cuculoides	Asian Barred Owlet
K1	2013-06-02	06:07:00	06:17:00	Hypsipetes leucocephalus	Black Bulbul
K1	2013-06-02	06:07:00	06:17:00	Psilopogon asiaticus	Blue-throated Barbet
K1	2013-06-02	06:07:00	06:17:00	Terpsiphone paradisi	Indian Paradise Flycatcher
K1	2013-06-02	06:07:00	06:17:00	Dicrurus remifer	Lesser Racket-tailed Drongo
K1	2013-06-02	06:07:00	06:17:00	Ducula badia	Mountain Imperial Pigeon
K1	2013-06-02	06:07:00	06:17:00	Treron apicauda	Pin-tailed Green Pigeon
K1	2013-06-02	06:07:00	06:17:00	Arachnothera magna	Streaked Spiderhunter
K1	2013-06-02	06:17:00	06:27:00	Hypsipetes leucocephalus	Black Bulbul
K1	2013-06-02	06:17:00	06:27:00	Psilopogon asiaticus	Blue-throated Barbet
K1	2013-06-02	06:17:00	06:27:00	Psilopogon virens	Great Barbet
K1	2013-06-02	06:17:00	06:27:00	Cyornis unicolor	Pale Blue Flycatcher
K1	2013-06-02	06:17:00	06:27:00	Treron apicauda	Pin-tailed Green Pigeon
K1	2013-06-02	06:17:00	06:27:00	Alophoixus flaveolus	White-throated Bulbul
K4	2013-06-02	09:12:00	09:22:00	Psilopogon asiaticus	Blue-throated Barbet
K4	2013-06-02	09:12:00	09:22:00	Cuculus micropterus	Indian Cuckoo
K4	2013-06-02	09:12:00	09:22:00	Heterophasia annectans	Rufous-backed Sibia
K4	2013-06-02	09:12:00	09:22:00	Leiothrix argentauris	Silver-eared Mesia
K4	2013-06-02	09:22:00	09:32:00	Aethopyga saturata	Black-throated Sunbird
K4	2013-06-02	09:22:00	09:32:00	Coracina melaschistos	Black-winged Cuckooshrike
K4	2013-06-02	09:22:00	09:32:00	Psilopogon asiaticus	Blue-throated Barbet
K4	2013-06-02	09:22:00	09:32:00	Surniculus dicruroides	Fork-tailed Drongo-Cuckoo
K4	2013-06-02	09:22:00	09:32:00	Psilopogon virens	Great Barbet
K4	2013-06-02	09:22:00	09:32:00	Cuculus micropterus	Indian Cuckoo
K4	2013-06-02	09:22:00	09:32:00	Garrulax leucolophus	White-crested Laughingthrush
K4	2013-06-02	09:22:00	09:32:00	Alophoixus flaveolus	White-throated Bulbul
K4	2013-06-02	09:32:00	09:42:00	Psilopogon asiaticus	Blue-throated Barbet
K4	2013-06-02	09:32:00	09:42:00	Culicicapa ceylonensis	Grey-headed Canary-flycatcher
K4	2013-06-02	09:32:00	09:42:00	Stachyris nigriceps	Grey-throated Babbler
K4	2013-06-02	09:32:00	09:42:00	Cuculus micropterus	Indian Cuckoo
K4	2013-06-02	09:32:00	09:42:00	Harpactes erythrocephalus	Red-headed Trogon
K4	2013-06-02	09:32:00	09:42:00	Abroscopus albogularis	Rufous-faced Warbler
K4	2013-06-02	09:32:00	09:42:00	Arborophila rufogularis	Rufous-throated Partridge
K4	2013-06-02	09:32:00	09:42:00	Niltava macgrigoriae	Small Niltava
K4	2013-06-02	09:32:00	09:42:00	Alophoixus flaveolus	White-throated Bulbul
K5	2013-06-02	11:31:00	11:41:00	Dicrurus aeneus	Bronzed Drongo
K5	2013-06-02	11:31:00	11:41:00	Psilopogon franklinii	Golden-throated Barbet
K5	2013-06-02	11:31:00	11:41:00	Oriolus traillii	Maroon Oriole
K5	2013-06-02	11:31:00	11:41:00	Alcippe cinerea	Yellow-throated Fulvetta
K5	2013-06-02	11:41:00	11:51:00	Blythipicus pyrrhotis	Bay Woodpecker
K5	2013-06-02	11:41:00	11:51:00	Dicrurus aeneus	Bronzed Drongo
K5	2013-06-02	11:41:00	11:51:00	Hierococcyx sparverioides	Large Hawk-Cuckoo
K5	2013-06-02	11:41:00	11:51:00	Heterophasia picaoides	Long-tailed Sibia
K5	2013-06-02	11:41:00	11:51:00	Leiothrix argentauris	Silver-eared Mesia
K5	2013-06-02	11:51:00	12:01:00	Dicrurus aeneus	Bronzed Drongo
K5	2013-06-02	11:51:00	12:01:00	Cuculus micropterus	Indian Cuckoo
K5	2013-06-02	11:51:00	12:01:00	Hierococcyx sparverioides	Large Hawk-Cuckoo
K2	2013-06-03	07:41:00	07:51:00	Hypsipetes leucocephalus	Black Bulbul
K2	2013-06-03	07:41:00	07:51:00	Oriolus xanthornus	Black-hooded Oriole
K2	2013-06-03	07:41:00	07:51:00	Psilopogon asiaticus	Blue-throated Barbet
K2	2013-06-03	07:41:00	07:51:00	Pericrocotus speciosus	Scarlet Minivet
K2	2013-06-03	07:41:00	07:51:00	Leiothrix argentauris	Silver-eared Mesia
K2	2013-06-03	07:41:00	07:51:00	Alophoixus flaveolus	White-throated Bulbul
K2	2013-06-03	07:51:00	08:01:00	Hypsipetes leucocephalus	Black Bulbul
K2	2013-06-03	07:51:00	08:01:00	Psilopogon asiaticus	Blue-throated Barbet
K2	2013-06-03	07:51:00	08:01:00	Garrulax pectoralis	Greater Necklaced Laughingthrush
K2	2013-06-03	07:51:00	08:01:00	Chloropsis hardwickii	Orange-bellied Leafbird
K2	2013-06-03	07:51:00	08:01:00	Pericrocotus speciosus	Scarlet Minivet
K2	2013-06-03	07:51:00	08:01:00	Alophoixus flaveolus	White-throated Bulbul
K2	2013-06-03	08:01:00	08:11:00	Hypsipetes leucocephalus	Black Bulbul
K2	2013-06-03	08:01:00	08:11:00	Psilopogon asiaticus	Blue-throated Barbet
K2	2013-06-03	08:01:00	08:11:00	Chloropsis hardwickii	Orange-bellied Leafbird
K2	2013-06-03	08:01:00	08:11:00	Leiothrix argentauris	Silver-eared Mesia
K2	2013-06-03	08:01:00	08:11:00	Garrulax leucolophus	White-crested Laughingthrush
K2	2013-06-03	08:01:00	08:11:00	Alophoixus flaveolus	White-throated Bulbul
K1	2013-06-03	09:19:00	09:29:00	Hypsipetes leucocephalus	Black Bulbul
K1	2013-06-03	09:19:00	09:29:00	Psilopogon asiaticus	Blue-throated Barbet
K1	2013-06-03	09:19:00	09:29:00	Psilopogon virens	Great Barbet
K1	2013-06-03	09:19:00	09:29:00	Apus nipalensis	House Swift
K1	2013-06-03	09:19:00	09:29:00	Dicrurus remifer	Lesser Racket-tailed Drongo
K1	2013-06-03	09:19:00	09:29:00	Alcippe nipalensis	Nepal Fulvetta
K1	2013-06-03	09:19:00	09:29:00	Cyornis unicolor	Pale Blue Flycatcher
K1	2013-06-03	09:19:00	09:29:00	Macronus gularis	Pin-striped Tit-Babbler
K1	2013-06-03	09:19:00	09:29:00	Alophoixus flaveolus	White-throated Bulbul
K1	2013-06-03	09:29:00	09:39:00	Yuhina nigrimenta	Black-chinned Yuhina
K1	2013-06-03	09:29:00	09:39:00	Psilopogon asiaticus	Blue-throated Barbet
K1	2013-06-03	09:29:00	09:39:00	Dicrurus remifer	Lesser Racket-tailed Drongo
K1	2013-06-03	09:29:00	09:39:00	Alcippe nipalensis	Nepal Fulvetta
K1	2013-06-03	09:29:00	09:39:00	Macronus gularis	Pin-striped Tit-Babbler
K1	2013-06-03	09:29:00	09:39:00	Alophoixus flaveolus	White-throated Bulbul
K1	2013-06-03	09:39:00	09:49:00	Hypsipetes leucocephalus	Black Bulbul
K1	2013-06-03	09:39:00	09:49:00	Psilopogon asiaticus	Blue-throated Barbet
K1	2013-06-03	09:39:00	09:49:00	Psilopogon virens	Great Barbet
K1	2013-06-03	09:39:00	09:49:00	Macronus gularis	Pin-striped Tit-Babbler
K1	2013-06-03	09:39:00	09:49:00	Leiothrix argentauris	Silver-eared Mesia
K3	2013-06-03	15:34:00	15:44:00	Macropygia unchall	Barred Cuckoo-Dove
K3	2013-06-03	15:34:00	15:44:00	Hemipus picatus	Bar-winged Flycatcher-shrike
K3	2013-06-03	15:34:00	15:44:00	Stachyridopsis chrysaea	Golden Babbler
K3	2013-06-03	15:34:00	15:44:00	Psilopogon franklinii	Golden-throated Barbet
K3	2013-06-03	15:34:00	15:44:00	Psilopogon virens	Great Barbet
K3	2013-06-03	15:34:00	15:44:00	Pericrocotus solaris	Grey-chinned Minivet
K3	2013-06-03	15:34:00	15:44:00	Culicicapa ceylonensis	Grey-headed Canary-flycatcher
K3	2013-06-03	15:34:00	15:44:00	Cutia nipalensis	Himalayan Cutia
K3	2013-06-03	15:34:00	15:44:00	Hierococcyx sparverioides	Large Hawk-Cuckoo
K3	2013-06-03	15:34:00	15:44:00	Rhipidura albicollis	White-throated Fantail
K3	2013-06-03	15:44:00	15:54:00	Pteruthius melanotis	Black-eared Shrike-babbler
K3	2013-06-03	15:44:00	15:54:00	Psilopogon franklinii	Golden-throated Barbet
K3	2013-06-03	15:44:00	15:54:00	Dicrurus paradiseus	Greater Racket-tailed Drongo
K3	2013-06-03	15:44:00	15:54:00	Chrysophlegma flavinucha	Greater Yellownape
K3	2013-06-03	15:44:00	15:54:00	Psittiparus gularis	Grey-headed Parrotbill
K3	2013-06-03	15:44:00	15:54:00	Cutia nipalensis	Himalayan Cutia
K3	2013-06-03	15:44:00	15:54:00	Dicrurus remifer	Lesser Racket-tailed Drongo
K3	2013-06-03	15:44:00	15:54:00	Ducula badia	Mountain Imperial Pigeon
K3	2013-06-03	15:44:00	15:54:00	Leiothrix argentauris	Silver-eared Mesia
K3	2013-06-03	15:44:00	15:54:00	Garrulax striatus	Striated Laughingthrush
K3	2013-06-03	15:44:00	15:54:00	Rhipidura albicollis	White-throated Fantail
K3	2013-06-03	15:44:00	15:54:00	Alcippe cinerea	Yellow-throated Fulvetta
K3	2013-06-03	15:54:00	16:04:00	Macropygia unchall	Barred Cuckoo-Dove
K3	2013-06-03	15:54:00	16:04:00	Psilopogon franklinii	Golden-throated Barbet
K3	2013-06-03	15:54:00	16:04:00	Psilopogon virens	Great Barbet
K3	2013-06-03	15:54:00	16:04:00	Pericrocotus solaris	Grey-chinned Minivet
K3	2013-06-03	15:54:00	16:04:00	Hierococcyx sparverioides	Large Hawk-Cuckoo
K3	2013-06-03	15:54:00	16:04:00	Dicrurus remifer	Lesser Racket-tailed Drongo
K3	2013-06-03	15:54:00	16:04:00	Phyllergates cuculoides	Mountain Tailorbird
K3	2013-06-03	15:54:00	16:04:00	Actinodura egertoni	Rusty-fronted Barwing
K3	2013-06-03	15:54:00	16:04:00	Leiothrix argentauris	Silver-eared Mesia
K3	2013-06-03	15:54:00	16:04:00	Garrulax striatus	Striated Laughingthrush
K3	2013-06-03	15:54:00	16:04:00	Melanochlora sultanea	Sultan Tit
K3	2013-06-03	15:54:00	16:04:00	Eumyias thalassinus	Verditer Flycatcher
K3	2013-06-03	15:54:00	16:04:00	Alcippe cinerea	Yellow-throated Fulvetta
K5	2013-06-03	16:41:00	16:51:00	Dicrurus leucophaeus	Ashy Drongo
K5	2013-06-03	16:41:00	16:51:00	Macropygia unchall	Barred Cuckoo-Dove
K5	2013-06-03	16:41:00	16:51:00	Psilopogon asiaticus	Blue-throated Barbet
K5	2013-06-03	16:41:00	16:51:00	Dicrurus aeneus	Bronzed Drongo
K5	2013-06-03	16:41:00	16:51:00	Surniculus dicruroides	Fork-tailed Drongo-Cuckoo
K5	2013-06-03	16:41:00	16:51:00	Stachyridopsis chrysaea	Golden Babbler
K5	2013-06-03	16:41:00	16:51:00	Psilopogon franklinii	Golden-throated Barbet
K5	2013-06-03	16:41:00	16:51:00	Psilopogon virens	Great Barbet
K5	2013-06-03	16:41:00	16:51:00	Hierococcyx sparverioides	Large Hawk-Cuckoo
K5	2013-06-03	16:41:00	16:51:00	Tephrodornis virgatus	Large Woodshrike
K5	2013-06-03	16:41:00	16:51:00	Dicrurus remifer	Lesser Racket-tailed Drongo
K5	2013-06-03	16:41:00	16:51:00	Treron apicauda	Pin-tailed Green Pigeon
K5	2013-06-03	16:41:00	16:51:00	Leiothrix argentauris	Silver-eared Mesia
K5	2013-06-03	16:41:00	16:51:00	Garrulax leucolophus	White-crested Laughingthrush
K5	2013-06-03	16:51:00	17:01:00	Dicrurus aeneus	Bronzed Drongo
K5	2013-06-03	16:51:00	17:01:00	Surniculus dicruroides	Fork-tailed Drongo-Cuckoo
K5	2013-06-03	16:51:00	17:01:00	Stachyridopsis chrysaea	Golden Babbler
K5	2013-06-03	16:51:00	17:01:00	Psilopogon franklinii	Golden-throated Barbet
K5	2013-06-03	16:51:00	17:01:00	Psilopogon virens	Great Barbet
K5	2013-06-03	16:51:00	17:01:00	Hierococcyx sparverioides	Large Hawk-Cuckoo
K5	2013-06-03	16:51:00	17:01:00	Tephrodornis virgatus	Large Woodshrike
K5	2013-06-03	16:51:00	17:01:00	Dicrurus remifer	Lesser Racket-tailed Drongo
K5	2013-06-03	16:51:00	17:01:00	Ducula badia	Mountain Imperial Pigeon
K5	2013-06-03	17:01:00	17:11:00	Dicrurus leucophaeus	Ashy Drongo
K5	2013-06-03	17:01:00	17:11:00	Psilopogon asiaticus	Blue-throated Barbet
K5	2013-06-03	17:01:00	17:11:00	Surniculus dicruroides	Fork-tailed Drongo-Cuckoo
K5	2013-06-03	17:01:00	17:11:00	Hierococcyx sparverioides	Large Hawk-Cuckoo
K5	2013-06-03	17:01:00	17:11:00	Dicrurus remifer	Lesser Racket-tailed Drongo
K5	2013-06-03	17:01:00	17:11:00	Liocichla phoenicea	Red-faced Liocichla
K5	2013-06-03	17:01:00	17:11:00	Heterophasia annectans	Rufous-backed Sibia
K5	2013-06-03	17:01:00	17:11:00	Garrulax leucolophus	White-crested Laughingthrush
K5	2013-06-03	17:01:00	17:11:00	Anthipes monileger	White-gorgeted Flycatcher
K4	2013-06-04	05:41:00	05:51:00	Culicicapa ceylonensis	Grey-headed Canary-flycatcher
K4	2013-06-04	05:41:00	05:51:00	Alophoixus flaveolus	White-throated Bulbul
K4	2013-06-04	05:51:00	06:01:00	Culicicapa ceylonensis	Grey-headed Canary-flycatcher
K4	2013-06-04	05:51:00	06:01:00	Cuculus micropterus	Indian Cuckoo
K4	2013-06-04	05:51:00	06:01:00	Phyllergates cuculoides	Mountain Tailorbird
K4	2013-06-04	06:01:00	06:11:00	Culicicapa ceylonensis	Grey-headed Canary-flycatcher
K4	2013-06-04	06:01:00	06:11:00	Cuculus micropterus	Indian Cuckoo
K4	2013-06-04	06:01:00	06:11:00	Heterophasia picaoides	Long-tailed Sibia
K4	2013-06-04	06:01:00	06:11:00	Garrulax leucolophus	White-crested Laughingthrush
K5	2013-06-04	06:55:00	07:05:00	Macropygia unchall	Barred Cuckoo-Dove
K5	2013-06-04	06:55:00	07:05:00	Psilopogon franklinii	Golden-throated Barbet
K5	2013-06-04	06:55:00	07:05:00	Cuculus micropterus	Indian Cuckoo
K5	2013-06-04	06:55:00	07:05:00	Phylloscopus magnirostris	Large-billed Leaf Warbler
K5	2013-06-04	06:55:00	07:05:00	Arborophila rufogularis	Rufous-throated Partridge
K5	2013-06-04	06:55:00	07:05:00	Psittiparus ruficeps	White-breasted Parrotbill
K5	2013-06-04	07:05:00	07:15:00	Macropygia unchall	Barred Cuckoo-Dove
K5	2013-06-04	07:05:00	07:15:00	Aethopyga saturata	Black-throated Sunbird
K5	2013-06-04	07:05:00	07:15:00	Psilopogon franklinii	Golden-throated Barbet
K5	2013-06-04	07:05:00	07:15:00	Hierococcyx nisicolor	Hodgson's Hawk-Cuckoo
K5	2013-06-04	07:05:00	07:15:00	Cuculus micropterus	Indian Cuckoo
K5	2013-06-04	07:05:00	07:15:00	Hierococcyx sparverioides	Large Hawk-Cuckoo
K5	2013-06-04	07:05:00	07:15:00	Phylloscopus magnirostris	Large-billed Leaf Warbler
K5	2013-06-04	07:05:00	07:15:00	Oriolus traillii	Maroon Oriole
K5	2013-06-04	07:05:00	07:15:00	Abroscopus albogularis	Rufous-faced Warbler
K5	2013-06-04	07:05:00	07:15:00	Leiothrix argentauris	Silver-eared Mesia
K5	2013-06-04	07:05:00	07:15:00	Psittiparus ruficeps	White-breasted Parrotbill
K5	2013-06-04	07:05:00	07:15:00	Alophoixus flaveolus	White-throated Bulbul
K5	2013-06-04	07:15:00	07:25:00	Macropygia unchall	Barred Cuckoo-Dove
K5	2013-06-04	07:15:00	07:25:00	Minla cyanouroptera	Blue-winged Minla
K5	2013-06-04	07:15:00	07:25:00	Psilopogon franklinii	Golden-throated Barbet
K5	2013-06-04	07:15:00	07:25:00	Hierococcyx nisicolor	Hodgson's Hawk-Cuckoo
K5	2013-06-04	07:15:00	07:25:00	Cuculus micropterus	Indian Cuckoo
K5	2013-06-04	07:15:00	07:25:00	Hierococcyx sparverioides	Large Hawk-Cuckoo
K5	2013-06-04	07:15:00	07:25:00	Phylloscopus magnirostris	Large-billed Leaf Warbler
K5	2013-06-04	07:15:00	07:25:00	Oriolus traillii	Maroon Oriole
K5	2013-06-04	07:15:00	07:25:00	Arborophila rufogularis	Rufous-throated Partridge
K5	2013-06-04	07:15:00	07:25:00	Pericrocotus speciosus	Scarlet Minivet
K5	2013-06-04	07:15:00	07:25:00	Leiothrix argentauris	Silver-eared Mesia
K5	2013-06-04	07:15:00	07:25:00	Alophoixus flaveolus	White-throated Bulbul
K5	2013-06-04	07:15:00	07:25:00	Rhipidura albicollis	White-throated Fantail
K3	2013-06-04	07:59:00	08:09:00	Macropygia unchall	Barred Cuckoo-Dove
K3	2013-06-04	07:59:00	08:09:00	Seicercus poliogenys	Grey-cheeked Warbler
K3	2013-06-04	07:59:00	08:09:00	Ducula badia	Mountain Imperial Pigeon
K3	2013-06-04	07:59:00	08:09:00	Heterophasia annectans	Rufous-backed Sibia
K3	2013-06-04	07:59:00	08:09:00	Actinodura egertoni	Rusty-fronted Barwing
K3	2013-06-04	07:59:00	08:09:00	Tesia olivea	Slaty-bellied Tesia
K3	2013-06-04	07:59:00	08:09:00	Rhipidura albicollis	White-throated Fantail
K3	2013-06-04	07:59:00	08:09:00	Alcippe cinerea	Yellow-throated Fulvetta
K3	2013-06-04	08:09:00	08:19:00	Macropygia unchall	Barred Cuckoo-Dove
K3	2013-06-04	08:09:00	08:19:00	Seicercus poliogenys	Grey-cheeked Warbler
K3	2013-06-04	08:09:00	08:19:00	Cutia nipalensis	Himalayan Cutia
K3	2013-06-04	08:09:00	08:19:00	Cuculus micropterus	Indian Cuckoo
K3	2013-06-04	08:09:00	08:19:00	Heterophasia annectans	Rufous-backed Sibia
K3	2013-06-04	08:09:00	08:19:00	Leiothrix argentauris	Silver-eared Mesia
K3	2013-06-04	08:09:00	08:19:00	Tesia olivea	Slaty-bellied Tesia
K3	2013-06-04	08:09:00	08:19:00	Rhipidura albicollis	White-throated Fantail
K3	2013-06-04	08:09:00	08:19:00	Alcippe cinerea	Yellow-throated Fulvetta
K3	2013-06-04	08:19:00	08:29:00	Macropygia unchall	Barred Cuckoo-Dove
K3	2013-06-04	08:19:00	08:29:00	Aegithalos concinnus	Black-throated Bushtit
K3	2013-06-04	08:19:00	08:29:00	Seicercus poliogenys	Grey-cheeked Warbler
K3	2013-06-04	08:19:00	08:29:00	Cutia nipalensis	Himalayan Cutia
K3	2013-06-04	08:19:00	08:29:00	Cuculus micropterus	Indian Cuckoo
K3	2013-06-04	08:19:00	08:29:00	Actinodura egertoni	Rusty-fronted Barwing
K3	2013-06-04	08:19:00	08:29:00	Leiothrix argentauris	Silver-eared Mesia
K3	2013-06-04	08:19:00	08:29:00	Tesia olivea	Slaty-bellied Tesia
K2	2013-06-04	15:34:00	15:44:00	Hypsipetes leucocephalus	Black Bulbul
K2	2013-06-04	15:34:00	15:44:00	Psilopogon asiaticus	Blue-throated Barbet
K2	2013-06-04	15:34:00	15:44:00	Psilopogon virens	Great Barbet
K2	2013-06-04	15:34:00	15:44:00	Hierococcyx sparverioides	Large Hawk-Cuckoo
K2	2013-06-04	15:34:00	15:44:00	Alophoixus flaveolus	White-throated Bulbul
K2	2013-06-04	15:44:00	15:54:00	Hypsipetes leucocephalus	Black Bulbul
K2	2013-06-04	15:44:00	15:54:00	Yuhina nigrimenta	Black-chinned Yuhina
K2	2013-06-04	15:44:00	15:54:00	Psilopogon asiaticus	Blue-throated Barbet
K2	2013-06-04	15:44:00	15:54:00	Psilopogon virens	Great Barbet
K2	2013-06-04	15:44:00	15:54:00	Hierococcyx sparverioides	Large Hawk-Cuckoo
K2	2013-06-04	15:44:00	15:54:00	Alophoixus flaveolus	White-throated Bulbul
K2	2013-06-04	15:54:00	16:04:00	Hypsipetes leucocephalus	Black Bulbul
K2	2013-06-04	15:54:00	16:04:00	Yuhina nigrimenta	Black-chinned Yuhina
K2	2013-06-04	15:54:00	16:04:00	Psilopogon asiaticus	Blue-throated Barbet
K2	2013-06-04	15:54:00	16:04:00	Psilopogon virens	Great Barbet
K2	2013-06-04	15:54:00	16:04:00	Hierococcyx sparverioides	Large Hawk-Cuckoo
K2	2013-06-04	15:54:00	16:04:00	Alophoixus flaveolus	White-throated Bulbul
K1	2013-06-04	16:57:00	17:07:00	Psilopogon asiaticus	Blue-throated Barbet
K1	2013-06-04	16:57:00	17:07:00	Psilopogon virens	Great Barbet
K1	2013-06-04	16:57:00	17:07:00	Hierococcyx sparverioides	Large Hawk-Cuckoo
K1	2013-06-04	16:57:00	17:07:00	Alcippe nipalensis	Nepal Fulvetta
K1	2013-06-04	16:57:00	17:07:00	Treron apicauda	Pin-tailed Green Pigeon
K1	2013-06-04	16:57:00	17:07:00	Garrulax leucolophus	White-crested Laughingthrush
K1	2013-06-04	16:57:00	17:07:00	Alophoixus flaveolus	White-throated Bulbul
K1	2013-06-04	17:07:00	17:17:00	Hypsipetes leucocephalus	Black Bulbul
K1	2013-06-04	17:07:00	17:17:00	Psilopogon asiaticus	Blue-throated Barbet
K1	2013-06-04	17:07:00	17:17:00	Psilopogon virens	Great Barbet
K1	2013-06-04	17:07:00	17:17:00	Hierococcyx sparverioides	Large Hawk-Cuckoo
K1	2013-06-04	17:07:00	17:17:00	Treron apicauda	Pin-tailed Green Pigeon
K1	2013-06-04	17:17:00	17:27:00	Hypsipetes leucocephalus	Black Bulbul
K1	2013-06-04	17:17:00	17:27:00	Psilopogon asiaticus	Blue-throated Barbet
K1	2013-06-04	17:17:00	17:27:00	Terpsiphone paradisi	Indian Paradise Flycatcher
K1	2013-06-04	17:17:00	17:27:00	Hierococcyx sparverioides	Large Hawk-Cuckoo
K1	2013-06-04	17:17:00	17:27:00	Alcippe nipalensis	Nepal Fulvetta
K1	2013-06-04	17:17:00	17:27:00	Treron apicauda	Pin-tailed Green Pigeon
K1	2013-06-04	17:17:00	17:27:00	Alophoixus flaveolus	White-throated Bulbul
K4	2013-06-05	06:00:00	06:10:00	Hypsipetes leucocephalus	Black Bulbul
K4	2013-06-05	06:00:00	06:10:00	Yuhina nigrimenta	Black-chinned Yuhina
K4	2013-06-05	06:00:00	06:10:00	Aethopyga saturata	Black-throated Sunbird
K4	2013-06-05	06:00:00	06:10:00	Seicercus poliogenys	Grey-cheeked Warbler
K4	2013-06-05	06:00:00	06:10:00	Culicicapa ceylonensis	Grey-headed Canary-flycatcher
K4	2013-06-05	06:00:00	06:10:00	Cuculus micropterus	Indian Cuckoo
K4	2013-06-05	06:00:00	06:10:00	Heterophasia annectans	Rufous-backed Sibia
K4	2013-06-05	06:00:00	06:10:00	Leiothrix argentauris	Silver-eared Mesia
K4	2013-06-05	06:00:00	06:10:00	Niltava macgrigoriae	Small Niltava
K4	2013-06-05	06:00:00	06:10:00	Alophoixus flaveolus	White-throated Bulbul
K4	2013-06-05	06:10:00	06:20:00	Blythipicus pyrrhotis	Bay Woodpecker
K4	2013-06-05	06:10:00	06:20:00	Yuhina nigrimenta	Black-chinned Yuhina
K4	2013-06-05	06:10:00	06:20:00	Culicicapa ceylonensis	Grey-headed Canary-flycatcher
K4	2013-06-05	06:10:00	06:20:00	Stachyris nigriceps	Grey-throated Babbler
K4	2013-06-05	06:10:00	06:20:00	Cuculus micropterus	Indian Cuckoo
K4	2013-06-05	06:10:00	06:20:00	Alcippe nipalensis	Nepal Fulvetta
K4	2013-06-05	06:10:00	06:20:00	Leiothrix argentauris	Silver-eared Mesia
K4	2013-06-05	06:10:00	06:20:00	Niltava macgrigoriae	Small Niltava
K4	2013-06-05	06:10:00	06:20:00	Arachnothera magna	Streaked Spiderhunter
K4	2013-06-05	06:10:00	06:20:00	Alophoixus flaveolus	White-throated Bulbul
K4	2013-06-05	06:20:00	06:30:00	Dicrurus leucophaeus	Ashy Drongo
K4	2013-06-05	06:20:00	06:30:00	Aethopyga saturata	Black-throated Sunbird
K4	2013-06-05	06:20:00	06:30:00	Dicrurus aeneus	Bronzed Drongo
K4	2013-06-05	06:20:00	06:30:00	Culicicapa ceylonensis	Grey-headed Canary-flycatcher
K4	2013-06-05	06:20:00	06:30:00	Cuculus micropterus	Indian Cuckoo
K4	2013-06-05	06:20:00	06:30:00	Ducula badia	Mountain Imperial Pigeon
K4	2013-06-05	06:20:00	06:30:00	Leiothrix argentauris	Silver-eared Mesia
K4	2013-06-05	06:20:00	06:30:00	Alophoixus flaveolus	White-throated Bulbul
K5	2013-06-05	07:24:00	07:34:00	Macropygia unchall	Barred Cuckoo-Dove
K5	2013-06-05	07:24:00	07:34:00	Heterophasia annectans	Rufous-backed Sibia
K5	2013-06-05	07:24:00	07:34:00	Pericrocotus speciosus	Scarlet Minivet
K5	2013-06-05	07:24:00	07:34:00	Melanochlora sultanea	Sultan Tit
K5	2013-06-05	07:24:00	07:34:00	Eumyias thalassinus	Verditer Flycatcher
K5	2013-06-05	07:24:00	07:34:00	Rhipidura albicollis	White-throated Fantail
K5	2013-06-05	07:34:00	07:44:00	Macropygia unchall	Barred Cuckoo-Dove
K5	2013-06-05	07:34:00	07:44:00	Minla cyanouroptera	Blue-winged Minla
K5	2013-06-05	07:34:00	07:44:00	Culicicapa ceylonensis	Grey-headed Canary-flycatcher
K5	2013-06-05	07:34:00	07:44:00	Leiothrix argentauris	Silver-eared Mesia
K5	2013-06-05	07:34:00	07:44:00	Yuhina bakeri	White-naped Yuhina
K5	2013-06-05	07:34:00	07:44:00	Alcippe cinerea	Yellow-throated Fulvetta
K5	2013-06-05	07:44:00	07:54:00	Macropygia unchall	Barred Cuckoo-Dove
K5	2013-06-05	07:44:00	07:54:00	Minla cyanouroptera	Blue-winged Minla
K5	2013-06-05	07:44:00	07:54:00	Psilopogon virens	Great Barbet
K5	2013-06-05	07:44:00	07:54:00	Pericrocotus solaris	Grey-chinned Minivet
K5	2013-06-05	07:44:00	07:54:00	Hierococcyx sparverioides	Large Hawk-Cuckoo
K5	2013-06-05	07:44:00	07:54:00	Alcippe nipalensis	Nepal Fulvetta
K5	2013-06-05	07:44:00	07:54:00	Chloropsis hardwickii	Orange-bellied Leafbird
K5	2013-06-05	07:44:00	07:54:00	Pericrocotus speciosus	Scarlet Minivet
K5	2013-06-05	07:44:00	07:54:00	Leiothrix argentauris	Silver-eared Mesia
K5	2013-06-05	07:44:00	07:54:00	Eumyias thalassinus	Verditer Flycatcher
K5	2013-06-05	07:44:00	07:54:00	Yuhina bakeri	White-naped Yuhina
K5	2013-06-05	07:44:00	07:54:00	Rhipidura albicollis	White-throated Fantail
K3	2013-06-05	08:56:00	09:06:00	Macropygia unchall	Barred Cuckoo-Dove
K3	2013-06-05	08:56:00	09:06:00	Seicercus poliogenys	Grey-cheeked Warbler
K3	2013-06-05	08:56:00	09:06:00	Culicicapa ceylonensis	Grey-headed Canary-flycatcher
K3	2013-06-05	08:56:00	09:06:00	Brachypteryx leucophris	Lesser Shortwing
K3	2013-06-05	08:56:00	09:06:00	Psarisomus dalhousiae	Long-tailed Broadbill
K3	2013-06-05	08:56:00	09:06:00	Tesia olivea	Slaty-bellied Tesia
K3	2013-06-05	08:56:00	09:06:00	Psilopogon franklinii	Golden-throated Barbet
K3	2013-06-05	08:56:00	09:06:00	Leiothrix argentauris	Silver-eared Mesia
K3	2013-06-05	09:06:00	09:16:00	Macropygia unchall	Barred Cuckoo-Dove
K3	2013-06-05	09:06:00	09:16:00	Coracina melaschistos	Black-winged Cuckooshrike
K3	2013-06-05	09:06:00	09:16:00	Psilopogon franklinii	Golden-throated Barbet
K3	2013-06-05	09:06:00	09:16:00	Seicercus poliogenys	Grey-cheeked Warbler
K3	2013-06-05	09:06:00	09:16:00	Culicicapa ceylonensis	Grey-headed Canary-flycatcher
K3	2013-06-05	09:06:00	09:16:00	Hierococcyx sparverioides	Large Hawk-Cuckoo
K3	2013-06-05	09:06:00	09:16:00	Dicrurus remifer	Lesser Racket-tailed Drongo
K3	2013-06-05	09:06:00	09:16:00	Rimator malacoptilus	Long-billed Wren-Babbler
K3	2013-06-05	09:06:00	09:16:00	Psarisomus dalhousiae	Long-tailed Broadbill
K3	2013-06-05	09:06:00	09:16:00	Ducula badia	Mountain Imperial Pigeon
K3	2013-06-05	09:06:00	09:16:00	Phyllergates cuculoides	Mountain Tailorbird
K3	2013-06-05	09:06:00	09:16:00	Leiothrix argentauris	Silver-eared Mesia
K3	2013-06-05	09:06:00	09:16:00	Tesia olivea	Slaty-bellied Tesia
K3	2013-06-05	09:06:00	09:16:00	Rhipidura albicollis	White-throated Fantail
K3	2013-06-05	09:16:00	09:26:00	Macropygia unchall	Barred Cuckoo-Dove
K3	2013-06-05	09:16:00	09:26:00	Culicicapa ceylonensis	Grey-headed Canary-flycatcher
K3	2013-06-05	09:16:00	09:26:00	Cutia nipalensis	Himalayan Cutia
K3	2013-06-05	09:16:00	09:26:00	Rimator malacoptilus	Long-billed Wren-Babbler
K3	2013-06-05	09:16:00	09:26:00	Psarisomus dalhousiae	Long-tailed Broadbill
K3	2013-06-05	09:16:00	09:26:00	Ducula badia	Mountain Imperial Pigeon
K3	2013-06-05	09:16:00	09:26:00	Phyllergates cuculoides	Mountain Tailorbird
K3	2013-06-05	09:16:00	09:26:00	Actinodura egertoni	Rusty-fronted Barwing
K3	2013-06-05	09:16:00	09:26:00	Leiothrix argentauris	Silver-eared Mesia
K3	2013-06-05	09:16:00	09:26:00	Tesia olivea	Slaty-bellied Tesia
K3	2013-06-05	09:16:00	09:26:00	Rhipidura albicollis	White-throated Fantail
K1	2013-06-05	14:29:00	14:39:00	Hypsipetes leucocephalus	Black Bulbul
K1	2013-06-05	14:29:00	14:39:00	Psilopogon asiaticus	Blue-throated Barbet
K1	2013-06-05	14:29:00	14:39:00	Psilopogon virens	Great Barbet
K1	2013-06-05	14:29:00	14:39:00	Phaenicophaeus tristis	Green-billed Malkoha
K1	2013-06-05	14:29:00	14:39:00	Dendrocitta formosae	Grey Treepie
K1	2013-06-05	14:29:00	14:39:00	Cyornis unicolor	Pale Blue Flycatcher
K1	2013-06-05	14:29:00	14:39:00	Macronus gularis	Pin-striped Tit-Babbler
K1	2013-06-05	14:29:00	14:39:00	Leiothrix argentauris	Silver-eared Mesia
K1	2013-06-05	14:29:00	14:39:00	Garrulax leucolophus	White-crested Laughingthrush
K1	2013-06-05	14:29:00	14:39:00	Alophoixus flaveolus	White-throated Bulbul
K1	2013-06-05	14:39:00	14:49:00	Hemixos flavala	Ashy Bulbul
K1	2013-06-05	14:39:00	14:49:00	Hypsipetes leucocephalus	Black Bulbul
K1	2013-06-05	14:39:00	14:49:00	Aethopyga saturata	Black-throated Sunbird
K1	2013-06-05	14:39:00	14:49:00	Psilopogon asiaticus	Blue-throated Barbet
K1	2013-06-05	14:39:00	14:49:00	Psilopogon virens	Great Barbet
K1	2013-06-05	14:39:00	14:49:00	Phaenicophaeus tristis	Green-billed Malkoha
K1	2013-06-05	14:39:00	14:49:00	Cyornis unicolor	Pale Blue Flycatcher
K1	2013-06-05	14:39:00	14:49:00	Macronus gularis	Pin-striped Tit-Babbler
K1	2013-06-05	14:39:00	14:49:00	Leiothrix argentauris	Silver-eared Mesia
K1	2013-06-05	14:39:00	14:49:00	Alophoixus flaveolus	White-throated Bulbul
B2	2013-06-06	16:13:00	16:23:00	Heterophasia pulchella	Beautiful Sibia
B2	2013-06-06	16:13:00	16:23:00	Phylloscopus reguloides	Blyth's Leaf Warbler
B2	2013-06-06	16:13:00	16:23:00	Trochalopteron erythrocephalum	Chestnut-crowned Laughingthrush
B2	2013-06-06	16:13:00	16:23:00	Psilopogon virens	Great Barbet
B2	2013-06-06	16:13:00	16:23:00	Ducula badia	Mountain Imperial Pigeon
B2	2013-06-06	16:13:00	16:23:00	Actinodura egertoni	Rusty-fronted Barwing
B2	2013-06-06	16:13:00	16:23:00	Pycnonotus striatus	Striated Bulbul
B2	2013-06-06	16:13:00	16:23:00	Garrulax striatus	Striated Laughingthrush
B2	2013-06-06	16:13:00	16:23:00	Yuhina flavicollis	Whiskered Yuhina
B2	2013-06-06	16:13:00	16:23:00	Machlolophus spilonotus	Yellow-cheeked Tit
B2	2013-06-06	16:23:00	16:33:00	Dicrurus leucophaeus	Ashy Drongo
B2	2013-06-06	16:23:00	16:33:00	Heterophasia pulchella	Beautiful Sibia
B2	2013-06-06	16:23:00	16:33:00	Phylloscopus reguloides	Blyth's Leaf Warbler
B2	2013-06-06	16:23:00	16:33:00	Trochalopteron erythrocephalum	Chestnut-crowned Laughingthrush
B2	2013-06-06	16:23:00	16:33:00	Psilopogon virens	Great Barbet
B2	2013-06-06	16:23:00	16:33:00	Niltava grandis	Large Niltava
B2	2013-06-06	16:23:00	16:33:00	Brachypteryx leucophris	Lesser Shortwing
B2	2013-06-06	16:23:00	16:33:00	Ducula badia	Mountain Imperial Pigeon
B2	2013-06-06	16:23:00	16:33:00	Garrulax striatus	Striated Laughingthrush
B2	2013-06-06	16:23:00	16:33:00	Eumyias thalassinus	Verditer Flycatcher
B2	2013-06-06	16:23:00	16:33:00	Yuhina flavicollis	Whiskered Yuhina
B2	2013-06-06	16:23:00	16:33:00	Machlolophus spilonotus	Yellow-cheeked Tit
B2	2013-06-06	16:33:00	16:43:00	Dicrurus leucophaeus	Ashy Drongo
B2	2013-06-06	16:33:00	16:43:00	Macropygia unchall	Barred Cuckoo-Dove
B2	2013-06-06	16:33:00	16:43:00	Heterophasia pulchella	Beautiful Sibia
B2	2013-06-06	16:33:00	16:43:00	Phylloscopus reguloides	Blyth's Leaf Warbler
B2	2013-06-06	16:33:00	16:43:00	Psilopogon virens	Great Barbet
B2	2013-06-06	16:33:00	16:43:00	Seicercus poliogenys	Grey-cheeked Warbler
B2	2013-06-06	16:33:00	16:43:00	Garrulax caerulatus	Grey-sided Laughingthrush
B2	2013-06-06	16:33:00	16:43:00	Arborophila torqueola	Hill Partridge
B2	2013-06-06	16:33:00	16:43:00	Hierococcyx sparverioides	Large Hawk-Cuckoo
B2	2013-06-06	16:33:00	16:43:00	Niltava grandis	Large Niltava
B2	2013-06-06	16:33:00	16:43:00	Brachypteryx leucophris	Lesser Shortwing
B2	2013-06-06	16:33:00	16:43:00	Pycnonotus striatus	Striated Bulbul
B2	2013-06-06	16:33:00	16:43:00	Yuhina flavicollis	Whiskered Yuhina
B3	2013-06-06	16:56:00	17:06:00	Dicrurus leucophaeus	Ashy Drongo
B3	2013-06-06	16:56:00	17:06:00	Heterophasia pulchella	Beautiful Sibia
B3	2013-06-06	16:56:00	17:06:00	Trochalopteron squamatum	Blue-winged Laughingthrush
B3	2013-06-06	16:56:00	17:06:00	Phylloscopus reguloides	Blyth's Leaf Warbler
B3	2013-06-06	16:56:00	17:06:00	Trochalopteron erythrocephalum	Chestnut-crowned Laughingthrush
B3	2013-06-06	16:56:00	17:06:00	Stachyridopsis chrysaea	Golden Babbler
B3	2013-06-06	16:56:00	17:06:00	Seicercus poliogenys	Grey-cheeked Warbler
B3	2013-06-06	16:56:00	17:06:00	Culicicapa ceylonensis	Grey-headed Canary-flycatcher
B3	2013-06-06	16:56:00	17:06:00	Pnoepyga pusilla	Pygmy Wren-babbler
B3	2013-06-06	16:56:00	17:06:00	Tesia olivea	Slaty-bellied Tesia
B3	2013-06-06	16:56:00	17:06:00	Pycnonotus striatus	Striated Bulbul
B3	2013-06-06	16:56:00	17:06:00	Eumyias thalassinus	Verditer Flycatcher
B3	2013-06-06	16:56:00	17:06:00	Yuhina flavicollis	Whiskered Yuhina
B3	2013-06-06	16:56:00	17:06:00	Rhipidura albicollis	White-throated Fantail
B3	2013-06-06	17:06:00	17:16:00	Dicrurus leucophaeus	Ashy Drongo
B3	2013-06-06	17:06:00	17:16:00	Heterophasia pulchella	Beautiful Sibia
B3	2013-06-06	17:06:00	17:16:00	Trochalopteron squamatum	Blue-winged Laughingthrush
B3	2013-06-06	17:06:00	17:16:00	Phylloscopus reguloides	Blyth's Leaf Warbler
B3	2013-06-06	17:06:00	17:16:00	Trochalopteron erythrocephalum	Chestnut-crowned Laughingthrush
B3	2013-06-06	17:06:00	17:16:00	Psilopogon franklinii	Golden-throated Barbet
B3	2013-06-06	17:06:00	17:16:00	Psilopogon virens	Great Barbet
B3	2013-06-06	17:06:00	17:16:00	Seicercus poliogenys	Grey-cheeked Warbler
B3	2013-06-06	17:06:00	17:16:00	Culicicapa ceylonensis	Grey-headed Canary-flycatcher
B3	2013-06-06	17:06:00	17:16:00	Ducula badia	Mountain Imperial Pigeon
B3	2013-06-06	17:06:00	17:16:00	Tesia olivea	Slaty-bellied Tesia
B3	2013-06-06	17:06:00	17:16:00	Rhipidura albicollis	White-throated Fantail
B3	2013-06-06	17:16:00	17:26:00	Dicrurus leucophaeus	Ashy Drongo
B3	2013-06-06	17:16:00	17:26:00	Blythipicus pyrrhotis	Bay Woodpecker
B3	2013-06-06	17:16:00	17:26:00	Heterophasia pulchella	Beautiful Sibia
B3	2013-06-06	17:16:00	17:26:00	Horornis fortipes	Brown-flanked Bush Warbler
B3	2013-06-06	17:16:00	17:26:00	Psilopogon virens	Great Barbet
B3	2013-06-06	17:16:00	17:26:00	Seicercus poliogenys	Grey-cheeked Warbler
B3	2013-06-06	17:16:00	17:26:00	Culicicapa ceylonensis	Grey-headed Canary-flycatcher
B3	2013-06-06	17:16:00	17:26:00	Tesia olivea	Slaty-bellied Tesia
B3	2013-06-06	17:16:00	17:26:00	Rhipidura albicollis	White-throated Fantail
B1	2013-06-06	17:46:00	17:56:00	Rimator malacoptilus	Long-billed Wren-Babbler
B1	2013-06-06	17:46:00	17:56:00	Pnoepyga pusilla	Pygmy Wren-babbler
B1	2013-06-06	17:46:00	17:56:00	Trochalopteron erythrocephalum	Chestnut-crowned Laughingthrush
B1	2013-06-06	17:46:00	17:56:00	Psilopogon virens	Great Barbet
B1	2013-06-06	17:46:00	17:56:00	Seicercus poliogenys	Grey-cheeked Warbler
B1	2013-06-06	17:46:00	17:56:00	Phyllergates cuculoides	Mountain Tailorbird
B1	2013-06-06	17:46:00	17:56:00	Spelaeornis caudatus	Rufous-throated Wren-Babbler
B1	2013-06-06	17:46:00	17:56:00	Tesia olivea	Slaty-bellied Tesia
B1	2013-06-06	17:46:00	17:56:00	Niltava macgrigoriae	Small Niltava
B1	2013-06-06	17:46:00	17:56:00	Rhipidura albicollis	White-throated Fantail
B1	2013-06-07	05:36:00	05:46:00	Dicrurus leucophaeus	Ashy Drongo
B1	2013-06-07	05:36:00	05:46:00	Trochalopteron erythrocephalum	Chestnut-crowned Laughingthrush
B1	2013-06-07	05:36:00	05:46:00	Psilopogon virens	Great Barbet
B1	2013-06-07	05:36:00	05:46:00	Seicercus poliogenys	Grey-cheeked Warbler
B1	2013-06-07	05:36:00	05:46:00	Culicicapa ceylonensis	Grey-headed Canary-flycatcher
B1	2013-06-07	05:36:00	05:46:00	Cuculus micropterus	Indian Cuckoo
B1	2013-06-07	05:36:00	05:46:00	Ducula badia	Mountain Imperial Pigeon
B1	2013-06-07	05:36:00	05:46:00	Phyllergates cuculoides	Mountain Tailorbird
B1	2013-06-07	05:36:00	05:46:00	Actinodura egertoni	Rusty-fronted Barwing
B1	2013-06-07	05:36:00	05:46:00	Tesia olivea	Slaty-bellied Tesia
B1	2013-06-07	05:36:00	05:46:00	Arachnothera magna	Streaked Spiderhunter
B1	2013-06-07	05:36:00	05:46:00	Pycnonotus striatus	Striated Bulbul
B1	2013-06-07	05:36:00	05:46:00	Eumyias thalassinus	Verditer Flycatcher
B1	2013-06-07	05:36:00	05:46:00	Yuhina flavicollis	Whiskered Yuhina
B1	2013-06-07	05:36:00	05:46:00	Rhipidura albicollis	White-throated Fantail
B1	2013-06-07	05:46:00	05:56:00	Dicrurus leucophaeus	Ashy Drongo
B1	2013-06-07	05:46:00	05:56:00	Macropygia unchall	Barred Cuckoo-Dove
B1	2013-06-07	05:46:00	05:56:00	Heterophasia pulchella	Beautiful Sibia
B1	2013-06-07	05:46:00	05:56:00	Aethopyga saturata	Black-throated Sunbird
B1	2013-06-07	05:46:00	05:56:00	Phylloscopus reguloides	Blyth's Leaf Warbler
B1	2013-06-07	05:46:00	05:56:00	Trochalopteron erythrocephalum	Chestnut-crowned Laughingthrush
B1	2013-06-07	05:46:00	05:56:00	Stachyridopsis chrysaea	Golden Babbler
B1	2013-06-07	05:46:00	05:56:00	Psilopogon virens	Great Barbet
B1	2013-06-07	05:46:00	05:56:00	Seicercus poliogenys	Grey-cheeked Warbler
B1	2013-06-07	05:46:00	05:56:00	Cuculus micropterus	Indian Cuckoo
B1	2013-06-07	05:46:00	05:56:00	Ducula badia	Mountain Imperial Pigeon
B1	2013-06-07	05:46:00	05:56:00	Phyllergates cuculoides	Mountain Tailorbird
B1	2013-06-07	05:46:00	05:56:00	Spelaeornis caudatus	Rufous-throated Wren-Babbler
B1	2013-06-07	05:46:00	05:56:00	Actinodura egertoni	Rusty-fronted Barwing
B1	2013-06-07	05:46:00	05:56:00	Tesia olivea	Slaty-bellied Tesia
B1	2013-06-07	05:46:00	05:56:00	Arachnothera magna	Streaked Spiderhunter
B1	2013-06-07	05:46:00	05:56:00	Treron sphenurus	Wedge-tailed Green Pigeon
B1	2013-06-07	05:46:00	05:56:00	Yuhina flavicollis	Whiskered Yuhina
B1	2013-06-07	05:46:00	05:56:00	Alcippe cinerea	Yellow-throated Fulvetta
B1	2013-06-07	05:56:00	06:06:00	Heterophasia pulchella	Beautiful Sibia
B1	2013-06-07	05:56:00	06:06:00	Suthora nipalensis	Black-throated Parrotbill
B1	2013-06-07	05:56:00	06:06:00	Trochalopteron squamatum	Blue-winged Laughingthrush
B1	2013-06-07	05:56:00	06:06:00	Phylloscopus reguloides	Blyth's Leaf Warbler
B1	2013-06-07	05:56:00	06:06:00	Stachyridopsis chrysaea	Golden Babbler
B1	2013-06-07	05:56:00	06:06:00	Lioparus chrysotis	Golden-breasted Fulvetta
B1	2013-06-07	05:56:00	06:06:00	Psilopogon franklinii	Golden-throated Barbet
B1	2013-06-07	05:56:00	06:06:00	Psilopogon virens	Great Barbet
B1	2013-06-07	05:56:00	06:06:00	Seicercus poliogenys	Grey-cheeked Warbler
B1	2013-06-07	05:56:00	06:06:00	Cuculus micropterus	Indian Cuckoo
B1	2013-06-07	05:56:00	06:06:00	Phyllergates cuculoides	Mountain Tailorbird
B1	2013-06-07	05:56:00	06:06:00	Spelaeornis caudatus	Rufous-throated Wren-Babbler
B1	2013-06-07	05:56:00	06:06:00	Actinodura egertoni	Rusty-fronted Barwing
B1	2013-06-07	05:56:00	06:06:00	Tesia olivea	Slaty-bellied Tesia
B1	2013-06-07	05:56:00	06:06:00	Niltava macgrigoriae	Small Niltava
B1	2013-06-07	05:56:00	06:06:00	Arachnothera magna	Streaked Spiderhunter
B1	2013-06-07	05:56:00	06:06:00	Garrulax striatus	Striated Laughingthrush
B1	2013-06-07	05:56:00	06:06:00	Rhipidura albicollis	White-throated Fantail
B1	2013-06-07	05:56:00	06:06:00	Alcippe cinerea	Yellow-throated Fulvetta
B1	2013-06-07	06:06:00	06:16:00	Macropygia unchall	Barred Cuckoo-Dove
B1	2013-06-07	06:06:00	06:16:00	Suthora nipalensis	Black-throated Parrotbill
B1	2013-06-07	06:06:00	06:16:00	Trochalopteron squamatum	Blue-winged Laughingthrush
B1	2013-06-07	06:06:00	06:16:00	Phylloscopus reguloides	Blyth's Leaf Warbler
B1	2013-06-07	06:06:00	06:16:00	Stachyridopsis chrysaea	Golden Babbler
B1	2013-06-07	06:06:00	06:16:00	Lioparus chrysotis	Golden-breasted Fulvetta
B1	2013-06-07	06:06:00	06:16:00	Seicercus poliogenys	Grey-cheeked Warbler
B1	2013-06-07	06:06:00	06:16:00	Cuculus micropterus	Indian Cuckoo
B1	2013-06-07	06:06:00	06:16:00	Ducula badia	Mountain Imperial Pigeon
B1	2013-06-07	06:06:00	06:16:00	Phyllergates cuculoides	Mountain Tailorbird
B1	2013-06-07	06:06:00	06:16:00	Tesia olivea	Slaty-bellied Tesia
B1	2013-06-07	06:06:00	06:16:00	Pomatorhinus ruficollis	Streak-breasted Scimitar Babbler
B1	2013-06-07	06:06:00	06:16:00	Pycnonotus striatus	Striated Bulbul
B1	2013-06-07	06:06:00	06:16:00	Garrulax striatus	Striated Laughingthrush
B1	2013-06-07	06:06:00	06:16:00	Rhipidura albicollis	White-throated Fantail
B1	2013-06-07	06:16:00	06:26:00	Macropygia unchall	Barred Cuckoo-Dove
B1	2013-06-07	06:16:00	06:26:00	Heterophasia pulchella	Beautiful Sibia
B1	2013-06-07	06:16:00	06:26:00	Trochalopteron squamatum	Blue-winged Laughingthrush
B1	2013-06-07	06:16:00	06:26:00	Phylloscopus reguloides	Blyth's Leaf Warbler
B1	2013-06-07	06:16:00	06:26:00	Seicercus poliogenys	Grey-cheeked Warbler
B1	2013-06-07	06:16:00	06:26:00	Culicicapa ceylonensis	Grey-headed Canary-flycatcher
B1	2013-06-07	06:16:00	06:26:00	Cuculus micropterus	Indian Cuckoo
B1	2013-06-07	06:16:00	06:26:00	Niltava grandis	Large Niltava
B1	2013-06-07	06:16:00	06:26:00	Brachypteryx leucophris	Lesser Shortwing
B1	2013-06-07	06:16:00	06:26:00	Ducula badia	Mountain Imperial Pigeon
B1	2013-06-07	06:16:00	06:26:00	Actinodura egertoni	Rusty-fronted Barwing
B1	2013-06-07	06:16:00	06:26:00	Tesia olivea	Slaty-bellied Tesia
B1	2013-06-07	06:16:00	06:26:00	Niltava macgrigoriae	Small Niltava
B1	2013-06-07	06:16:00	06:26:00	Arachnothera magna	Streaked Spiderhunter
B1	2013-06-07	06:16:00	06:26:00	Garrulax striatus	Striated Laughingthrush
B1	2013-06-07	06:26:00	06:36:00	Dicrurus leucophaeus	Ashy Drongo
B1	2013-06-07	06:26:00	06:36:00	Heterophasia pulchella	Beautiful Sibia
B1	2013-06-07	06:26:00	06:36:00	Trochalopteron squamatum	Blue-winged Laughingthrush
B1	2013-06-07	06:26:00	06:36:00	Phylloscopus reguloides	Blyth's Leaf Warbler
B1	2013-06-07	06:26:00	06:36:00	Arborophila mandellii	Chestnut-breasted Partridge
B1	2013-06-07	06:26:00	06:36:00	Seicercus poliogenys	Grey-cheeked Warbler
B1	2013-06-07	06:26:00	06:36:00	Culicicapa ceylonensis	Grey-headed Canary-flycatcher
B1	2013-06-07	06:26:00	06:36:00	Cuculus micropterus	Indian Cuckoo
B1	2013-06-07	06:26:00	06:36:00	Ducula badia	Mountain Imperial Pigeon
B1	2013-06-07	06:26:00	06:36:00	Phyllergates cuculoides	Mountain Tailorbird
B1	2013-06-07	06:26:00	06:36:00	Tesia olivea	Slaty-bellied Tesia
B1	2013-06-07	06:26:00	06:36:00	Pycnonotus striatus	Striated Bulbul
B1	2013-06-07	06:26:00	06:36:00	Eumyias thalassinus	Verditer Flycatcher
B1	2013-06-07	06:26:00	06:36:00	Yuhina flavicollis	Whiskered Yuhina
B2	2013-06-07	07:00:00	07:10:00	Macropygia unchall	Barred Cuckoo-Dove
B2	2013-06-07	07:00:00	07:10:00	Heterophasia pulchella	Beautiful Sibia
B2	2013-06-07	07:00:00	07:10:00	Aethopyga saturata	Black-throated Sunbird
B2	2013-06-07	07:00:00	07:10:00	Arborophila mandellii	Chestnut-breasted Partridge
B2	2013-06-07	07:00:00	07:10:00	Psilopogon virens	Great Barbet
B2	2013-06-07	07:00:00	07:10:00	Seicercus poliogenys	Grey-cheeked Warbler
B2	2013-06-07	07:00:00	07:10:00	Culicicapa ceylonensis	Grey-headed Canary-flycatcher
B2	2013-06-07	07:00:00	07:10:00	Cuculus micropterus	Indian Cuckoo
B2	2013-06-07	07:00:00	07:10:00	Ducula badia	Mountain Imperial Pigeon
B2	2013-06-07	07:00:00	07:10:00	Actinodura egertoni	Rusty-fronted Barwing
B2	2013-06-07	07:00:00	07:10:00	Pycnonotus striatus	Striated Bulbul
B2	2013-06-07	07:00:00	07:10:00	Garrulax striatus	Striated Laughingthrush
B2	2013-06-07	07:00:00	07:10:00	Eumyias thalassinus	Verditer Flycatcher
B2	2013-06-07	07:10:00	07:20:00	Macropygia unchall	Barred Cuckoo-Dove
B2	2013-06-07	07:10:00	07:20:00	Heterophasia pulchella	Beautiful Sibia
B2	2013-06-07	07:10:00	07:20:00	Abroscopus schisticeps	Black-faced Warbler
B2	2013-06-07	07:10:00	07:20:00	Aegithalos concinnus	Black-throated Bushtit
B2	2013-06-07	07:10:00	07:20:00	Aethopyga saturata	Black-throated Sunbird
B2	2013-06-07	07:10:00	07:20:00	Phylloscopus reguloides	Blyth's Leaf Warbler
B2	2013-06-07	07:10:00	07:20:00	Psilopogon franklinii	Golden-throated Barbet
B2	2013-06-07	07:10:00	07:20:00	Seicercus poliogenys	Grey-cheeked Warbler
B2	2013-06-07	07:10:00	07:20:00	Culicicapa ceylonensis	Grey-headed Canary-flycatcher
B2	2013-06-07	07:10:00	07:20:00	Arborophila torqueola	Hill Partridge
B2	2013-06-07	07:10:00	07:20:00	Cuculus micropterus	Indian Cuckoo
B2	2013-06-07	07:10:00	07:20:00	Tesia olivea	Slaty-bellied Tesia
B2	2013-06-07	07:20:00	07:30:00	Dicrurus leucophaeus	Ashy Drongo
B2	2013-06-07	07:20:00	07:30:00	Macropygia unchall	Barred Cuckoo-Dove
B2	2013-06-07	07:20:00	07:30:00	Aegithalos concinnus	Black-throated Bushtit
B2	2013-06-07	07:20:00	07:30:00	Aethopyga saturata	Black-throated Sunbird
B2	2013-06-07	07:20:00	07:30:00	Pteruthius aeralatus	Blyth's Shrike-babbler
B2	2013-06-07	07:20:00	07:30:00	Psilopogon virens	Great Barbet
B2	2013-06-07	07:20:00	07:30:00	Culicicapa ceylonensis	Grey-headed Canary-flycatcher
B2	2013-06-07	07:20:00	07:30:00	Cuculus micropterus	Indian Cuckoo
B2	2013-06-07	07:20:00	07:30:00	Niltava grandis	Large Niltava
B2	2013-06-07	07:20:00	07:30:00	Actinodura egertoni	Rusty-fronted Barwing
B2	2013-06-07	07:20:00	07:30:00	Pycnonotus striatus	Striated Bulbul
B2	2013-06-07	07:20:00	07:30:00	Garrulax striatus	Striated Laughingthrush
B2	2013-06-07	07:20:00	07:30:00	Machlolophus spilonotus	Yellow-cheeked Tit
B3	2013-06-07	07:49:00	07:59:00	Dicrurus leucophaeus	Ashy Drongo
B3	2013-06-07	07:49:00	07:59:00	Coracina melaschistos	Black-winged Cuckooshrike
B3	2013-06-07	07:49:00	07:59:00	Phylloscopus reguloides	Blyth's Leaf Warbler
B3	2013-06-07	07:49:00	07:59:00	Arborophila mandellii	Chestnut-breasted Partridge
B3	2013-06-07	07:49:00	07:59:00	Trochalopteron erythrocephalum	Chestnut-crowned Laughingthrush
B3	2013-06-07	07:49:00	07:59:00	Psilopogon virens	Great Barbet
B3	2013-06-07	07:49:00	07:59:00	Seicercus poliogenys	Grey-cheeked Warbler
B3	2013-06-07	07:49:00	07:59:00	Actinodura egertoni	Rusty-fronted Barwing
B3	2013-06-07	07:49:00	07:59:00	Arachnothera magna	Streaked Spiderhunter
B3	2013-06-07	07:49:00	07:59:00	Eumyias thalassinus	Verditer Flycatcher
B3	2013-06-07	07:49:00	07:59:00	Treron sphenurus	Wedge-tailed Green Pigeon
B3	2013-06-07	07:49:00	07:59:00	Psittiparus ruficeps	White-breasted Parrotbill
B3	2013-06-07	07:59:00	08:09:00	Heterophasia pulchella	Beautiful Sibia
B3	2013-06-07	07:59:00	08:09:00	Phylloscopus reguloides	Blyth's Leaf Warbler
B3	2013-06-07	07:59:00	08:09:00	Arborophila mandellii	Chestnut-breasted Partridge
B3	2013-06-07	07:59:00	08:09:00	Psilopogon virens	Great Barbet
B3	2013-06-07	07:59:00	08:09:00	Psilopogon virens	Great Barbet
B3	2013-06-07	07:59:00	08:09:00	Seicercus poliogenys	Grey-cheeked Warbler
B3	2013-06-07	07:59:00	08:09:00	Garrulax caerulatus	Grey-sided Laughingthrush
B3	2013-06-07	07:59:00	08:09:00	Actinodura egertoni	Rusty-fronted Barwing
B3	2013-06-07	07:59:00	08:09:00	Tesia olivea	Slaty-bellied Tesia
B3	2013-06-07	07:59:00	08:09:00	Pycnonotus striatus	Striated Bulbul
B3	2013-06-07	07:59:00	08:09:00	Eumyias thalassinus	Verditer Flycatcher
B3	2013-06-07	08:09:00	08:19:00	Dicrurus leucophaeus	Ashy Drongo
B3	2013-06-07	08:09:00	08:19:00	Heterophasia pulchella	Beautiful Sibia
B3	2013-06-07	08:09:00	08:19:00	Phylloscopus reguloides	Blyth's Leaf Warbler
B3	2013-06-07	08:09:00	08:19:00	Dendrocopos darjellensis	Darjeeling Woodpecker
B3	2013-06-07	08:09:00	08:19:00	Seicercus poliogenys	Grey-cheeked Warbler
B3	2013-06-07	08:09:00	08:19:00	Garrulax caerulatus	Grey-sided Laughingthrush
B3	2013-06-07	08:09:00	08:19:00	Actinodura egertoni	Rusty-fronted Barwing
B3	2013-06-07	08:09:00	08:19:00	Carpodacus sipahi	Scarlet Finch
B3	2013-06-07	08:09:00	08:19:00	Tesia olivea	Slaty-bellied Tesia
S1	2013-06-08	05:21:00	05:31:00	Minla strigula	Bar-throated Minla
S1	2013-06-08	05:21:00	05:31:00	Heterophasia pulchella	Beautiful Sibia
S1	2013-06-08	05:21:00	05:31:00	Trochalopteron erythrocephalum	Chestnut-crowned Laughingthrush
S1	2013-06-08	05:21:00	05:31:00	Muscicapa sibirica	Dark-sided Flycatcher
S1	2013-06-08	05:21:00	05:31:00	Cuculus micropterus	Indian Cuckoo
S1	2013-06-08	05:21:00	05:31:00	Phylloscopus magnirostris	Large-billed Leaf Warbler
S1	2013-06-08	05:21:00	05:31:00	Cuculus poliocephalus	Lesser Cuckoo
S1	2013-06-08	05:21:00	05:31:00	Yuhina occipitalis	Rufous-vented Yuhina
S1	2013-06-08	05:21:00	05:31:00	Actinodura waldeni	Streak-throated Barwing
S1	2013-06-08	05:21:00	05:31:00	Eumyias thalassinus	Verditer Flycatcher
S1	2013-06-08	05:21:00	05:31:00	Seicercus whistleri	Whistler's Warbler
S1	2013-06-08	05:21:00	05:31:00	Dicaeum melanoxanthum	Yellow-bellied Flowerpecker
S1	2013-06-08	05:31:00	05:41:00	Phylloscopus reguloides	Blyth's Leaf Warbler
S1	2013-06-08	05:31:00	05:41:00	Trochalopteron erythrocephalum	Chestnut-crowned Laughingthrush
S1	2013-06-08	05:31:00	05:41:00	Muscicapa sibirica	Dark-sided Flycatcher
S1	2013-06-08	05:31:00	05:41:00	Culicicapa ceylonensis	Grey-headed Canary-flycatcher
S1	2013-06-08	05:31:00	05:41:00	Arborophila torqueola	Hill Partridge
S1	2013-06-08	05:31:00	05:41:00	Phylloscopus magnirostris	Large-billed Leaf Warbler
S1	2013-06-08	05:31:00	05:41:00	Yuhina occipitalis	Rufous-vented Yuhina
S1	2013-06-08	05:31:00	05:41:00	Garrulax ocellatus	Spotted Laughingthrush
S1	2013-06-08	05:31:00	05:41:00	Eumyias thalassinus	Verditer Flycatcher
S1	2013-06-08	05:31:00	05:41:00	Seicercus whistleri	Whistler's Warbler
S1	2013-06-08	05:41:00	05:51:00	Minla strigula	Bar-throated Minla
S1	2013-06-08	05:41:00	05:51:00	Heterophasia pulchella	Beautiful Sibia
S1	2013-06-08	05:41:00	05:51:00	Phylloscopus reguloides	Blyth's Leaf Warbler
S1	2013-06-08	05:41:00	05:51:00	Muscicapa sibirica	Dark-sided Flycatcher
S1	2013-06-08	05:41:00	05:51:00	Psilopogon virens	Great Barbet
S1	2013-06-08	05:41:00	05:51:00	Aethopyga nipalensis	Green-tailed Sunbird
S1	2013-06-08	05:41:00	05:51:00	Culicicapa ceylonensis	Grey-headed Canary-flycatcher
S1	2013-06-08	05:41:00	05:51:00	Arborophila torqueola	Hill Partridge
S1	2013-06-08	05:41:00	05:51:00	Phylloscopus magnirostris	Large-billed Leaf Warbler
S1	2013-06-08	05:41:00	05:51:00	Garrulax ocellatus	Spotted Laughingthrush
S1	2013-06-08	05:41:00	05:51:00	Seicercus whistleri	Whistler's Warbler
S2	2013-06-08	07:12:00	07:22:00	Heterophasia pulchella	Beautiful Sibia
S2	2013-06-08	07:12:00	07:22:00	Monticola rufiventris	Chestnut-bellied Rock Thrush
S2	2013-06-08	07:12:00	07:22:00	Trochalopteron erythrocephalum	Chestnut-crowned Laughingthrush
S2	2013-06-08	07:12:00	07:22:00	Cettia castaneocoronata	Chestnut-headed Tesia
S2	2013-06-08	07:12:00	07:22:00	Aethopyga nipalensis	Green-tailed Sunbird
S2	2013-06-08	07:12:00	07:22:00	Arborophila torqueola	Hill Partridge
S2	2013-06-08	07:12:00	07:22:00	Cuculus saturatus	Himalayan Cuckoo
S2	2013-06-08	07:12:00	07:22:00	Cuculus poliocephalus	Lesser Cuckoo
S2	2013-06-08	07:12:00	07:22:00	Pomatorhinus ruficollis	Streak-breasted Scimitar Babbler
S2	2013-06-08	07:12:00	07:22:00	Eumyias thalassinus	Verditer Flycatcher
S2	2013-06-08	07:12:00	07:22:00	Yuhina flavicollis	Whiskered Yuhina
S2	2013-06-08	07:12:00	07:22:00	Seicercus whistleri	Whistler's Warbler
S2	2013-06-08	07:22:00	07:32:00	Heterophasia pulchella	Beautiful Sibia
S2	2013-06-08	07:22:00	07:32:00	Psilopogon virens	Great Barbet
S2	2013-06-08	07:22:00	07:32:00	Aethopyga nipalensis	Green-tailed Sunbird
S2	2013-06-08	07:22:00	07:32:00	Arborophila torqueola	Hill Partridge
S2	2013-06-08	07:22:00	07:32:00	Cuculus poliocephalus	Lesser Cuckoo
S2	2013-06-08	07:22:00	07:32:00	Eumyias thalassinus	Verditer Flycatcher
S2	2013-06-08	07:22:00	07:32:00	Seicercus whistleri	Whistler's Warbler
S2	2013-06-08	07:32:00	07:42:00	Heterophasia pulchella	Beautiful Sibia
S2	2013-06-08	07:32:00	07:42:00	Trochalopteron affine	Black-faced Laughingthrush
S2	2013-06-08	07:32:00	07:42:00	Phylloscopus reguloides	Blyth's Leaf Warbler
S2	2013-06-08	07:32:00	07:42:00	Aethopyga nipalensis	Green-tailed Sunbird
S3	2013-06-08	08:42:00	08:52:00	Columba pulchricollis	Ashy Wood Pigeon
S3	2013-06-08	08:42:00	08:52:00	Heterophasia pulchella	Beautiful Sibia
S3	2013-06-08	08:42:00	08:52:00	Trochalopteron affine	Black-faced Laughingthrush
S3	2013-06-08	08:42:00	08:52:00	Cholornis unicolor	Brown Parrotbill
S3	2013-06-08	08:42:00	08:52:00	Trochalopteron erythrocephalum	Chestnut-crowned Laughingthrush
S3	2013-06-08	08:42:00	08:52:00	Aethopyga nipalensis	Green-tailed Sunbird
S3	2013-06-08	08:42:00	08:52:00	Dendrocopos hyperythrus	Rufous-bellied Woodpecker
S3	2013-06-08	08:42:00	08:52:00	Seicercus whistleri	Whistler's Warbler
S3	2013-06-08	08:52:00	09:02:00	Phylloscopus reguloides	Blyth's Leaf Warbler
S3	2013-06-08	08:52:00	09:02:00	Trochalopteron erythrocephalum	Chestnut-crowned Laughingthrush
S3	2013-06-08	08:52:00	09:02:00	Cettia castaneocoronata	Chestnut-headed Tesia
S3	2013-06-08	08:52:00	09:02:00	Aethopyga nipalensis	Green-tailed Sunbird
S3	2013-06-08	08:52:00	09:02:00	Cuculus saturatus	Himalayan Cuckoo
S3	2013-06-08	08:52:00	09:02:00	Hierococcyx sparverioides	Large Hawk-Cuckoo
S3	2013-06-08	08:52:00	09:02:00	Cuculus poliocephalus	Lesser Cuckoo
S3	2013-06-08	08:52:00	09:02:00	Yuhina occipitalis	Rufous-vented Yuhina
S3	2013-06-08	08:52:00	09:02:00	Yuhina gularis	Stripe-throated Yuhina
S3	2013-06-08	08:52:00	09:02:00	Seicercus whistleri	Whistler's Warbler
S3	2013-06-08	09:02:00	09:12:00	Columba pulchricollis	Ashy Wood Pigeon
S3	2013-06-08	09:02:00	09:12:00	Trochalopteron affine	Black-faced Laughingthrush
S3	2013-06-08	09:02:00	09:12:00	Phylloscopus reguloides	Blyth's Leaf Warbler
S3	2013-06-08	09:02:00	09:12:00	Trochalopteron erythrocephalum	Chestnut-crowned Laughingthrush
S3	2013-06-08	09:02:00	09:12:00	Aethopyga nipalensis	Green-tailed Sunbird
S3	2013-06-08	09:02:00	09:12:00	Hierococcyx sparverioides	Large Hawk-Cuckoo
S3	2013-06-08	09:02:00	09:12:00	Seicercus whistleri	Whistler's Warbler
S4	2013-06-08	14:56:00	15:06:00	Minla cyanouroptera	Blue-winged Minla
S4	2013-06-08	14:56:00	15:06:00	Phylloscopus reguloides	Blyth's Leaf Warbler
S4	2013-06-08	14:56:00	15:06:00	Aethopyga nipalensis	Green-tailed Sunbird
S4	2013-06-08	14:56:00	15:06:00	Tesia cyaniventer	Grey-bellied Tesia
S4	2013-06-08	14:56:00	15:06:00	Culicicapa ceylonensis	Grey-headed Canary-flycatcher
S4	2013-06-08	14:56:00	15:06:00	Pnoepyga pusilla	Pygmy Wren-babbler
S4	2013-06-08	14:56:00	15:06:00	Tesia olivea	Slaty-bellied Tesia
S4	2013-06-08	14:56:00	15:06:00	Yuhina gularis	Stripe-throated Yuhina
S4	2013-06-08	14:56:00	15:06:00	Seicercus whistleri	Whistler's Warbler
S4	2013-06-08	14:56:00	15:06:00	Urocissa flavirostris	Yellow-billed Blue Magpie
S4	2013-06-08	15:06:00	15:16:00	Heterophasia pulchella	Beautiful Sibia
S4	2013-06-08	15:06:00	15:16:00	Coracina melaschistos	Black-winged Cuckooshrike
S4	2013-06-08	15:06:00	15:16:00	Phylloscopus reguloides	Blyth's Leaf Warbler
S4	2013-06-08	15:06:00	15:16:00	Aethopyga nipalensis	Green-tailed Sunbird
S4	2013-06-08	15:06:00	15:16:00	Tesia cyaniventer	Grey-bellied Tesia
S4	2013-06-08	15:06:00	15:16:00	Arborophila torqueola	Hill Partridge
S4	2013-06-08	15:06:00	15:16:00	Cuculus poliocephalus	Lesser Cuckoo
S4	2013-06-08	15:06:00	15:16:00	Pnoepyga pusilla	Pygmy Wren-babbler
S4	2013-06-08	15:06:00	15:16:00	Actinodura waldeni	Streak-throated Barwing
S4	2013-06-08	15:16:00	15:26:00	Trochalopteron erythrocephalum	Chestnut-crowned Laughingthrush
S4	2013-06-08	15:16:00	15:26:00	Aethopyga nipalensis	Green-tailed Sunbird
S4	2013-06-08	15:16:00	15:26:00	Cuculus poliocephalus	Lesser Cuckoo
S4	2013-06-08	15:16:00	15:26:00	Pnoepyga pusilla	Pygmy Wren-babbler
S4	2013-06-08	15:16:00	15:26:00	Actinodura waldeni	Streak-throated Barwing
S4	2013-06-08	15:16:00	15:26:00	Yuhina gularis	Stripe-throated Yuhina
S5	2013-06-08	17:07:00	17:17:00	Cettia castaneocoronata	Chestnut-headed Tesia
S5	2013-06-08	17:07:00	17:17:00	Tesia cyaniventer	Grey-bellied Tesia
S5	2013-06-08	17:07:00	17:17:00	Hierococcyx sparverioides	Large Hawk-Cuckoo
S5	2013-06-08	17:07:00	17:17:00	Harpactes wardi	Ward's Trogon
S5	2013-06-08	17:17:00	17:27:00	Phylloscopus maculipennis	Ashy-throated Warbler
S5	2013-06-08	17:17:00	17:27:00	Cettia castaneocoronata	Chestnut-headed Tesia
S5	2013-06-08	17:17:00	17:27:00	Tesia cyaniventer	Grey-bellied Tesia
S5	2013-06-08	17:17:00	17:27:00	Hierococcyx sparverioides	Large Hawk-Cuckoo
S5	2013-06-09	06:59:00	07:09:00	Heterophasia pulchella	Beautiful Sibia
S5	2013-06-09	06:59:00	07:09:00	Cinclidium frontale	Blue-fronted Robin
S5	2013-06-09	06:59:00	07:09:00	Aethopyga nipalensis	Green-tailed Sunbird
S5	2013-06-09	06:59:00	07:09:00	Cuculus micropterus	Indian Cuckoo
S5	2013-06-09	06:59:00	07:09:00	Minla ignotincta	Red-tailed Minla
S5	2013-06-09	06:59:00	07:09:00	Alcippe castaneceps	Rufous-winged Fulvetta
S5	2013-06-09	06:59:00	07:09:00	Harpactes wardi	Ward's Trogon
S5	2013-06-09	06:59:00	07:09:00	Yuhina flavicollis	Whiskered Yuhina
S5	2013-06-09	07:09:00	07:19:00	Heterophasia pulchella	Beautiful Sibia
S5	2013-06-09	07:09:00	07:19:00	Cinclidium frontale	Blue-fronted Robin
S5	2013-06-09	07:09:00	07:19:00	Minla cyanouroptera	Blue-winged Minla
S5	2013-06-09	07:09:00	07:19:00	Phylloscopus reguloides	Blyth's Leaf Warbler
S5	2013-06-09	07:09:00	07:19:00	Psilopogon virens	Great Barbet
S5	2013-06-09	07:09:00	07:19:00	Cuculus micropterus	Indian Cuckoo
S5	2013-06-09	07:09:00	07:19:00	Actinodura waldeni	Streak-throated Barwing
S5	2013-06-09	07:09:00	07:19:00	Harpactes wardi	Ward's Trogon
S5	2013-06-09	07:09:00	07:19:00	Sylviparus modestus	Yellow-browed Tit
S5	2013-06-09	07:09:00	07:19:00	Machlolophus spilonotus	Yellow-cheeked Tit
S5	2013-06-09	07:19:00	07:29:00	Cinclidium frontale	Blue-fronted Robin
S5	2013-06-09	07:19:00	07:29:00	Minla cyanouroptera	Blue-winged Minla
S5	2013-06-09	07:19:00	07:29:00	Phylloscopus reguloides	Blyth's Leaf Warbler
S5	2013-06-09	07:19:00	07:29:00	Aethopyga nipalensis	Green-tailed Sunbird
S5	2013-06-09	07:19:00	07:29:00	Cuculus micropterus	Indian Cuckoo
S5	2013-06-09	07:19:00	07:29:00	Oriolus traillii	Maroon Oriole
S5	2013-06-09	07:19:00	07:29:00	Actinodura waldeni	Streak-throated Barwing
S5	2013-06-09	07:19:00	07:29:00	Yuhina gularis	Stripe-throated Yuhina
S5	2013-06-09	07:19:00	07:29:00	Harpactes wardi	Ward's Trogon
S5	2013-06-09	07:19:00	07:29:00	Yuhina flavicollis	Whiskered Yuhina
S5	2013-06-09	07:19:00	07:29:00	Sylviparus modestus	Yellow-browed Tit
S5	2013-06-09	07:19:00	07:29:00	Alcippe cinerea	Yellow-throated Fulvetta
S4	2013-06-09	08:21:00	08:31:00	Phylloscopus reguloides	Blyth's Leaf Warbler
S4	2013-06-09	08:21:00	08:31:00	Trochalopteron erythrocephalum	Chestnut-crowned Laughingthrush
S4	2013-06-09	08:21:00	08:31:00	Cettia castaneocoronata	Chestnut-headed Tesia
S4	2013-06-09	08:21:00	08:31:00	Aethopyga nipalensis	Green-tailed Sunbird
S4	2013-06-09	08:21:00	08:31:00	Tesia cyaniventer	Grey-bellied Tesia
S4	2013-06-09	08:21:00	08:31:00	Culicicapa ceylonensis	Grey-headed Canary-flycatcher
S4	2013-06-09	08:21:00	08:31:00	Pnoepyga pusilla	Pygmy Wren-babbler
S4	2013-06-09	08:31:00	08:41:00	Phylloscopus reguloides	Blyth's Leaf Warbler
S4	2013-06-09	08:31:00	08:41:00	Cettia castaneocoronata	Chestnut-headed Tesia
S4	2013-06-09	08:31:00	08:41:00	Aethopyga nipalensis	Green-tailed Sunbird
S4	2013-06-09	08:31:00	08:41:00	Tesia cyaniventer	Grey-bellied Tesia
S4	2013-06-09	08:31:00	08:41:00	Culicicapa ceylonensis	Grey-headed Canary-flycatcher
S4	2013-06-09	08:31:00	08:41:00	Cuculus saturatus	Himalayan Cuckoo
S4	2013-06-09	08:31:00	08:41:00	Pnoepyga pusilla	Pygmy Wren-babbler
S4	2013-06-09	08:31:00	08:41:00	Stachyridopsis ruficeps	Rufous-capped Babbler
S4	2013-06-09	08:31:00	08:41:00	Seicercus whistleri	Whistler's Warbler
S4	2013-06-09	08:41:00	08:51:00	Heterophasia pulchella	Beautiful Sibia
S4	2013-06-09	08:41:00	08:51:00	Phylloscopus reguloides	Blyth's Leaf Warbler
S4	2013-06-09	08:41:00	08:51:00	Trochalopteron erythrocephalum	Chestnut-crowned Laughingthrush
S4	2013-06-09	08:41:00	08:51:00	Cettia castaneocoronata	Chestnut-headed Tesia
S4	2013-06-09	08:41:00	08:51:00	Aethopyga nipalensis	Green-tailed Sunbird
S4	2013-06-09	08:41:00	08:51:00	Tesia cyaniventer	Grey-bellied Tesia
S4	2013-06-09	08:41:00	08:51:00	Culicicapa ceylonensis	Grey-headed Canary-flycatcher
S4	2013-06-09	08:41:00	08:51:00	Pnoepyga pusilla	Pygmy Wren-babbler
S4	2013-06-09	08:41:00	08:51:00	Yuhina gularis	Stripe-throated Yuhina
S1	2013-06-09	10:37:00	10:47:00	Hierococcyx sparverioides	Large Hawk-Cuckoo
S1	2013-06-09	10:37:00	10:47:00	Phylloscopus reguloides	Blyth's Leaf Warbler
S1	2013-06-09	10:37:00	10:47:00	Aethopyga nipalensis	Green-tailed Sunbird
S1	2013-06-09	10:37:00	10:47:00	Culicicapa ceylonensis	Grey-headed Canary-flycatcher
S1	2013-06-09	10:37:00	10:47:00	Phylloscopus magnirostris	Large-billed Leaf Warbler
S1	2013-06-09	10:37:00	10:47:00	Seicercus whistleri	Whistler's Warbler
S1	2013-06-09	10:47:00	10:57:00	Heterophasia pulchella	Beautiful Sibia
S1	2013-06-09	10:47:00	10:57:00	Aethopyga nipalensis	Green-tailed Sunbird
S1	2013-06-09	10:47:00	10:57:00	Culicicapa ceylonensis	Grey-headed Canary-flycatcher
S1	2013-06-09	10:47:00	10:57:00	Seicercus whistleri	Whistler's Warbler
S1	2013-06-09	10:57:00	11:07:00	Heterophasia pulchella	Beautiful Sibia
S1	2013-06-09	10:57:00	11:07:00	Phylloscopus reguloides	Blyth's Leaf Warbler
S1	2013-06-09	10:57:00	11:07:00	Aethopyga nipalensis	Green-tailed Sunbird
S1	2013-06-09	10:57:00	11:07:00	Culicicapa ceylonensis	Grey-headed Canary-flycatcher
S1	2013-06-09	10:57:00	11:07:00	Eumyias thalassinus	Verditer Flycatcher
S1	2013-06-09	10:57:00	11:07:00	Seicercus whistleri	Whistler's Warbler
S2	2013-06-09	12:01:00	12:11:00	Minla strigula	Bar-throated Minla
S2	2013-06-09	12:01:00	12:11:00	Heterophasia pulchella	Beautiful Sibia
S2	2013-06-09	12:01:00	12:11:00	Aethopyga nipalensis	Green-tailed Sunbird
S2	2013-06-09	12:01:00	12:11:00	Trochalopteron erythrocephalum	Chestnut-crowned Laughingthrush
S2	2013-06-09	12:01:00	12:11:00	Arborophila torqueola	Hill Partridge
S2	2013-06-09	12:11:00	12:21:00	Heterophasia pulchella	Beautiful Sibia
S2	2013-06-09	12:11:00	12:21:00	Trochalopteron erythrocephalum	Chestnut-crowned Laughingthrush
S2	2013-06-09	12:11:00	12:21:00	Aethopyga nipalensis	Green-tailed Sunbird
S2	2013-06-09	12:21:00	12:31:00	Heterophasia pulchella	Beautiful Sibia
S2	2013-06-09	12:21:00	12:31:00	Trochalopteron erythrocephalum	Chestnut-crowned Laughingthrush
S2	2013-06-09	12:21:00	12:31:00	Aethopyga nipalensis	Green-tailed Sunbird
S2	2013-06-09	12:21:00	12:31:00	Arborophila torqueola	Hill Partridge
S2	2013-06-09	12:21:00	12:31:00	Cuculus poliocephalus	Lesser Cuckoo
S3	2013-06-09	13:08:00	13:18:00	Phylloscopus reguloides	Blyth's Leaf Warbler
S3	2013-06-09	13:08:00	13:18:00	Cettia castaneocoronata	Chestnut-headed Tesia
S3	2013-06-09	13:08:00	13:18:00	Aethopyga nipalensis	Green-tailed Sunbird
S3	2013-06-09	13:08:00	13:18:00	Yuhina gularis	Stripe-throated Yuhina
S3	2013-06-09	13:18:00	13:28:00	Coracina melaschistos	Black-winged Cuckooshrike
S3	2013-06-09	13:18:00	13:28:00	Phylloscopus reguloides	Blyth's Leaf Warbler
S3	2013-06-09	13:18:00	13:28:00	Trochalopteron erythrocephalum	Chestnut-crowned Laughingthrush
S3	2013-06-09	13:18:00	13:28:00	Aethopyga nipalensis	Green-tailed Sunbird
S3	2013-06-09	13:18:00	13:28:00	Hierococcyx sparverioides	Large Hawk-Cuckoo
S3	2013-06-09	13:18:00	13:28:00	Yuhina occipitalis	Rufous-vented Yuhina
S3	2013-06-09	13:18:00	13:28:00	Seicercus whistleri	Whistler's Warbler
S3	2013-06-09	13:28:00	13:38:00	Dicrurus leucophaeus	Ashy Drongo
S3	2013-06-09	13:28:00	13:38:00	Minla strigula	Bar-throated Minla
S3	2013-06-09	13:28:00	13:38:00	Phylloscopus reguloides	Blyth's Leaf Warbler
S3	2013-06-09	13:28:00	13:38:00	Fulvetta ludlowi	Brown-throated Fulvetta
S3	2013-06-09	13:28:00	13:38:00	Hierococcyx sparverioides	Large Hawk-Cuckoo
S3	2013-06-09	13:28:00	13:38:00	Seicercus whistleri	Whistler's Warbler
S3	2013-06-10	06:27:00	06:37:00	Minla strigula	Bar-throated Minla
S3	2013-06-10	06:27:00	06:37:00	Trochalopteron affine	Black-faced Laughingthrush
S3	2013-06-10	06:27:00	06:37:00	Phylloscopus reguloides	Blyth's Leaf Warbler
S3	2013-06-10	06:27:00	06:37:00	Aethopyga nipalensis	Green-tailed Sunbird
S3	2013-06-10	06:27:00	06:37:00	Arborophila torqueola	Hill Partridge
S3	2013-06-10	06:27:00	06:37:00	Cuculus saturatus	Himalayan Cuckoo
S3	2013-06-10	06:27:00	06:37:00	Hierococcyx sparverioides	Large Hawk-Cuckoo
S3	2013-06-10	06:27:00	06:37:00	Stachyridopsis ruficeps	Rufous-capped Babbler
S3	2013-06-10	06:27:00	06:37:00	Yuhina occipitalis	Rufous-vented Yuhina
S3	2013-06-10	06:27:00	06:37:00	Seicercus whistleri	Whistler's Warbler
S3	2013-06-10	06:37:00	06:47:00	Minla strigula	Bar-throated Minla
S3	2013-06-10	06:37:00	06:47:00	Phylloscopus reguloides	Blyth's Leaf Warbler
S3	2013-06-10	06:37:00	06:47:00	Aethopyga nipalensis	Green-tailed Sunbird
S3	2013-06-10	06:37:00	06:47:00	Arborophila torqueola	Hill Partridge
S3	2013-06-10	06:37:00	06:47:00	Cuculus saturatus	Himalayan Cuckoo
S3	2013-06-10	06:37:00	06:47:00	Hierococcyx sparverioides	Large Hawk-Cuckoo
S3	2013-06-10	06:37:00	06:47:00	Stachyridopsis ruficeps	Rufous-capped Babbler
S3	2013-06-10	06:37:00	06:47:00	Garrulax ocellatus	Spotted Laughingthrush
S3	2013-06-10	06:37:00	06:47:00	Yuhina gularis	Stripe-throated Yuhina
S3	2013-06-10	06:37:00	06:47:00	Seicercus whistleri	Whistler's Warbler
S3	2013-06-10	06:47:00	06:57:00	Phylloscopus reguloides	Blyth's Leaf Warbler
S3	2013-06-10	06:47:00	06:57:00	Trochalopteron erythrocephalum	Chestnut-crowned Laughingthrush
S3	2013-06-10	06:47:00	06:57:00	Cettia castaneocoronata	Chestnut-headed Tesia
S3	2013-06-10	06:47:00	06:57:00	Aethopyga nipalensis	Green-tailed Sunbird
S3	2013-06-10	06:47:00	06:57:00	Arborophila torqueola	Hill Partridge
S3	2013-06-10	06:47:00	06:57:00	Hierococcyx sparverioides	Large Hawk-Cuckoo
S3	2013-06-10	06:47:00	06:57:00	Cuculus poliocephalus	Lesser Cuckoo
S3	2013-06-10	06:47:00	06:57:00	Pericrocotus brevirostris	Short-billed Minivet
S3	2013-06-10	06:47:00	06:57:00	Pomatorhinus ruficollis	Streak-breasted Scimitar Babbler
S3	2013-06-10	06:47:00	06:57:00	Yuhina gularis	Stripe-throated Yuhina
S3	2013-06-10	06:47:00	06:57:00	Yuhina flavicollis	Whiskered Yuhina
S3	2013-06-10	06:47:00	06:57:00	Seicercus whistleri	Whistler's Warbler
S3	2013-06-10	06:57:00	07:07:00	Minla strigula	Bar-throated Minla
S3	2013-06-10	06:57:00	07:07:00	Heterophasia pulchella	Beautiful Sibia
S3	2013-06-10	06:57:00	07:07:00	Phylloscopus reguloides	Blyth's Leaf Warbler
S3	2013-06-10	06:57:00	07:07:00	Trochalopteron erythrocephalum	Chestnut-crowned Laughingthrush
S3	2013-06-10	06:57:00	07:07:00	Aethopyga nipalensis	Green-tailed Sunbird
S3	2013-06-10	06:57:00	07:07:00	Arborophila torqueola	Hill Partridge
S3	2013-06-10	06:57:00	07:07:00	Cuculus poliocephalus	Lesser Cuckoo
S3	2013-06-10	06:57:00	07:07:00	Stachyridopsis ruficeps	Rufous-capped Babbler
S3	2013-06-10	06:57:00	07:07:00	Yuhina occipitalis	Rufous-vented Yuhina
S3	2013-06-10	06:57:00	07:07:00	Mycerobas melanozanthos	Spot-winged Grosbeak
S3	2013-06-10	06:57:00	07:07:00	Yuhina gularis	Stripe-throated Yuhina
S3	2013-06-10	06:57:00	07:07:00	Treron sphenurus	Wedge-tailed Green Pigeon
S3	2013-06-10	06:57:00	07:07:00	Seicercus whistleri	Whistler's Warbler
S3	2013-06-10	07:07:00	07:17:00	Phylloscopus reguloides	Blyth's Leaf Warbler
S3	2013-06-10	07:07:00	07:17:00	Trochalopteron erythrocephalum	Chestnut-crowned Laughingthrush
S3	2013-06-10	07:07:00	07:17:00	Hierococcyx sparverioides	Large Hawk-Cuckoo
S3	2013-06-10	07:07:00	07:17:00	Cuculus poliocephalus	Lesser Cuckoo
S3	2013-06-10	07:07:00	07:17:00	Yuhina occipitalis	Rufous-vented Yuhina
S3	2013-06-10	07:07:00	07:17:00	Pomatorhinus ruficollis	Streak-breasted Scimitar Babbler
S3	2013-06-10	07:07:00	07:17:00	Yuhina flavicollis	Whiskered Yuhina
S3	2013-06-10	07:07:00	07:17:00	Seicercus whistleri	Whistler's Warbler
S3	2013-06-10	07:07:00	07:17:00	Urocissa flavirostris	Yellow-billed Blue Magpie
S3	2013-06-10	07:17:00	07:27:00	Columba pulchricollis	Ashy Wood Pigeon
S3	2013-06-10	07:17:00	07:27:00	Phylloscopus reguloides	Blyth's Leaf Warbler
S3	2013-06-10	07:17:00	07:27:00	Aethopyga nipalensis	Green-tailed Sunbird
S3	2013-06-10	07:17:00	07:27:00	Hierococcyx sparverioides	Large Hawk-Cuckoo
S3	2013-06-10	07:17:00	07:27:00	Yuhina occipitalis	Rufous-vented Yuhina
S3	2013-06-10	07:17:00	07:27:00	Mycerobas melanozanthos	Spot-winged Grosbeak
S3	2013-06-10	07:17:00	07:27:00	Pomatorhinus ruficollis	Streak-breasted Scimitar Babbler
S3	2013-06-10	07:17:00	07:27:00	Treron sphenurus	Wedge-tailed Green Pigeon
S3	2013-06-10	07:17:00	07:27:00	Seicercus whistleri	Whistler's Warbler
S3	2013-06-10	07:17:00	07:27:00	Urocissa flavirostris	Yellow-billed Blue Magpie
S2	2013-06-10	08:02:00	08:12:00	Phylloscopus reguloides	Blyth's Leaf Warbler
S2	2013-06-10	08:02:00	08:12:00	Trochalopteron erythrocephalum	Chestnut-crowned Laughingthrush
S2	2013-06-10	08:02:00	08:12:00	Cuculus saturatus	Himalayan Cuckoo
S2	2013-06-10	08:02:00	08:12:00	Cochoa purpurea	Purple Cochoa
S2	2013-06-10	08:02:00	08:12:00	Garrulax ocellatus	Spotted Laughingthrush
S2	2013-06-10	08:02:00	08:12:00	Nucifraga caryocatactes	Spotted Nutcracker
S2	2013-06-10	08:02:00	08:12:00	Seicercus whistleri	Whistler's Warbler
S2	2013-06-10	08:12:00	08:22:00	Columba pulchricollis	Ashy Wood Pigeon
S2	2013-06-10	08:12:00	08:22:00	Heterophasia pulchella	Beautiful Sibia
S2	2013-06-10	08:12:00	08:22:00	Fulvetta ludlowi	Brown-throated Fulvetta
S2	2013-06-10	08:12:00	08:22:00	Dendrocopos darjellensis	Darjeeling Woodpecker
S2	2013-06-10	08:12:00	08:22:00	Aethopyga nipalensis	Green-tailed Sunbird
S2	2013-06-10	08:12:00	08:22:00	Cuculus saturatus	Himalayan Cuckoo
S2	2013-06-10	08:12:00	08:22:00	Cochoa purpurea	Purple Cochoa
S2	2013-06-10	08:12:00	08:22:00	Yuhina occipitalis	Rufous-vented Yuhina
S2	2013-06-10	08:12:00	08:22:00	Garrulax ocellatus	Spotted Laughingthrush
S2	2013-06-10	08:12:00	08:22:00	Nucifraga caryocatactes	Spotted Nutcracker
S2	2013-06-10	08:12:00	08:22:00	Garrulax striatus	Striated Laughingthrush
S2	2013-06-10	08:12:00	08:22:00	Yuhina gularis	Stripe-throated Yuhina
S2	2013-06-10	08:12:00	08:22:00	Brachypteryx montana	White-browed Shortwing
S2	2013-06-10	08:22:00	08:32:00	Heterophasia pulchella	Beautiful Sibia
S2	2013-06-10	08:22:00	08:32:00	Trochalopteron imbricatum	Bhutan Laughingthrush
S2	2013-06-10	08:22:00	08:32:00	Trochalopteron erythrocephalum	Chestnut-crowned Laughingthrush
S2	2013-06-10	08:22:00	08:32:00	Aethopyga nipalensis	Green-tailed Sunbird
S2	2013-06-10	08:22:00	08:32:00	Arborophila torqueola	Hill Partridge
S2	2013-06-10	08:22:00	08:32:00	Hierococcyx sparverioides	Large Hawk-Cuckoo
S2	2013-06-10	08:22:00	08:32:00	Pomatorhinus ruficollis	Streak-breasted Scimitar Babbler
S2	2013-06-10	08:22:00	08:32:00	Yuhina gularis	Stripe-throated Yuhina
S2	2013-06-10	08:32:00	08:42:00	Heterophasia pulchella	Beautiful Sibia
S2	2013-06-10	08:32:00	08:42:00	Trochalopteron erythrocephalum	Chestnut-crowned Laughingthrush
S2	2013-06-10	08:32:00	08:42:00	Cuculus saturatus	Himalayan Cuckoo
S2	2013-06-10	08:32:00	08:42:00	Garrulax ocellatus	Spotted Laughingthrush
S2	2013-06-10	08:32:00	08:42:00	Nucifraga caryocatactes	Spotted Nutcracker
S2	2013-06-10	08:32:00	08:42:00	Actinodura waldeni	Streak-throated Barwing
S2	2013-06-10	08:32:00	08:42:00	Urocissa flavirostris	Yellow-billed Blue Magpie
S2	2013-06-10	08:42:00	08:52:00	Dicrurus leucophaeus	Ashy Drongo
S2	2013-06-10	08:42:00	08:52:00	Heterophasia pulchella	Beautiful Sibia
S2	2013-06-10	08:42:00	08:52:00	Trochalopteron erythrocephalum	Chestnut-crowned Laughingthrush
S2	2013-06-10	08:42:00	08:52:00	Dendrocopos darjellensis	Darjeeling Woodpecker
S2	2013-06-10	08:42:00	08:52:00	Aethopyga nipalensis	Green-tailed Sunbird
S2	2013-06-10	08:42:00	08:52:00	Seicercus whistleri	Whistler's Warbler
S2	2013-06-10	08:42:00	08:52:00	Urocissa flavirostris	Yellow-billed Blue Magpie
S2	2013-06-10	08:52:00	09:02:00	Heterophasia pulchella	Beautiful Sibia
S2	2013-06-10	08:52:00	09:02:00	Phylloscopus reguloides	Blyth's Leaf Warbler
S2	2013-06-10	08:52:00	09:02:00	Aethopyga nipalensis	Green-tailed Sunbird
S2	2013-06-10	08:52:00	09:02:00	Yuhina occipitalis	Rufous-vented Yuhina
S2	2013-06-10	08:52:00	09:02:00	Yuhina gularis	Stripe-throated Yuhina
S2	2013-06-10	08:52:00	09:02:00	Seicercus whistleri	Whistler's Warbler
S2	2013-06-10	08:52:00	09:02:00	Urocissa flavirostris	Yellow-billed Blue Magpie
S1	2013-06-10	09:42:00	09:52:00	Heterophasia pulchella	Beautiful Sibia
S1	2013-06-10	09:42:00	09:52:00	Phylloscopus reguloides	Blyth's Leaf Warbler
S1	2013-06-10	09:42:00	09:52:00	Trochalopteron erythrocephalum	Chestnut-crowned Laughingthrush
S1	2013-06-10	09:42:00	09:52:00	Muscicapa sibirica	Dark-sided Flycatcher
S1	2013-06-10	09:42:00	09:52:00	Aethopyga nipalensis	Green-tailed Sunbird
S1	2013-06-10	09:42:00	09:52:00	Arborophila torqueola	Hill Partridge
S1	2013-06-10	09:42:00	09:52:00	Phylloscopus magnirostris	Large-billed Leaf Warbler
S1	2013-06-10	09:42:00	09:52:00	Pomatorhinus ruficollis	Streak-breasted Scimitar Babbler
S1	2013-06-10	09:42:00	09:52:00	Seicercus whistleri	Whistler's Warbler
S1	2013-06-10	09:42:00	09:52:00	Sylviparus modestus	Yellow-browed Tit
S1	2013-06-10	09:52:00	10:02:00	Phylloscopus reguloides	Blyth's Leaf Warbler
S1	2013-06-10	09:52:00	10:02:00	Muscicapa sibirica	Dark-sided Flycatcher
S1	2013-06-10	09:52:00	10:02:00	Aethopyga nipalensis	Green-tailed Sunbird
S1	2013-06-10	09:52:00	10:02:00	Arborophila torqueola	Hill Partridge
S1	2013-06-10	09:52:00	10:02:00	Phylloscopus magnirostris	Large-billed Leaf Warbler
S1	2013-06-10	09:52:00	10:02:00	Garrulax striatus	Striated Laughingthrush
S1	2013-06-10	09:52:00	10:02:00	Seicercus whistleri	Whistler's Warbler
S1	2013-06-10	10:02:00	10:12:00	Phylloscopus reguloides	Blyth's Leaf Warbler
S1	2013-06-10	10:02:00	10:12:00	Lioparus chrysotis	Golden-breasted Fulvetta
S1	2013-06-10	10:02:00	10:12:00	Aethopyga nipalensis	Green-tailed Sunbird
S1	2013-06-10	10:02:00	10:12:00	Arborophila torqueola	Hill Partridge
S1	2013-06-10	10:02:00	10:12:00	Phylloscopus magnirostris	Large-billed Leaf Warbler
S1	2013-06-10	10:02:00	10:12:00	Seicercus whistleri	Whistler's Warbler
S1	2013-06-10	10:12:00	10:22:00	Minla strigula	Bar-throated Minla
S1	2013-06-10	10:12:00	10:22:00	Heterophasia pulchella	Beautiful Sibia
S1	2013-06-10	10:12:00	10:22:00	Trochalopteron affine	Black-faced Laughingthrush
S1	2013-06-10	10:12:00	10:22:00	Cinclidium frontale	Blue-fronted Robin
S1	2013-06-10	10:12:00	10:22:00	Phylloscopus reguloides	Blyth's Leaf Warbler
S1	2013-06-10	10:12:00	10:22:00	Trochalopteron erythrocephalum	Chestnut-crowned Laughingthrush
S1	2013-06-10	10:12:00	10:22:00	Lioparus chrysotis	Golden-breasted Fulvetta
S1	2013-06-10	10:12:00	10:22:00	Psilopogon virens	Great Barbet
S1	2013-06-10	10:12:00	10:22:00	Aethopyga nipalensis	Green-tailed Sunbird
S1	2013-06-10	10:12:00	10:22:00	Arborophila torqueola	Hill Partridge
S1	2013-06-10	10:12:00	10:22:00	Pomatorhinus ruficollis	Streak-breasted Scimitar Babbler
S1	2013-06-10	10:12:00	10:22:00	Seicercus whistleri	Whistler's Warbler
S1	2013-06-10	10:22:00	10:32:00	Heterophasia pulchella	Beautiful Sibia
S1	2013-06-10	10:22:00	10:32:00	Trochalopteron affine	Black-faced Laughingthrush
S1	2013-06-10	10:22:00	10:32:00	Cinclidium frontale	Blue-fronted Robin
S1	2013-06-10	10:22:00	10:32:00	Phylloscopus reguloides	Blyth's Leaf Warbler
S1	2013-06-10	10:22:00	10:32:00	Trochalopteron erythrocephalum	Chestnut-crowned Laughingthrush
S1	2013-06-10	10:22:00	10:32:00	Muscicapa sibirica	Dark-sided Flycatcher
S1	2013-06-10	10:22:00	10:32:00	Arborophila torqueola	Hill Partridge
S1	2013-06-10	10:22:00	10:32:00	Cuculus micropterus	Indian Cuckoo
S1	2013-06-10	10:22:00	10:32:00	Seicercus whistleri	Whistler's Warbler
S4	2013-06-10	11:53:00	12:03:00	Phylloscopus maculipennis	Ashy-throated Warbler
S4	2013-06-10	11:53:00	12:03:00	Heterophasia pulchella	Beautiful Sibia
S4	2013-06-10	11:53:00	12:03:00	Phylloscopus reguloides	Blyth's Leaf Warbler
S4	2013-06-10	11:53:00	12:03:00	Aethopyga nipalensis	Green-tailed Sunbird
S4	2013-06-10	11:53:00	12:03:00	Tesia cyaniventer	Grey-bellied Tesia
S4	2013-06-10	11:53:00	12:03:00	Hierococcyx sparverioides	Large Hawk-Cuckoo
S4	2013-06-10	11:53:00	12:03:00	Cuculus poliocephalus	Lesser Cuckoo
S4	2013-06-10	11:53:00	12:03:00	Pnoepyga pusilla	Pygmy Wren-babbler
S4	2013-06-10	12:03:00	12:13:00	Phylloscopus reguloides	Blyth's Leaf Warbler
S4	2013-06-10	12:03:00	12:13:00	Psilopogon virens	Great Barbet
S4	2013-06-10	12:03:00	12:13:00	Aethopyga nipalensis	Green-tailed Sunbird
S4	2013-06-10	12:03:00	12:13:00	Tesia cyaniventer	Grey-bellied Tesia
S4	2013-06-10	12:03:00	12:13:00	Cuculus poliocephalus	Lesser Cuckoo
S4	2013-06-10	12:03:00	12:13:00	Pnoepyga pusilla	Pygmy Wren-babbler
S4	2013-06-10	12:03:00	12:13:00	Alcippe castaneceps	Rufous-winged Fulvetta
S4	2013-06-10	12:03:00	12:13:00	Garrulax striatus	Striated Laughingthrush
S4	2013-06-10	12:13:00	12:23:00	Trochalopteron erythrocephalum	Chestnut-crowned Laughingthrush
S4	2013-06-10	12:13:00	12:23:00	Dicaeum ignipectus	Fire-breasted Flowerpecker
S4	2013-06-10	12:13:00	12:23:00	Aethopyga nipalensis	Green-tailed Sunbird
S4	2013-06-10	12:13:00	12:23:00	Tesia cyaniventer	Grey-bellied Tesia
S4	2013-06-10	12:13:00	12:23:00	Pnoepyga pusilla	Pygmy Wren-babbler
S4	2013-06-10	12:13:00	12:23:00	Garrulax striatus	Striated Laughingthrush
S4	2013-06-10	12:13:00	12:23:00	Yuhina flavicollis	Whiskered Yuhina
S4	2013-06-10	12:13:00	12:23:00	Seicercus whistleri	Whistler's Warbler
S4	2013-06-10	12:13:00	12:23:00	Urocissa flavirostris	Yellow-billed Blue Magpie
S4	2013-06-10	12:23:00	12:33:00	Phylloscopus maculipennis	Ashy-throated Warbler
S4	2013-06-10	12:23:00	12:33:00	Minla strigula	Bar-throated Minla
S4	2013-06-10	12:23:00	12:33:00	Phylloscopus reguloides	Blyth's Leaf Warbler
S4	2013-06-10	12:23:00	12:33:00	Trochalopteron erythrocephalum	Chestnut-crowned Laughingthrush
S4	2013-06-10	12:23:00	12:33:00	Dicaeum ignipectus	Fire-breasted Flowerpecker
S4	2013-06-10	12:23:00	12:33:00	Aethopyga nipalensis	Green-tailed Sunbird
S4	2013-06-10	12:23:00	12:33:00	Culicicapa ceylonensis	Grey-headed Canary-flycatcher
S4	2013-06-10	12:23:00	12:33:00	Cuculus saturatus	Himalayan Cuckoo
S4	2013-06-10	12:23:00	12:33:00	Aethopyga gouldiae	Mrs. Gould's Sunbird
S4	2013-06-10	12:23:00	12:33:00	Pnoepyga pusilla	Pygmy Wren-babbler
S4	2013-06-10	12:23:00	12:33:00	Yuhina gularis	Stripe-throated Yuhina
S4	2013-06-10	12:23:00	12:33:00	Yuhina flavicollis	Whiskered Yuhina
S4	2013-06-10	12:33:00	12:43:00	Phylloscopus reguloides	Blyth's Leaf Warbler
S4	2013-06-10	12:33:00	12:43:00	Trochalopteron erythrocephalum	Chestnut-crowned Laughingthrush
S4	2013-06-10	12:33:00	12:43:00	Aethopyga nipalensis	Green-tailed Sunbird
S4	2013-06-10	12:33:00	12:43:00	Tesia cyaniventer	Grey-bellied Tesia
S4	2013-06-10	12:33:00	12:43:00	Culicicapa ceylonensis	Grey-headed Canary-flycatcher
S4	2013-06-10	12:33:00	12:43:00	Hierococcyx sparverioides	Large Hawk-Cuckoo
S4	2013-06-10	12:33:00	12:43:00	Pnoepyga pusilla	Pygmy Wren-babbler
S4	2013-06-10	12:33:00	12:43:00	Yuhina flavicollis	Whiskered Yuhina
S4	2013-06-10	12:43:00	12:53:00	Heterophasia pulchella	Beautiful Sibia
S4	2013-06-10	12:43:00	12:53:00	Trochalopteron erythrocephalum	Chestnut-crowned Laughingthrush
S4	2013-06-10	12:43:00	12:53:00	Aethopyga nipalensis	Green-tailed Sunbird
S4	2013-06-10	12:43:00	12:53:00	Tesia cyaniventer	Grey-bellied Tesia
S4	2013-06-10	12:43:00	12:53:00	Hierococcyx sparverioides	Large Hawk-Cuckoo
S4	2013-06-10	12:43:00	12:53:00	Pnoepyga pusilla	Pygmy Wren-babbler
S4	2013-06-10	12:43:00	12:53:00	Seicercus whistleri	Whistler's Warbler
S5	2013-06-10	13:59:00	14:09:00	Trochalopteron erythrocephalum	Chestnut-crowned Laughingthrush
S5	2013-06-10	13:59:00	14:09:00	Psilopogon virens	Great Barbet
S5	2013-06-10	13:59:00	14:09:00	Aethopyga nipalensis	Green-tailed Sunbird
S5	2013-06-10	13:59:00	14:09:00	Tesia cyaniventer	Grey-bellied Tesia
S5	2013-06-10	14:09:00	14:19:00	Phylloscopus maculipennis	Ashy-throated Warbler
S5	2013-06-10	14:09:00	14:19:00	Psilopogon virens	Great Barbet
S5	2013-06-10	14:09:00	14:19:00	Tesia cyaniventer	Grey-bellied Tesia
S5	2013-06-10	14:09:00	14:19:00	Tesia olivea	Slaty-bellied Tesia
S5	2013-06-10	14:09:00	14:19:00	Harpactes wardi	Ward's Trogon
S5	2013-06-10	14:09:00	14:19:00	Machlolophus spilonotus	Yellow-cheeked Tit
S5	2013-06-10	14:19:00	14:29:00	Phylloscopus maculipennis	Ashy-throated Warbler
S5	2013-06-10	14:19:00	14:29:00	Minla strigula	Bar-throated Minla
S5	2013-06-10	14:19:00	14:29:00	Heterophasia pulchella	Beautiful Sibia
S5	2013-06-10	14:19:00	14:29:00	Minla cyanouroptera	Blue-winged Minla
S5	2013-06-10	14:19:00	14:29:00	Phylloscopus reguloides	Blyth's Leaf Warbler
S5	2013-06-10	14:19:00	14:29:00	Seicercus castaniceps	Chestnut-crowned Warbler
S5	2013-06-10	14:19:00	14:29:00	Cettia castaneocoronata	Chestnut-headed Tesia
S5	2013-06-10	14:19:00	14:29:00	Aethopyga nipalensis	Green-tailed Sunbird
S5	2013-06-10	14:19:00	14:29:00	Tesia cyaniventer	Grey-bellied Tesia
S5	2013-06-10	14:19:00	14:29:00	Arborophila torqueola	Hill Partridge
S5	2013-06-10	14:19:00	14:29:00	Minla ignotincta	Red-tailed Minla
S5	2013-06-10	14:19:00	14:29:00	Tesia olivea	Slaty-bellied Tesia
S5	2013-06-10	14:19:00	14:29:00	Yuhina gularis	Stripe-throated Yuhina
S5	2013-06-10	14:19:00	14:29:00	Yuhina flavicollis	Whiskered Yuhina
S5	2013-06-10	14:19:00	14:29:00	Seicercus affinis	White-spectacled Warbler
S5	2013-06-10	14:19:00	14:29:00	Sylviparus modestus	Yellow-browed Tit
S5	2013-06-10	14:19:00	14:29:00	Machlolophus spilonotus	Yellow-cheeked Tit
S5	2013-06-10	14:29:00	14:39:00	Minla strigula	Bar-throated Minla
S5	2013-06-10	14:29:00	14:39:00	Heterophasia pulchella	Beautiful Sibia
S5	2013-06-10	14:29:00	14:39:00	Minla cyanouroptera	Blue-winged Minla
S5	2013-06-10	14:29:00	14:39:00	Phylloscopus reguloides	Blyth's Leaf Warbler
S5	2013-06-10	14:29:00	14:39:00	Trochalopteron erythrocephalum	Chestnut-crowned Laughingthrush
S5	2013-06-10	14:29:00	14:39:00	Seicercus castaniceps	Chestnut-crowned Warbler
S5	2013-06-10	14:29:00	14:39:00	Tesia cyaniventer	Grey-bellied Tesia
S5	2013-06-10	14:29:00	14:39:00	Cuculus poliocephalus	Lesser Cuckoo
S5	2013-06-10	14:29:00	14:39:00	Stachyridopsis ruficeps	Rufous-capped Babbler
S5	2013-06-10	14:29:00	14:39:00	Seicercus whistleri	Whistler's Warbler
S5	2013-06-10	14:29:00	14:39:00	Seicercus affinis	White-spectacled Warbler
S5	2013-06-10	14:29:00	14:39:00	Sylviparus modestus	Yellow-browed Tit
S5	2013-06-10	14:29:00	14:39:00	Machlolophus spilonotus	Yellow-cheeked Tit
S5	2013-06-10	14:39:00	14:49:00	Minla cyanouroptera	Blue-winged Minla
S5	2013-06-10	14:39:00	14:49:00	Phylloscopus reguloides	Blyth's Leaf Warbler
S5	2013-06-10	14:39:00	14:49:00	Psilopogon virens	Great Barbet
S5	2013-06-10	14:39:00	14:49:00	Tesia cyaniventer	Grey-bellied Tesia
S5	2013-06-10	14:39:00	14:49:00	Cuculus poliocephalus	Lesser Cuckoo
S5	2013-06-10	14:39:00	14:49:00	Stachyridopsis ruficeps	Rufous-capped Babbler
S5	2013-06-10	14:39:00	14:49:00	Seicercus affinis	White-spectacled Warbler
S5	2013-06-10	14:39:00	14:49:00	Machlolophus spilonotus	Yellow-cheeked Tit
S5	2013-06-10	14:49:00	14:59:00	Heterophasia pulchella	Beautiful Sibia
S5	2013-06-10	14:49:00	14:59:00	Phylloscopus reguloides	Blyth's Leaf Warbler
S5	2013-06-10	14:49:00	14:59:00	Tesia cyaniventer	Grey-bellied Tesia
S5	2013-06-10	14:49:00	14:59:00	Seicercus affinis	White-spectacled Warbler
L1	2013-06-12	05:52:00	06:02:00	Heterophasia pulchella	Beautiful Sibia
L1	2013-06-12	05:52:00	06:02:00	Trochalopteron imbricatum	Bhutan Laughingthrush
L1	2013-06-12	05:52:00	06:02:00	Phylloscopus reguloides	Blyth's Leaf Warbler
L1	2013-06-12	05:52:00	06:02:00	Horornis fortipes	Brown-flanked Bush Warbler
L1	2013-06-12	05:52:00	06:02:00	Liocichla bugunorum	Bugun Liocichla
L1	2013-06-12	05:52:00	06:02:00	Trochalopteron erythrocephalum	Chestnut-crowned Laughingthrush
L1	2013-06-12	05:52:00	06:02:00	Parus monticolus	Green-backed Tit
L1	2013-06-12	05:52:00	06:02:00	Arborophila torqueola	Hill Partridge
L1	2013-06-12	05:52:00	06:02:00	Cuculus poliocephalus	Lesser Cuckoo
L1	2013-06-12	05:52:00	06:02:00	Dendrocopos hyperythrus	Rufous-bellied Woodpecker
L1	2013-06-12	05:52:00	06:02:00	Garrulax striatus	Striated Laughingthrush
L1	2013-06-12	05:52:00	06:02:00	Rhipidura albicollis	White-throated Fantail
L1	2013-06-12	06:02:00	06:12:00	Dicrurus leucophaeus	Ashy Drongo
L1	2013-06-12	06:02:00	06:12:00	Heterophasia pulchella	Beautiful Sibia
L1	2013-06-12	06:02:00	06:12:00	Trochalopteron imbricatum	Bhutan Laughingthrush
L1	2013-06-12	06:02:00	06:12:00	Horornis fortipes	Brown-flanked Bush Warbler
L1	2013-06-12	06:02:00	06:12:00	Liocichla bugunorum	Bugun Liocichla
L1	2013-06-12	06:02:00	06:12:00	Trochalopteron erythrocephalum	Chestnut-crowned Laughingthrush
L1	2013-06-12	06:02:00	06:12:00	Parus monticolus	Green-backed Tit
L1	2013-06-12	06:02:00	06:12:00	Aethopyga nipalensis	Green-tailed Sunbird
L1	2013-06-12	06:02:00	06:12:00	Arborophila torqueola	Hill Partridge
L1	2013-06-12	06:02:00	06:12:00	Cuculus saturatus	Himalayan Cuckoo
L1	2013-06-12	06:02:00	06:12:00	Cuculus poliocephalus	Lesser Cuckoo
L1	2013-06-12	06:02:00	06:12:00	Actinodura egertoni	Rusty-fronted Barwing
L1	2013-06-12	06:02:00	06:12:00	Garrulax striatus	Striated Laughingthrush
L1	2013-06-12	06:02:00	06:12:00	Eumyias thalassinus	Verditer Flycatcher
L1	2013-06-12	06:02:00	06:12:00	Rhipidura albicollis	White-throated Fantail
L1	2013-06-12	06:12:00	06:22:00	Heterophasia pulchella	Beautiful Sibia
L1	2013-06-12	06:12:00	06:22:00	Trochalopteron imbricatum	Bhutan Laughingthrush
L1	2013-06-12	06:12:00	06:22:00	Coracina melaschistos	Black-winged Cuckooshrike
L1	2013-06-12	06:12:00	06:22:00	Phylloscopus reguloides	Blyth's Leaf Warbler
L1	2013-06-12	06:12:00	06:22:00	Horornis fortipes	Brown-flanked Bush Warbler
L1	2013-06-12	06:12:00	06:22:00	Trochalopteron erythrocephalum	Chestnut-crowned Laughingthrush
L1	2013-06-12	06:12:00	06:22:00	Psilopogon virens	Great Barbet
L1	2013-06-12	06:12:00	06:22:00	Aethopyga nipalensis	Green-tailed Sunbird
L1	2013-06-12	06:12:00	06:22:00	Arborophila torqueola	Hill Partridge
L1	2013-06-12	06:12:00	06:22:00	Cuculus saturatus	Himalayan Cuckoo
L1	2013-06-12	06:12:00	06:22:00	Hierococcyx sparverioides	Large Hawk-Cuckoo
L1	2013-06-12	06:12:00	06:22:00	Cuculus poliocephalus	Lesser Cuckoo
L1	2013-06-12	06:12:00	06:22:00	Actinodura egertoni	Rusty-fronted Barwing
L1	2013-06-12	06:12:00	06:22:00	Garrulax striatus	Striated Laughingthrush
L1	2013-06-12	06:12:00	06:22:00	Rhipidura albicollis	White-throated Fantail
L2	2013-06-12	07:06:00	07:16:00	Heterophasia pulchella	Beautiful Sibia
L2	2013-06-12	07:06:00	07:16:00	Trochalopteron squamatum	Blue-winged Laughingthrush
L2	2013-06-12	07:06:00	07:16:00	Aethopyga nipalensis	Green-tailed Sunbird
L2	2013-06-12	07:06:00	07:16:00	Yuhina flavicollis	Whiskered Yuhina
L2	2013-06-12	07:16:00	07:26:00	Blythipicus pyrrhotis	Bay Woodpecker
L2	2013-06-12	07:16:00	07:26:00	Garrulax caerulatus	Grey-sided Laughingthrush
L2	2013-06-12	07:16:00	07:26:00	Garrulax striatus	Striated Laughingthrush
L2	2013-06-12	07:16:00	07:26:00	Yuhina flavicollis	Whiskered Yuhina
L2	2013-06-12	07:26:00	07:36:00	Blythipicus pyrrhotis	Bay Woodpecker
L2	2013-06-12	07:26:00	07:36:00	Aethopyga nipalensis	Green-tailed Sunbird
L2	2013-06-12	07:26:00	07:36:00	Garrulax caerulatus	Grey-sided Laughingthrush
L2	2013-06-12	07:26:00	07:36:00	Leiothrix lutea	Red-billed Leiothrix
L2	2013-06-12	07:26:00	07:36:00	Garrulax striatus	Striated Laughingthrush
L3	2013-06-12	08:17:00	08:27:00	Horornis fortipes	Brown-flanked Bush Warbler
L3	2013-06-12	08:17:00	08:27:00	Dicaeum ignipectus	Fire-breasted Flowerpecker
L3	2013-06-12	08:17:00	08:27:00	Psilopogon franklinii	Golden-throated Barbet
L3	2013-06-12	08:17:00	08:27:00	Psilopogon virens	Great Barbet
L3	2013-06-12	08:17:00	08:27:00	Garrulax striatus	Striated Laughingthrush
L3	2013-06-12	08:17:00	08:27:00	Eumyias thalassinus	Verditer Flycatcher
L3	2013-06-12	08:17:00	08:27:00	Chloris spinoides	Yellow-breasted Greenfinch
L3	2013-06-12	08:27:00	08:37:00	Horornis fortipes	Brown-flanked Bush Warbler
L3	2013-06-12	08:27:00	08:37:00	Psilopogon franklinii	Golden-throated Barbet
L3	2013-06-12	08:27:00	08:37:00	Psilopogon virens	Great Barbet
L3	2013-06-12	08:27:00	08:37:00	Culicicapa ceylonensis	Grey-headed Canary-flycatcher
L3	2013-06-12	08:27:00	08:37:00	Garrulax striatus	Striated Laughingthrush
L3	2013-06-12	08:37:00	08:47:00	Heterophasia pulchella	Beautiful Sibia
L3	2013-06-12	08:37:00	08:47:00	Culicicapa ceylonensis	Grey-headed Canary-flycatcher
L3	2013-06-12	08:37:00	08:47:00	Phyllergates cuculoides	Mountain Tailorbird
L3	2013-06-12	08:37:00	08:47:00	Garrulax striatus	Striated Laughingthrush
L3	2013-06-12	08:37:00	08:47:00	Chloris spinoides	Yellow-breasted Greenfinch
L1	2013-06-13	04:59:00	05:09:00	Macropygia unchall	Barred Cuckoo-Dove
L1	2013-06-13	04:59:00	05:09:00	Heterophasia pulchella	Beautiful Sibia
L1	2013-06-13	04:59:00	05:09:00	Phylloscopus reguloides	Blyth's Leaf Warbler
L1	2013-06-13	04:59:00	05:09:00	Horornis fortipes	Brown-flanked Bush Warbler
L1	2013-06-13	04:59:00	05:09:00	Trochalopteron erythrocephalum	Chestnut-crowned Laughingthrush
L1	2013-06-13	04:59:00	05:09:00	Glaucidium brodiei	Collared Owlet
L1	2013-06-13	04:59:00	05:09:00	Arborophila torqueola	Hill Partridge
L1	2013-06-13	04:59:00	05:09:00	Actinodura egertoni	Rusty-fronted Barwing
L1	2013-06-13	04:59:00	05:09:00	Pomatorhinus ruficollis	Streak-breasted Scimitar Babbler
L1	2013-06-13	04:59:00	05:09:00	Garrulax striatus	Striated Laughingthrush
L1	2013-06-13	04:59:00	05:09:00	Rhipidura albicollis	White-throated Fantail
L1	2013-06-13	05:09:00	05:19:00	Dicrurus leucophaeus	Ashy Drongo
L1	2013-06-13	05:09:00	05:19:00	Macropygia unchall	Barred Cuckoo-Dove
L1	2013-06-13	05:09:00	05:19:00	Heterophasia pulchella	Beautiful Sibia
L1	2013-06-13	05:09:00	05:19:00	Coracina melaschistos	Black-winged Cuckooshrike
L1	2013-06-13	05:09:00	05:19:00	Phylloscopus reguloides	Blyth's Leaf Warbler
L1	2013-06-13	05:09:00	05:19:00	Horornis fortipes	Brown-flanked Bush Warbler
L1	2013-06-13	05:09:00	05:19:00	Liocichla bugunorum	Bugun Liocichla
L1	2013-06-13	05:09:00	05:19:00	Trochalopteron erythrocephalum	Chestnut-crowned Laughingthrush
L1	2013-06-13	05:09:00	05:19:00	Psilopogon virens	Great Barbet
L1	2013-06-13	05:09:00	05:19:00	Arborophila torqueola	Hill Partridge
L1	2013-06-13	05:09:00	05:19:00	Cuculus saturatus	Himalayan Cuckoo
L1	2013-06-13	05:09:00	05:19:00	Actinodura egertoni	Rusty-fronted Barwing
L1	2013-06-13	05:09:00	05:19:00	Pomatorhinus ruficollis	Streak-breasted Scimitar Babbler
L1	2013-06-13	05:09:00	05:19:00	Garrulax striatus	Striated Laughingthrush
L1	2013-06-13	05:09:00	05:19:00	Rhipidura albicollis	White-throated Fantail
L1	2013-06-13	05:19:00	05:29:00	Heterophasia pulchella	Beautiful Sibia
L1	2013-06-13	05:19:00	05:29:00	Coracina melaschistos	Black-winged Cuckooshrike
L1	2013-06-13	05:19:00	05:29:00	Horornis fortipes	Brown-flanked Bush Warbler
L1	2013-06-13	05:19:00	05:29:00	Liocichla bugunorum	Bugun Liocichla
L1	2013-06-13	05:19:00	05:29:00	Glaucidium brodiei	Collared Owlet
L1	2013-06-13	05:19:00	05:29:00	Parus monticolus	Green-backed Tit
L1	2013-06-13	05:19:00	05:29:00	Aethopyga nipalensis	Green-tailed Sunbird
L1	2013-06-13	05:19:00	05:29:00	Cuculus saturatus	Himalayan Cuckoo
L1	2013-06-13	05:19:00	05:29:00	Cuculus poliocephalus	Lesser Cuckoo
L1	2013-06-13	05:19:00	05:29:00	Niltava sundara	Rufous-bellied Niltava
L1	2013-06-13	05:19:00	05:29:00	Garrulax striatus	Striated Laughingthrush
L1	2013-06-13	05:19:00	05:29:00	Eumyias thalassinus	Verditer Flycatcher
L2	2013-06-13	06:09:00	06:19:00	Heterophasia pulchella	Beautiful Sibia
L2	2013-06-13	06:09:00	06:19:00	Horornis fortipes	Brown-flanked Bush Warbler
L2	2013-06-13	06:09:00	06:19:00	Aethopyga nipalensis	Green-tailed Sunbird
L2	2013-06-13	06:09:00	06:19:00	Actinodura egertoni	Rusty-fronted Barwing
L2	2013-06-13	06:09:00	06:19:00	Garrulax striatus	Striated Laughingthrush
L2	2013-06-13	06:09:00	06:19:00	Treron sphenurus	Wedge-tailed Green Pigeon
L2	2013-06-13	06:09:00	06:19:00	Trochalopteron erythrocephalum	Chestnut-crowned Laughingthrush
L2	2013-06-13	06:09:00	06:19:00	Pycnonotus striatus	Striated Bulbul
L2	2013-06-13	06:19:00	06:29:00	Heterophasia pulchella	Beautiful Sibia
L2	2013-06-13	06:19:00	06:29:00	Phylloscopus reguloides	Blyth's Leaf Warbler
L2	2013-06-13	06:19:00	06:29:00	Horornis fortipes	Brown-flanked Bush Warbler
L2	2013-06-13	06:19:00	06:29:00	Garrulax caerulatus	Grey-sided Laughingthrush
L2	2013-06-13	06:19:00	06:29:00	Yuhina flavicollis	Whiskered Yuhina
L2	2013-06-13	06:29:00	06:39:00	Heterophasia pulchella	Beautiful Sibia
L2	2013-06-13	06:29:00	06:39:00	Abroscopus schisticeps	Black-faced Warbler
L2	2013-06-13	06:29:00	06:39:00	Niltava sundara	Rufous-bellied Niltava
L2	2013-06-13	06:29:00	06:39:00	Pericrocotus brevirostris	Short-billed Minivet
L2	2013-06-13	06:29:00	06:39:00	Garrulax striatus	Striated Laughingthrush
L2	2013-06-13	06:29:00	06:39:00	Treron sphenurus	Wedge-tailed Green Pigeon
L2	2013-06-13	06:29:00	06:39:00	Yuhina flavicollis	Whiskered Yuhina
L3	2013-06-13	07:23:00	07:33:00	Prinia atrogularis	Black-throated Prinia
L3	2013-06-13	07:23:00	07:33:00	Horornis fortipes	Brown-flanked Bush Warbler
L3	2013-06-13	07:23:00	07:33:00	Psilopogon virens	Great Barbet
L3	2013-06-13	07:23:00	07:33:00	Saxicola ferreus	Grey Bush Chat
L3	2013-06-13	07:23:00	07:33:00	Culicicapa ceylonensis	Grey-headed Canary-flycatcher
L3	2013-06-13	07:23:00	07:33:00	Cuculus micropterus	Indian Cuckoo
L3	2013-06-13	07:23:00	07:33:00	Hierococcyx sparverioides	Large Hawk-Cuckoo
L3	2013-06-13	07:23:00	07:33:00	Stachyridopsis ruficeps	Rufous-capped Babbler
L3	2013-06-13	07:33:00	07:43:00	Heterophasia pulchella	Beautiful Sibia
L3	2013-06-13	07:33:00	07:43:00	Horornis fortipes	Brown-flanked Bush Warbler
L3	2013-06-13	07:33:00	07:43:00	Psilopogon virens	Great Barbet
L3	2013-06-13	07:33:00	07:43:00	Saxicola ferreus	Grey Bush Chat
L3	2013-06-13	07:33:00	07:43:00	Cuculus micropterus	Indian Cuckoo
L3	2013-06-13	07:33:00	07:43:00	Hierococcyx sparverioides	Large Hawk-Cuckoo
L3	2013-06-13	07:33:00	07:43:00	Cuculus poliocephalus	Lesser Cuckoo
L3	2013-06-13	07:33:00	07:43:00	Stachyridopsis ruficeps	Rufous-capped Babbler
L3	2013-06-13	07:33:00	07:43:00	Actinodura egertoni	Rusty-fronted Barwing
L3	2013-06-13	07:43:00	07:53:00	Hemipus picatus	Bar-winged Flycatcher-shrike
L3	2013-06-13	07:43:00	07:53:00	Heterophasia pulchella	Beautiful Sibia
L3	2013-06-13	07:43:00	07:53:00	Trochalopteron imbricatum	Bhutan Laughingthrush
L3	2013-06-13	07:43:00	07:53:00	Coracina melaschistos	Black-winged Cuckooshrike
L3	2013-06-13	07:43:00	07:53:00	Aethopyga nipalensis	Green-tailed Sunbird
L3	2013-06-13	07:43:00	07:53:00	Saxicola ferreus	Grey Bush Chat
L3	2013-06-13	07:43:00	07:53:00	Culicicapa ceylonensis	Grey-headed Canary-flycatcher
L3	2013-06-13	07:43:00	07:53:00	Hierococcyx sparverioides	Large Hawk-Cuckoo
L3	2013-06-13	07:43:00	07:53:00	Stachyridopsis ruficeps	Rufous-capped Babbler
L3	2013-06-13	07:43:00	07:53:00	Garrulax striatus	Striated Laughingthrush
L3	2013-06-13	07:43:00	07:53:00	Chloris spinoides	Yellow-breasted Greenfinch
L5	2013-06-16	16:31:00	16:41:00	Heterophasia pulchella	Beautiful Sibia
L5	2013-06-16	16:31:00	16:41:00	Phylloscopus reguloides	Blyth's Leaf Warbler
L5	2013-06-16	16:31:00	16:41:00	Dendrocopos darjellensis	Darjeeling Woodpecker
L5	2013-06-16	16:31:00	16:41:00	Muscicapa sibirica	Dark-sided Flycatcher
L5	2013-06-16	16:31:00	16:41:00	Aethopyga nipalensis	Green-tailed Sunbird
L5	2013-06-16	16:31:00	16:41:00	Arborophila torqueola	Hill Partridge
L5	2013-06-16	16:31:00	16:41:00	Seicercus whistleri	Whistler's Warbler
L5	2013-06-16	16:41:00	16:51:00	Heterophasia pulchella	Beautiful Sibia
L5	2013-06-16	16:41:00	16:51:00	Phylloscopus reguloides	Blyth's Leaf Warbler
L5	2013-06-16	16:41:00	16:51:00	Aethopyga nipalensis	Green-tailed Sunbird
L5	2013-06-16	16:41:00	16:51:00	Arborophila torqueola	Hill Partridge
L5	2013-06-16	16:41:00	16:51:00	Pericrocotus ethologus	Long-tailed Minivet
L5	2013-06-16	16:41:00	16:51:00	Lanius schach	Long-tailed Shrike
L5	2013-06-16	16:41:00	16:51:00	Yuhina gularis	Stripe-throated Yuhina
L5	2013-06-16	16:51:00	17:01:00	Blythipicus pyrrhotis	Bay Woodpecker
L5	2013-06-16	16:51:00	17:01:00	Phylloscopus reguloides	Blyth's Leaf Warbler
L5	2013-06-16	16:51:00	17:01:00	Psilopogon virens	Great Barbet
L5	2013-06-16	16:51:00	17:01:00	Arborophila torqueola	Hill Partridge
L5	2013-06-16	16:51:00	17:01:00	Seicercus whistleri	Whistler's Warbler
L4	2013-06-17	10:41:00	10:51:00	Phylloscopus reguloides	Blyth's Leaf Warbler
L4	2013-06-17	10:41:00	10:51:00	Parus monticolus	Green-backed Tit
L4	2013-06-17	10:41:00	10:51:00	Aethopyga nipalensis	Green-tailed Sunbird
L4	2013-06-17	10:41:00	10:51:00	Stachyridopsis ruficeps	Rufous-capped Babbler
L4	2013-06-17	10:41:00	10:51:00	Pycnonotus striatus	Striated Bulbul
L4	2013-06-17	10:41:00	10:51:00	Garrulax striatus	Striated Laughingthrush
L4	2013-06-17	10:41:00	10:51:00	Yuhina gularis	Stripe-throated Yuhina
L4	2013-06-17	10:41:00	10:51:00	Yuhina flavicollis	Whiskered Yuhina
L4	2013-06-17	10:41:00	10:51:00	Rhipidura albicollis	White-throated Fantail
L4	2013-06-17	10:51:00	11:01:00	Heterophasia pulchella	Beautiful Sibia
L4	2013-06-17	10:51:00	11:01:00	Phylloscopus reguloides	Blyth's Leaf Warbler
L4	2013-06-17	10:51:00	11:01:00	Apus leuconyx	Blyth's Swift
L4	2013-06-17	10:51:00	11:01:00	Parus monticolus	Green-backed Tit
L4	2013-06-17	10:51:00	11:01:00	Brachypteryx leucophris	Lesser Shortwing
L4	2013-06-17	10:51:00	11:01:00	Stachyridopsis ruficeps	Rufous-capped Babbler
L4	2013-06-17	10:51:00	11:01:00	Actinodura egertoni	Rusty-fronted Barwing
L4	2013-06-17	10:51:00	11:01:00	Yuhina flavicollis	Whiskered Yuhina
L4	2013-06-17	10:51:00	11:01:00	Rhipidura albicollis	White-throated Fantail
L4	2013-06-17	11:01:00	11:11:00	Heterophasia pulchella	Beautiful Sibia
L4	2013-06-17	11:01:00	11:11:00	Phylloscopus reguloides	Blyth's Leaf Warbler
L4	2013-06-17	11:01:00	11:11:00	Apus leuconyx	Blyth's Swift
L4	2013-06-17	11:01:00	11:11:00	Niltava sundara	Rufous-bellied Niltava
L4	2013-06-17	11:01:00	11:11:00	Garrulax striatus	Striated Laughingthrush
L4	2013-06-17	11:01:00	11:11:00	Eumyias thalassinus	Verditer Flycatcher
L4	2013-06-17	11:01:00	11:11:00	Harpactes wardi	Ward's Trogon
L4	2013-06-17	11:01:00	11:11:00	Yuhina flavicollis	Whiskered Yuhina
L4	2013-06-18	08:19:00	08:29:00	Phylloscopus reguloides	Blyth's Leaf Warbler
L4	2013-06-18	08:19:00	08:29:00	Apus leuconyx	Blyth's Swift
L4	2013-06-18	08:19:00	08:29:00	Trochalopteron erythrocephalum	Chestnut-crowned Laughingthrush
L4	2013-06-18	08:19:00	08:29:00	Aethopyga nipalensis	Green-tailed Sunbird
L4	2013-06-18	08:19:00	08:29:00	Arborophila torqueola	Hill Partridge
L4	2013-06-18	08:19:00	08:29:00	Cuculus saturatus	Himalayan Cuckoo
L4	2013-06-18	08:19:00	08:29:00	Hierococcyx sparverioides	Large Hawk-Cuckoo
L4	2013-06-18	08:19:00	08:29:00	Stachyridopsis ruficeps	Rufous-capped Babbler
L4	2013-06-18	08:19:00	08:29:00	Yuhina flavicollis	Whiskered Yuhina
L4	2013-06-18	08:19:00	08:29:00	Rhipidura albicollis	White-throated Fantail
L4	2013-06-18	08:29:00	08:39:00	Heterophasia pulchella	Beautiful Sibia
L4	2013-06-18	08:29:00	08:39:00	Trochalopteron imbricatum	Bhutan Laughingthrush
L4	2013-06-18	08:29:00	08:39:00	Apus leuconyx	Blyth's Swift
L4	2013-06-18	08:29:00	08:39:00	Trochalopteron erythrocephalum	Chestnut-crowned Laughingthrush
L4	2013-06-18	08:29:00	08:39:00	Tesia cyaniventer	Grey-bellied Tesia
L4	2013-06-18	08:29:00	08:39:00	Culicicapa ceylonensis	Grey-headed Canary-flycatcher
L4	2013-06-18	08:29:00	08:39:00	Cuculus saturatus	Himalayan Cuckoo
L4	2013-06-18	08:29:00	08:39:00	Hierococcyx sparverioides	Large Hawk-Cuckoo
L4	2013-06-18	08:29:00	08:39:00	Brachypteryx leucophris	Lesser Shortwing
L4	2013-06-18	08:29:00	08:39:00	Pomatorhinus ruficollis	Streak-breasted Scimitar Babbler
L4	2013-06-18	08:29:00	08:39:00	Yuhina flavicollis	Whiskered Yuhina
L4	2013-06-18	08:39:00	08:49:00	Dicrurus leucophaeus	Ashy Drongo
L4	2013-06-18	08:39:00	08:49:00	Heterophasia pulchella	Beautiful Sibia
L4	2013-06-18	08:39:00	08:49:00	Ictinaetus malayensis	Black Eagle
L4	2013-06-18	08:39:00	08:49:00	Phylloscopus reguloides	Blyth's Leaf Warbler
L4	2013-06-18	08:39:00	08:49:00	Apus leuconyx	Blyth's Swift
L4	2013-06-18	08:39:00	08:49:00	Tesia cyaniventer	Grey-bellied Tesia
L4	2013-06-18	08:39:00	08:49:00	Hierococcyx sparverioides	Large Hawk-Cuckoo
L4	2013-06-18	08:39:00	08:49:00	Brachypteryx leucophris	Lesser Shortwing
L4	2013-06-18	08:39:00	08:49:00	Leiothrix lutea	Red-billed Leiothrix
L4	2013-06-18	08:39:00	08:49:00	Garrulax striatus	Striated Laughingthrush
L4	2013-06-18	08:39:00	08:49:00	Yuhina flavicollis	Whiskered Yuhina
L4	2013-06-18	08:49:00	08:59:00	Dicrurus leucophaeus	Ashy Drongo
L4	2013-06-18	08:49:00	08:59:00	Heterophasia pulchella	Beautiful Sibia
L4	2013-06-18	08:49:00	08:59:00	Trochalopteron imbricatum	Bhutan Laughingthrush
L4	2013-06-18	08:49:00	08:59:00	Ictinaetus malayensis	Black Eagle
L4	2013-06-18	08:49:00	08:59:00	Phylloscopus reguloides	Blyth's Leaf Warbler
L4	2013-06-18	08:49:00	08:59:00	Apus leuconyx	Blyth's Swift
L4	2013-06-18	08:49:00	08:59:00	Psilopogon virens	Great Barbet
L4	2013-06-18	08:49:00	08:59:00	Aethopyga nipalensis	Green-tailed Sunbird
L4	2013-06-18	08:49:00	08:59:00	Tesia cyaniventer	Grey-bellied Tesia
L4	2013-06-18	08:49:00	08:59:00	Hierococcyx sparverioides	Large Hawk-Cuckoo
L4	2013-06-18	08:49:00	08:59:00	Brachypteryx leucophris	Lesser Shortwing
L4	2013-06-18	08:49:00	08:59:00	Garrulax striatus	Striated Laughingthrush
L4	2013-06-18	08:49:00	08:59:00	Yuhina flavicollis	Whiskered Yuhina
L4	2013-06-18	08:59:00	09:09:00	Trochalopteron imbricatum	Bhutan Laughingthrush
L4	2013-06-18	08:59:00	09:09:00	Phylloscopus reguloides	Blyth's Leaf Warbler
L4	2013-06-18	08:59:00	09:09:00	Psilopogon virens	Great Barbet
L4	2013-06-18	08:59:00	09:09:00	Aethopyga nipalensis	Green-tailed Sunbird
L4	2013-06-18	08:59:00	09:09:00	Tesia cyaniventer	Grey-bellied Tesia
L4	2013-06-18	08:59:00	09:09:00	Cuculus saturatus	Himalayan Cuckoo
L4	2013-06-18	08:59:00	09:09:00	Hierococcyx sparverioides	Large Hawk-Cuckoo
L4	2013-06-18	08:59:00	09:09:00	Brachypteryx leucophris	Lesser Shortwing
L4	2013-06-18	08:59:00	09:09:00	Actinodura egertoni	Rusty-fronted Barwing
L4	2013-06-18	08:59:00	09:09:00	Garrulax striatus	Striated Laughingthrush
L4	2013-06-18	08:59:00	09:09:00	Yuhina flavicollis	Whiskered Yuhina
L4	2013-06-18	09:09:00	09:19:00	Heterophasia pulchella	Beautiful Sibia
L4	2013-06-18	09:09:00	09:19:00	Trochalopteron imbricatum	Bhutan Laughingthrush
L4	2013-06-18	09:09:00	09:19:00	Phylloscopus reguloides	Blyth's Leaf Warbler
L4	2013-06-18	09:09:00	09:19:00	Trochalopteron erythrocephalum	Chestnut-crowned Laughingthrush
L4	2013-06-18	09:09:00	09:19:00	Psilopogon virens	Great Barbet
L4	2013-06-18	09:09:00	09:19:00	Tesia cyaniventer	Grey-bellied Tesia
L4	2013-06-18	09:09:00	09:19:00	Cuculus saturatus	Himalayan Cuckoo
L4	2013-06-18	09:09:00	09:19:00	Hierococcyx sparverioides	Large Hawk-Cuckoo
L4	2013-06-18	09:09:00	09:19:00	Leiothrix lutea	Red-billed Leiothrix
L4	2013-06-18	09:09:00	09:19:00	Yuhina flavicollis	Whiskered Yuhina
L5	2013-06-18	10:19:00	10:29:00	Phylloscopus reguloides	Blyth's Leaf Warbler
L5	2013-06-18	10:19:00	10:29:00	Psilopogon virens	Great Barbet
L5	2013-06-18	10:19:00	10:29:00	Tesia cyaniventer	Grey-bellied Tesia
L5	2013-06-18	10:19:00	10:29:00	Apus leuconyx	Blyth's Swift
L5	2013-06-18	10:19:00	10:29:00	Aethopyga nipalensis	Green-tailed Sunbird
L5	2013-06-18	10:29:00	10:39:00	Phylloscopus reguloides	Blyth's Leaf Warbler
L5	2013-06-18	10:29:00	10:39:00	Apus leuconyx	Blyth's Swift
L5	2013-06-18	10:29:00	10:39:00	Psilopogon virens	Great Barbet
L5	2013-06-18	10:29:00	10:39:00	Aethopyga nipalensis	Green-tailed Sunbird
L5	2013-06-18	10:29:00	10:39:00	Tesia cyaniventer	Grey-bellied Tesia
L5	2013-06-18	10:39:00	10:49:00	Phylloscopus reguloides	Blyth's Leaf Warbler
L1	2013-06-18	14:50:00	15:00:00	Dicrurus leucophaeus	Ashy Drongo
L1	2013-06-18	14:50:00	15:00:00	Heterophasia pulchella	Beautiful Sibia
L1	2013-06-18	14:50:00	15:00:00	Phylloscopus reguloides	Blyth's Leaf Warbler
L1	2013-06-18	14:50:00	15:00:00	Horornis fortipes	Brown-flanked Bush Warbler
L1	2013-06-18	14:50:00	15:00:00	Liocichla bugunorum	Bugun Liocichla
L1	2013-06-18	14:50:00	15:00:00	Trochalopteron erythrocephalum	Chestnut-crowned Laughingthrush
L1	2013-06-18	14:50:00	15:00:00	Psilopogon virens	Great Barbet
L1	2013-06-18	14:50:00	15:00:00	Leiothrix lutea	Red-billed Leiothrix
L1	2013-06-18	14:50:00	15:00:00	Garrulax striatus	Striated Laughingthrush
L1	2013-06-18	14:50:00	15:00:00	Harpactes wardi	Ward's Trogon
L1	2013-06-18	15:00:00	15:10:00	Heterophasia pulchella	Beautiful Sibia
L1	2013-06-18	15:00:00	15:10:00	Phylloscopus reguloides	Blyth's Leaf Warbler
L1	2013-06-18	15:00:00	15:10:00	Horornis fortipes	Brown-flanked Bush Warbler
L1	2013-06-18	15:00:00	15:10:00	Niltava sundara	Rufous-bellied Niltava
L1	2013-06-18	15:00:00	15:10:00	Harpactes wardi	Ward's Trogon
L1	2013-06-18	15:10:00	15:20:00	Macropygia unchall	Barred Cuckoo-Dove
L1	2013-06-18	15:10:00	15:20:00	Heterophasia pulchella	Beautiful Sibia
L1	2013-06-18	15:10:00	15:20:00	Horornis fortipes	Brown-flanked Bush Warbler
L1	2013-06-18	15:10:00	15:20:00	Aethopyga nipalensis	Green-tailed Sunbird
L1	2013-06-18	15:10:00	15:20:00	Garrulax striatus	Striated Laughingthrush
L1	2013-06-18	15:10:00	15:20:00	Harpactes wardi	Ward's Trogon
L1	2013-06-18	15:20:00	15:30:00	Heterophasia pulchella	Beautiful Sibia
L1	2013-06-18	15:20:00	15:30:00	Phylloscopus reguloides	Blyth's Leaf Warbler
L1	2013-06-18	15:20:00	15:30:00	Horornis fortipes	Brown-flanked Bush Warbler
L1	2013-06-18	15:20:00	15:30:00	Psilopogon virens	Great Barbet
L1	2013-06-18	15:20:00	15:30:00	Aethopyga nipalensis	Green-tailed Sunbird
L1	2013-06-18	15:20:00	15:30:00	Tesia cyaniventer	Grey-bellied Tesia
L1	2013-06-18	15:20:00	15:30:00	Cuculus saturatus	Himalayan Cuckoo
L1	2013-06-18	15:20:00	15:30:00	Garrulax striatus	Striated Laughingthrush
L1	2013-06-18	15:20:00	15:30:00	Harpactes wardi	Ward's Trogon
P1	2013-06-21	07:19:00	07:29:00	Suthora nipalensis	Black-throated Parrotbill
P1	2013-06-21	07:19:00	07:29:00	Phylloscopus reguloides	Blyth's Leaf Warbler
P1	2013-06-21	07:19:00	07:29:00	Lioparus chrysotis	Golden-breasted Fulvetta
P1	2013-06-21	07:19:00	07:29:00	Psilopogon virens	Great Barbet
P1	2013-06-21	07:19:00	07:29:00	Tesia cyaniventer	Grey-bellied Tesia
P1	2013-06-21	07:19:00	07:29:00	Phyllergates cuculoides	Mountain Tailorbird
P1	2013-06-21	07:19:00	07:29:00	Alcippe nipalensis	Nepal Fulvetta
P1	2013-06-21	07:19:00	07:29:00	Seicercus affinis	White-spectacled Warbler
P1	2013-06-21	07:29:00	07:39:00	Blythipicus pyrrhotis	Bay Woodpecker
[truncated: 13,141 more rows]

## Sheet: Locations
Location code	Latitude	Longitude	Elevation
A1	27.5105	92.089	4271
A2	27.5089	92.0643	4250
A3	27.5073	92.0529	4344
A4	27.4865	92.1096	3852
A5	27.4846	92.1081	3696
A6	27.4714	92.1162	3440
A7	27.5122	92.0603	4300
ANO01	28.0649	96.4925	646
ANO02	28.1589	96.5275	740
ANO03	28.0618	96.4407	628
ANO04	28.0403	96.4393	497
ANO05	28.01	96.4347	466
ANO06	27.9646	96.3958	490
ANO07	27.9623	96.3948	586
ANO08	27.9602	96.3916	680
ANO09	27.9515	96.3921	946
ANO10	27.9413	96.3894	1264
ANO11	27.942	96.3676	1462
ANO12	27.9374	96.3647	1615
ANO13	27.9368	96.3586	1623
AO01	27.8468	95.8349	126
B1	27.0668	92.4048	1930
B2	27.0691	92.4106	1851
B3	27.0673	92.4082	1928
B4	27.0725	92.407	2127
B5	27.079	92.4041	2222
B6	27.0611	92.4117	1576
D1	27.3314	92.2644	1697
D2	27.3307	92.2614	1860
D3	27.322	92.2609	2005
D4	27.3214	92.2549	2273
D5	27.3136	92.2502	2436
D6	27.3077	92.2565	2655
D7	27.2986	92.2595	2736
D8	27.2979	92.2559	2855
E1	28.0067	95.4589	101
E10	28.0228	95.4334	123
E11	28.0293	95.433	113
E12	28.0378	95.4347	110
E13	28.0476	95.4245	139
E2	27.9921	95.4569	137
E3	27.9993	95.4539	103
E4	28.025	95.4327	120
E5	27.9696	95.4653	100
E6	27.9644	95.4606	115
E7	27.9637	95.4643	100
E8	27.9616	95.4577	110
E9	27.9718	95.4552	90
G1	28.5928	95.1098	1366
G10	28.5775	95.0515	577
G11	28.6218	95.0528	818
G2	28.6037	95.1057	1281
G3	28.6087	95.0924	1199
G4	28.6036	95.0808	1002
G5	28.5559	95.0588	681
G6	28.5633	95.0559	656
G7	28.5781	95.059	472
G8	28.5815	95.0494	554
G9	28.5924	95.0361	442
H1	28.2223	96.5353	1618
H2	28.2117	96.533	1481
H3	28.199	96.5297	1090
H4	28.1916	96.5316	990
H5	28.1768	96.5246	927
H6	28.1584	96.5311	784
H7	28.1273	96.5447	759
H8	28.1052	96.5378	628
I1	28.1241	95.4331	220
I2	28.1071	95.4496	195
I3	28.0059	95.4691	136
J1	27.4936	92.1063	4040
J2	27.5053	92.1044	4188
J3	27.5163	92.0965	4104
J4	27.5356	92.0498	3693
J5	27.5462	92.0315	3538
J6	27.5668	91.9845	2989
J7	27.5709	91.995	2898
K1	27.0059	92.415	667
K2	27.0079	92.422	492
K3	27.0314	92.4145	1265
K4	27.0213	92.4141	955
K5	27.0235	92.4131	1117
L1	27.1578	92.4602	2340
L2	27.17	92.4582	2194
L3	27.1789	92.465	2002
L4	27.1539	92.4717	2516
L5	27.1376	92.4617	2593
LDVO01	28.1399	95.8071	349
LDVO02	28.144	95.8091	349
LDVO03	28.1499	95.8154	377
LDVO04	28.1586	95.8541	500
LDVO05	28.1359	95.8429	364
LDVO06	28.3148	95.9556	1315
LDVO07	28.2634	95.9082	2412
LDVO08	28.2092	95.7787	478
LDVO09	28.2057	95.7679	348
LDVO10	28.2053	95.7657	351
LDVO11	28.2056	95.7634	332
LDVO12	28.2056	95.7535	222
LDVO13	28.2049	95.7524	212
LDVO14	28.2035	95.7506	220
LDVO15	28.2054	95.7648	330
LO01	27.877	95.9637	161
LO02	27.8768	95.9765	168
LO03	27.9147	96.3194	774
LO04	27.9157	96.3045	500
LO05	27.9026	96.2875	296
LO06	27.9137	96.2162	214
LO07	27.9112	96.2121	201
LO08	27.9191	96.2185	231
LO09	27.8881	96.0254	165
LO10	27.8739	96.0099	152
LO11	27.8774	95.9607	164
LO12	27.7806	96.3487	422
M1	27.2837	92.259	3169
M2	27.2853	92.2579	3042
M3	27.2925	92.2571	2946
M4	27.2692	92.2481	3153
M5	27.2667	92.249	3141
M6	27.2641	92.2447	3059
N1	27.7436	96.3866	445
N2	27.7424	96.3898	470
N3	27.739	96.3921	501
O1	27.2763	92.4248	2575
O2	27.2931	92.4284	2351
O3	27.3191	92.4104	1536
O4	27.3057	92.3997	1696
O5	27.2994	92.3974	1790
P1	27.5417	93.8978	2006
P2	27.544	93.9034	2038
P3	27.5393	93.8859	2019
P4	27.534	93.8781	1889
P5	27.5259	93.8716	1792
R1	28.2153	95.7951	1026
R10	28.1689	95.8327	447
R2	28.2201	95.7993	1108
R3	28.2246	95.8079	1254
R4	28.2231	95.819	1370
R5	28.2224	95.8316	1441
R6	28.2103	95.8042	962
R7	28.2027	95.8106	862
R8	28.1899	95.8039	688
R9	28.1831	95.8124	613
S1	27.1172	92.4365	2533
S2	27.1218	92.4446	2579
S3	27.1259	92.4548	2777
S4	27.105	92.4221	2522
S5	27.0941	92.4087	2409
U1	27.8817	96.3625	356
U10	27.9164	96.336	1176
U2	27.8842	96.3701	503
U3	27.8988	96.3578	723
U4	27.9078	96.3506	839
U5	27.9082	96.3414	986
U6	27.9334	96.3553	1668
U7	27.9233	96.3488	1484
U8	27.9208	96.3382	1466
U9	27.9202	96.3327	1392
V1	27.534	93.9505	2387
V2	27.5374	93.9467	2412
V3	27.5393	93.9391	2502
V4	27.5333	93.9509	2381
V5	27.5397	93.9351	2511
V6	27.5324	93.9501	2376
W1	27.7226	96.3245	469
W2	27.7168	96.3263	462
W3	27.7043	96.3291	472
W4	27.6993	96.3359	494
W5	27.6921	96.3375	513
W6	27.7288	96.3258	443
W7	27.7337	96.3248	391
WKO01	27.2112	92.4691	1329
WKO02	27.3604	92.2407	1611
WKO03	27.5108	92.0554	4340
WKO04	27.4801	92.1116	3652
WKO05	27.4544	92.1136	2997
Y1	28.2278	95.899	2404
Y10	28.2483	95.9127	2554
Y11	28.2426	95.9233	2647
Y12	28.2552	95.9089	2516
Y13	28.2783	95.9093	2319
Y14	28.281	95.9203	2218
Y15	28.2941	95.9192	2205
Y16	28.2991	95.9229	2115
Y17	28.3057	95.9182	1848
Y18	28.3182	95.9237	1660
Y19	28.3175	95.9343	1624
Y2	28.2415	95.8927	2322
Y20	28.3131	95.9467	1405
Y3	28.253	95.8832	2153
Y4	28.2465	95.8829	2062
Y5	28.2395	95.8808	1964
Y6	28.2195	95.8483	1583
Y7	28.222	95.8631	1670
Y8	28.2372	95.8654	1877
Y9	28.2381	95.9224	2543
Z1	27.9143	96.331	1064
Z2	27.9184	96.3216	921
Z3	27.9154	96.3154	688
Z4	27.9237	96.3199	571
Z5	27.9084	96.3009	442
Z6	27.916	96.2556	243
INCID01	27.069	92.4106	1851
INCID02	27.5306	93.8752	1838
INCID03	27.5373	93.8812	1949
INCID04	27.0914	92.4076	2411
INCID05	27.074	92.4045	2155
INCID06	27.0742	92.404	2163
INCID07	27.0672	92.4082	1935
INCID08	27.0742	92.4045	2170
INCID09	27.1672	92.4581	2204
INCID10	27.0656	92.4067	1927
INCID11	27.0068	92.4167	698
INCID12	27.0668	92.4054	1950
INCID13	27.0665	92.4165	1605
INCID14	27.0058	92.4174	655
INCID15	27.009	92.4182	585
INCID16	27.5335	93.8769	1880
INCID17	27.54	93.8871	2015
INCID18	27.5439	93.8986	1981
INCID19	27.5444	93.9005	1941
INCID20	27.5391	93.8849	1996
INCID21	27.5447	93.8994	1951
INCID22	27.5311	93.8755	1856
INCID23	27.5394	93.9351	2511
INCID24	27.5387	93.9388	2486
INCID25	27.5426	93.903	2041
INCID26	27.5424	93.9027	2036
INCID27	27.093	92.4079	2387
INCID28	27.1124	92.4344	2523
INCID29	27.1526	92.4631	2424
INCID30	27.1525	92.4669	2418
INCID31	27.1544	92.4614	2380
INCID32	27.5399	93.9178	2197
INCID33	28.2156	95.8007	1109
INCID34	28.2545	95.8794	2123
INCID35	28.2536	95.8786	2175
INCID36	27.0664	92.4058	1955
INCID37	28.2464	95.8912	2329
INCID38	27.1739	92.4621	2067
INCID39	27.9403	96.3776	1353
INCID40	28.2375	95.875	1924
INCID41	28.2385	95.8786	2019
INCID42	28.2404	95.8866	2014
INCID43	27.8655	95.9985	174
INCID44	28.2189	96.5338	1550
INCID45	27.5786	91.9859	2518
INCID46	27.7496	96.3398	376
INCID47	27.0134	92.4141	786
INCID48	27.7123	96.3273	464
INCID49	27.1571	92.4607	2347
INCID50	28.2243	95.8026	1243
INCID51	28.2052	95.8131	891
INCID52	28.2326	95.9091	2465
INCID53	28.3154	95.9255	1706
INCID54	27.5268	93.851	1594
INCID55	28.2047	96.5286	1167
INCID56	28.2455	95.8917	2272
INCID57	27.5476	93.8983	1899
INCID58	28.2741	95.9073	2330
INCID59	27.1236	92.4512	2736
INCID60	27.8564	95.794	153
INCID61	28.1936	96.5329	1012
INCID62	28.3114	95.9209	1785
INCID63	27.1146	92.4368	2533
INCID64	28.2304	95.9033	2428
INCID65	28.2544	95.8794	2118
INCID66	27.8613	95.7812	134
INCID67	27.7195	96.3262	451
