# Supplementary material for: Altitudinal limits of Eastern Himalayan birds are created by competition past and present
Source: PLoS One. 2019 Jul 10;14(7):e0217549. doi: 10.1371/journal.pone.0217549 (PMC6619601; doi:10.1371/journal.pone.0217549)
Supplement: S3 Table — Measures of wing chord, tarsal thickness and beak size come from Price et al 2014; measures of head, body, and overall length come from Rasmussen and Anderton 2005. (XLSX) [file pone.0217549.s003.xlsx]

## Sheet: Price dataset
Species	BLength	BWidth	BDepth	Wing	Tarsus	Length	Head	Body
Abroscopus albogularis	5.48	2.5	2.1	43.5	15.6	77.5	23	38
Abroscopus schisticeps	5.5	2.88	2.25	49.5	16	86.5	23.5	43
Abroscopus superciliaris	6.5	2.7	2.7	50.75	17.15	83	26	40
Accipiter badius						297.5	44.5	151
Accipiter trivirgatus						395	59	209
Accipiter virgatus						267.5	39	132.5
Aceros nipalensis	187	50.78	76.3	455	70.51	917.5	265	502.5
Acridotheres fuscus	17.21	6.88	7.43	125.75	36.84	176	53.5	99
Acridotheres grandis	17.13	7.51	8.06	140.5	40.03	197.5	57	114.5
Acridotheres tristis	17.46	7.77	9.23	144	41.94	205	53.5	118.5
Actinodura egertoni	9.1	4.1	4.85	82.5	30.3	182	40.5	68
Actinodura waldeni	10.68	4.28	5.1	95.5	33.85	155	42	73
Aegithalos concinnus	4.9	2.53	3.25	52.5	17.2	93.5	21	41.5
Aegithalos iouschistos	5.15	2.08	2.8	56.25	17.25	94.5	24	39.5
Aegithina tiphia	10.63	3.69	4.02	66.38	19.15	110	34	56
Aerodramus brevirostris	3	1.75	1.85	126.5	11.35	110	23	54.5
Aethopyga gouldiae	12.2	3.2	2.3	56	14	92	31	46.5
Aethopyga ignicauda	16.63	3.9	2.65	58	15.65	96.5	35.5	49.5
Aethopyga nipalensis	16.65	3	3.1	54.5	16.1	100	33	45
Aethopyga saturata	15.95	3	3.1	52	14.55	87	34.5	41.5
Aethopyga siparaja	15.95	3.7	2.85	62	14.7	110	33.5	42
Alcedo atthis	32.83	5.95	7.84	66.75	9.82	111.5	62.5	79.5
Alcedo hercules	48.25	7.86	11.14	98	10.48	149	91	96.5
Alcippe castaneceps	6.6	2.28	2.75	57.45	22.2	91	27.5	46.5
Alcippe cinerea	6.93	2.68	2.8	54.5	20.3	91	28	49
Alcippe nipalensis	7.26	3.08	3.81	59.08	23	108.5	32	47
Alcippe rufogularis	7.6	2.9	3.73	60.5	23.5	101.5	32.5	56
Alophoixus flaveolus	11.28	4.75	6.59	103.5	22.3	185	44	94
Anastomus oscitans						607.5	217.5	429
Anthipes monileger	7.33	3.7	2.9	60.5	21.45	99	31	51.5
Anthus hodgsoni	9.37	4.08	3.74	81.6	22.61	136.5	32	75
Anthus roseatus	9.11	3.21	3.24	90.5	23.44	136	34	67
Anthus rufulus	9.15	3.55	3.62	82.5	27.21	132.5	35	73.5
Apus leuconyx	5.67	4.13	2.89	153.8	10.04	152.5	30.5	69
Apus nipalensis						106.5	28.5	56.5
Arachnothera longirostra	31.59	5.2	4.56	64.17	16.2	100	51	56
Arachnothera magna	35.95	6.1	5.3	94.25	21.7	125	63.5	70.5
Arborophila mandellii						230	48	174
Arborophila rufogularis						220	46.5	166.5
Arborophila torqueola						237.5	46	166.5
Ardea alba						767.5	175	622.5
Ardea purpurea						795	192.5	657.5
Bambusicola fytchii						290	49	171
Batrachostomus hodgsoni	12.27	14.74	5.74	115.5	15.56	234	41.5	91.5
Blythipicus pyrrhotis	36.45	9.35	11.3	148.5	26.5	210	79	130
Brachypteryx hyperythra	7.5	2.7	3.4	62.5	30.23	110	34.5	64
Brachypteryx leucophris	7.65	2.96	3.1	57.75	27.85	98	34.5	60.5
Brachypteryx montana	8.28	3.15	3.25	66.86	32.44	108	35	56
Bubulcus coromandus						365	106.5	274
Buceros bicornis	268	55.96	120	532.5	87.89	995	352.5	571
Buteo burmanicus						470	75	253
Cacomantis merulinus	13.02	5.45	4.99	115.5	20.95	205	41	79
Cacomantis sonneratii	9.89	6.76	5.64	123.9	16.07	211.5	45.5	84
Carpodacus edwardsii	10.29	7.92	8.17	79.8	23.81	137	31.5	68
Carpodacus puniceus	12.28	8.42	8.93	101.5	25.46	170	40	81.5
Carpodacus sipahi	12.55	9.84	11.73	101.5	21.41	152.5	36	86
Carpodacus thura	9.68	7.63	8.49	85.5	25.46	151.5	32.5	70
Centropus bengalensis	13.73	7.05	9.89	140.75	39.51	285	50	110
Centropus sinensis	22.68	8.84	14.58	203.5	53.2	437.5	77	172.5
Certhia discolor	10.4	2.45	2.45	70.5	17.55	131	33	50.5
Certhia hodgsoni						115	35.5	55
Certhia nipalensis	9.91	2.6	2.55	71	19.7	129.5	31	49.5
Ceryle rudis	50.5	10.91	12.48	137.5	10.35	188.5	93	118.5
Cettia brunnifrons	5.26	1.98	2.03	45.4	18.32	95	27.5	52
Cettia castaneocoronata	6.38	2.72	2.28	50.45	22.02	66	28	37.5
Cettia major	7.25	2.27	2.35	62.33	26.6	96.5	29.5	43.5
Ceyx erithaca	28.52	7.23	7.29	57	9.33	85	52.5	61.5
Chalcoparia singalensis	9.85	2.85	3.25	54.5	17.75	90.5	28.5	46.5
Chalcophaps indica	11.77	3.61	4.42	150.8	26.27	224	45	129
Chelidorhynx hypoxantha	4.05	2.58	1.75	57.75	15.58	98.5	22.5	40
Chloris spinoides	9.62	7.06	7.82	76.65	15.69	104	28	53
Chloropsis aurifrons	16.01	5.01	5.21	96.35	19.44	147	42.5	69.5
Chloropsis cochinchinensis						147	37	72.5
Chloropsis hardwickii	15.69	5.01	5.71	95.75	19.32	158.5	42	79
Cholornis unicolor	10.85	6.89	10.11	90.25	30.75	183	34	70.5
Chrysocolaptes guttacristatus	41.2	11.7	12.7	179	30.5	282.5	87.5	175
Chrysomma altirostre						143.5	29.5	43.5
Chrysophlegma flavinucha	29	10.15	10.1	171	28.9	261	71.5	137
Cinclidium frontale	9.32	3.15	3.82	93.5	27.9	170	39	77.5
Cinclus pallasii	16.56	4.78	5.2	104.05	31.07	155.5	49	96.5
Cissa chinensis	25.6	11.34	13.87	148.75	46.29	327.5	66	140
Cisticola exilis	7.41	2.91	2.43	46.45	19.42	92.5	26.5	40
Clamator coromandus	22.3	9.08	9.37	161.55	25.67	356.5	56	130.5
Cochoa purpurea	10	6	5.7	140	27.8	222	51.5	112
Cochoa viridis	11.4	6.8	5.9	142	30.2	237.5	52.5	126.5
Columba leuconota	15.25	5.25	4.8	229.5	31.25	325	50	181.5
Columba livia	17	6.03	6.38	225.5	31	302.5	51.5	187.5
Columba pulchricollis	12.98	5.6	5.68	203.08	25.37	320	52	186
Copsychus malabaricus	11.82	4.2	4.95	92.5	26.14	230	42.5	83.5
Copsychus saularis	13.21	4.6	5.25	100.13	31.75	165	44	72
Coracina macei	18.67	11.64	10.94	170	26.85	278	64.5	128.5
Coracina melaschistos	12.76	6.23	6.07	118.5	21.81	204.5	44.5	79.5
Corvus levaillantii	43	15.95	22.45	311	57.4	391	95.5	212
Corvus macrorhynchos						460	99.5	235
Cuculus canorus	16.07	7.29	7.9	218.4	20.14	304	50	134
Cuculus micropterus	20.03	7.85	9.13	197.05	19.44	295	57	142.5
Cuculus poliocephalus	14.12	6.1	6.03	147.55	15.89	247.5	43	110.5
Cuculus saturatus	17.3	7.27	8.24	185.85	17.29	282.5	50.5	118
Culicicapa ceylonensis	6.2	3.53	2.49	62.5	13.8	107	26.5	51
Cutia nipalensis	12.15	4.7	6	94.75	34.95	151.5	46	87.5
Cyornis banyumas						123.5	34	51.5
Cyornis concretus						147.5	44	74
Cyornis magnirostris	10.95	5.6	4.4	81.5	19	128.5	39.5	65.5
Cyornis poliogenys	8.9	4.71	3.76	73.86	19.46	132.5	36.5	62
Cyornis rubeculoides	8.44	4.43	3.65	71.5	17.34	114.5	32	57
Cyornis unicolor	9.58	4.99	3.97	81.17	17.56	134	36.5	63
Delichon dasypus	4.96	3.31	2.23	100	11.85	107.5	24.5	57.5
Delichon nipalense	4.4	3.25	2.85	92	10.93	91.5	23.5	51
Dendrocitta formosae	22.75	11.79	14.31	138.8	30.12	327.5	57.5	105
Dendrocitta frontalis	21.24	11.48	14.65	133.75	29.84	336	52.5	106
Dendrocitta vagabunda	21.34	11.48	14.31	154.25	36	389.5	60	128
Dendrocopos canicapillus	12.7	4.7	5.1	87.5	14.95	111	35.5	65.5
Dendrocopos darjellensis	28.13	9.06	7.4	133	23.75	182.5	58	92.5
Dendrocopos hyperythrus	24.86	5.93	6.25	124	20.75	182.5	49.5	99
Dendrocopos macei	20.4	6.3	6.4	108.75	18.58	158	47.5	93.5
Dicaeum ignipectus	6.7	3.42	2.87	48.5	12.35	67.5	22	42.5
Dicaeum melanoxanthum	6	3.8	3.65	73.5	16	98.5	26.5	55
Dicaeum minullum	6.7	2.8	2.8	45.25	12.35	62.5	23	39
Dicrurus aeneus	14.01	8.14	6.13	126.1	15.38	210	42	89
Dicrurus hottentottus	25.64	10.58	11.16	152.55	25.28	267.5	66.5	115
Dicrurus leucophaeus	18.21	9.09	9.1	142.5	18.62	277.5	49	126
Dicrurus macrocercus	16.7	8.56	8.89	150.58	23.42	276	47	113
Dicrurus paradiseus	25.32	11.1	12.84	170	29.48	315	59	112.5
Dicrurus remifer	16.4	8.42	8.81	143	20.51	232.5	48	110
Ducula aenea	17.56	7.78	6.62	232	31.34	385	68.5	226
Ducula badia	16.97	9.02	8.43	240.25	28.94	386.5	66	189
Egretta garzetta						465	129	365
Egretta intermedia						490	124.5	357.5
Elachura formosa	7.83	2.53	3.2	48	20.03	80	30.5	51.5
Enicurus immaculatus	12.59	4.18	3.88	90	25.6	188.5	39.5	73.5
Enicurus maculatus	15.1	4.48	4.55	106.5	29.47	210	44.5	75
Enicurus schistaceus	13.14	4.55	4.06	100	29.11	197.5	40.5	73
Erpornis zantholeuca	9.93	3.02	3.97	67	16.1	97	28.5	50.5
Eudynamys scolopaceus	20.75	10.13	11.1	194	34.76	336	57	154.5
Eumyias thalassinus	6.74	4.52	3.22	83.42	15.85	129	29.5	60
Falco subbuteo						305	48.5	169
Falco tinnunculus						325	49.5	160
Ficedula hyperythra	6.1	3.31	2.95	60.33	18	87.5	28.5	46.5
Ficedula sapphira	6.28	3.35	2.55	62	16.4	96	29	47.5
Ficedula strophiata	6.41	3.28	3.01	74.08	20	119	30.5	60
Ficedula superciliaris	6.77	3.48	2.99	63	16.05	99	28	50
Ficedula tricolor	6.07	3.08	2.56	60.42	19.25	99.5	26.5	45
Ficedula westermanni	6.3	3.31	2.78	58.08	15.48	91	27.5	46.5
Fulvetta ludlowi	5.75	2.43	3.33	56.5	23.5	98	28.5	43
Fulvetta manipurensis						105	27	57
Gampsorhynchus rufulus	11.34	5.15	6.34	98	28.01	195	45	77
Garrulax caerulatus	16.33	5.98	6.95	109.5	41.35	226.5	54	100.5
Garrulax leucolophus	16.8	5.76	7.82	136.5	47.64	246	59	107.5
Garrulax ocellatus	19.55	6.29	7.7	130.5	47.68	290	59.5	123.5
Garrulax pectoralis	23.3	7.58	9.31	142.5	49.35	265	66	131.5
Garrulax ruficollis	15.41	5.5	6.85	108	36.79	195.5	49	89
Garrulax rufogularis	15.74	5.93	6.98	94.75	37.43	186.5	49.5	76.5
Garrulax striatus	17.3	7.79	10.8	151	46.32	257.5	56	122
Garrulus glandarius	20.41	10.65	11.81	177.63	41.68	257.5	60	107.5
Glaucidium brodiei	9.85	5.21	8.99	91	19.8	149	37	90.5
Glaucidium cuculoides	13.83	10.02	12.49	150.5	29.58	202.5	50.5	114
Gracupica contra	19.45	6.11	6.73	120.35	33.75	171.5	57.5	99
Grandala coelicolor	10.5	3.84	3.9	145.4	30.24	185	43	92.5
Gyps bengalensis						915	123	697.5
Gyps tenuirostris						745	140	497.5
Halcyon coromanda	42.04	14.93	14.47	106	15.81	182.5	85.5	121
Halcyon smyrnensis	37.97	12.61	12.16	116	16.75	200.5	90.5	121
Harpactes erythrocephalus	12.4	8.66	10.53	153.5	17.08	292.5	47	105
Harpactes wardi	10.85	7.95	10.75	161	16.7	355	46	130
Hemipus picatus	9.68	4.48	3.57	64.38	12.7	110.5	31.5	45.5
Hemixos flavala	12.75	5.21	5.39	97.25	19.05	172.5	39	79.5
Heterophasia annectans	8.8	3.65	4	80.5	25.7	160	39.5	69
Heterophasia capistrata	12.89	4.34	4.76	95	31	186	45.5	78.5
Heterophasia picaoides	15	4.53	4.87	118.5	28.05	285	48	87.5
Heterophasia pulchella	15.83	5.1	5.2	107	31.47	191	48	69.5
Heteroxenicus stellatus	7.95	3.26	3.31	76.67	32.3	107.5	35	58
Hierococcyx nisicolor	15.5	9.15	8	175	22.5	265	48.5	120
Hierococcyx sparverioides	18.87	8.48	8.31	221.75	26.69	357.5	58.5	135
Hirundapus caudacutus	6.56	4.84	4.07	198	17.16	167.5	40	105
Hirundo rustica	6.76	4.76	2.3	121.5	11.7	157.5	28.5	77
Horornis brunnescens	6.47	2.23	2.18	52.67	21.85	83.5	27.5	33.5
Horornis fortipes	5.9	2.17	2.43	54.33	22.5	101.5	30.5	46.5
Hydrornis nipalensis	19.65	7.7	10.15	123	54	190	62	123.5
Hypothymis azurea	9.38	5.32	3.91	72	16.13	127.5	32.5	51
Hypsipetes leucocephalus	17.04	5.83	6.12	123.8	19.42	210	49.5	96
Ictinaetus malayensis						650	88.5	306.5
Ixobrychus cinnamomeus						260	89.5	218
Ixos mcclellandii	18.11	5.94	5.7	107.5	17.85	195	47.5	88.5
Lanius schach	11.72	6	8.97	92.03	27.69	203.5	46	81.5
Lanius tephronotus	12.37	6.02	7.79	102.45	28.31	224	44	109
Larvivora brunnea	7.87	3.01	3.44	75.1	27.05	107.5	32	56
Laticilla cinerascens						136	31	61
Leiothrix argentauris	9.37	4.11	5.03	76	25.73	134.5	36	63
Leiothrix lutea	7.78	3.49	8.23	68.6	25.3	126	35.5	66.5
Leucosticte nemoricola	9.33	6.6	6.86	101	20.42	140	29.5	70.5
Liocichla bugunorum						220		125
Liocichla phoenicea	9.8	4.2	5.68	87	35.3	177.5	43	74.5
Lioparus chrysotis	4.87	2.65	3.03	51.67	20.63	92.5	26.5	41
Locustella luteoventris	7.66	2.77	3.24	53	18.96	114.5	29.5	49
Locustella mandelli	6.92	2.67	2.7	53.5	19.08	113.5	30	50.5
Lonchura atricapilla	8.95	6.95	8.32	54.9	17.79	90.5	24.5	53.5
Lonchura striata	8.41	6.3	7.42	53	14.04	96	23	47.5
Lophophanes dichrous	6.72	3.21	3.27	69.57	20.15	97	26.5	51
Lophophorus impejanus						572.5	85	365
Lophotriorchis kienerii						497.5	78	277.5
Lophura leucomelanos						527.5	68	277.5
Machlolophus spilonotus	8.42	4.57	5.02	77.2	19.9	116.5	30.5	59
Macronus gularis	8.68	3.1	3.5	60	19.3	100	31	52.5
Macropygia unchall	11.08	4.26	4.97	197.55	26.31	335	48.5	157.5
Megaceryle lugubris	53.51	12.13	17.26	181.5	13.68	297.5	117	185.5
Melanochlora sultanea	11.38	5.42	14.46	108.57	24.4	175	39.5	81.5
Microcarbo niger						437.5	80.5	294
Micropternus brachyurus	18.2	7.25	7.95	131.5	21.3	191.5	56	127.5
Minla cyanouroptera	7.84	3.25	3.8	63.2	22.85	133	34	63
Minla ignotincta	6.79	2.86	3.07	63.73	19.8	113.5	31.5	58.5
Minla strigula	7	3.45	3.96	66.2	26.1	132.5	32	64
Monticola cinclorhynchus	13.33	4.73	5.28	103.44	25.08	150	45.5	81
Monticola rufiventris	14.37	5.56	6.09	122.7	28.03	200	51	97.5
Motacilla alba	10.82	3.78	3.52	94.85	24.52	170	33	76.5
Muscicapa ferruginea	6.09	4.48	2.96	69.2	14.5	104	29.5	55.5
Muscicapa muttui						114.5	34	60
Muscicapa sibirica	5.4	3.59	2.51	73.13	11.75	102	27.5	52
Muscicapella hodgsoni	6.09	2.43	2.35	53.1	16.1	80	26	41.5
Mycerobas melanozanthos	19.24	17.06	20.23	132.5	25.32	182.5	46.5	104.5
Myiomela leucura	10	3.43	4.26	95.56	27.88	150	40.5	70.5
Myophonus caeruleus	18.85	7.05	9.78	172	52.13	282.5	68.5	133.5
Myzornis pyrrhoura	9.75	3.12	2.59	62.25	24.6	107	33.5	53.5
Napothera epilepidota	10.94	3.09	3.55	54.9	22.24	84	35.5	57
Niltava grandis	10.93	5.33	5.03	104.42	25.2	177	43	82.5
Niltava macgrigoriae	6.37	3.57	3.11	64.25	16.7	103	29.5	49
Niltava sundara	8.42	4.35	3.86	80.67	21.6	135.5	36	63.5
Nucifraga caryocatactes	35.96	14.84	15.62	218.13	43.08	396	80	248
Nycticorax nycticorax						452.5	130.5	343
Nyctyornis athertoni	37.05	9.45	10.56	131.55	17.83	265	79	134
Oriolus traillii	22.02	7.3	7.99	148.7	24.27	225	60	119
Oriolus xanthornus	22.07	8.01	8.23	140.88	26.11	197.5	57	106.5
Orthotomus sutorius	9.41	2.73	2.54	46	19.96	88	32	45
Paradoxornis flavirostris	10.85	8.38	13.95	85	29.5	176.5	36	73.5
Paradoxornis guttaticollis						168	35	64
Parus cinereus						129.5	30.5	61.5
Parus monticolus	7.6	3.7	4.11	66.18	19.4	106.5	28	51
Passer domesticus	8.92	6.95	7.61	71.65	18.56	115	28.5	60.5
Passer montanus	9.05	6.42	7.1	75.5	19.16	127.5	28.5	69.5
Passer rutilans	8.81	6.26	6.2	70.7	18.52	123	28	72.5
Pelecanus philippensis						1045	430	845
Pellorneum albiventre	8.6	3.2	4	55.5	25.5	104.5	33	59
Pellorneum palustre						131	36	66.5
Pellorneum ruficeps	10.9	3.4	4.85	71	27.3	135	39	59
Pellorneum tickelli	9.05	2.85	3.65	67	27.65	112.5	36.5	58.5
Pericrocotus brevirostris	7.35	4.05	3.93	86.75	15.28	158.5	34.5	60
Pericrocotus ethologus	8.16	4.12	3.97	92.25	17.2	179.5	35	68
Pericrocotus roseus	9.07	5.04	4.66	86.88	15.15	166	36.5	69
Pericrocotus solaris	8.07	4.03	4.22	84	16.36	155	34.5	57.5
Pericrocotus speciosus	12.07	5.92	6.32	107	19.48	178	43.5	65.5
Periparus ater	6.2	2.81	2.8	59.6	18.15	92.5	25.5	51
Periparus rubidiventris	7.24	3.55	3.99	69	19.45	104	26	55.5
Pernis ptilorhynchus						490	81	255
Phaenicophaeus tristis	20.01	8.75	11.58	161	37.59	502.5	64	130
Phoenicurus frontalis	7.27	3.01	2.94	86.2	24.4	122.5	32.5	51
Phoenicurus fuliginosus	6.65	3.08	3	75.6	23.9	113.5	31.5	58.5
Phoenicurus leucocephalus	8.72	3.34	3.58	94.8	31.48	161.5	38.5	79.5
Phyllergates cuculatus	9.52	2.75	2.27	48.33	20.07	83.5	31.5	40
Phylloscopus affinis	6.78	2.77	2.39	60	19.93	92	27	45
Phylloscopus cantator	7.96	3	2.53	52.75	16.34	82.5	26.5	39.5
Phylloscopus chloronotus	5.44	2.56	1.95	54.5	16.59	76	22.5	37.5
Phylloscopus maculipennis	5.31	2.46	1.92	50.75	17.86	70.5	23	33.5
Phylloscopus magnirostris	8.1	3.81	3.1	69.65	20.27	114.5	29.5	57
Phylloscopus pulcher	6.55	2.56	2.37	59.3	18.97	88.5	25.5	43
Phylloscopus reguloides	7.4	3.21	2.62	58.45	17.79	102	27.5	55.5
Phylloscopus trochiloides	6.63	2.76	2.47	60.65	19.03	102	26.5	50
Phylloscopus xanthoschistos	7.26	2.8	2.61	56.9	19.16	87	26	44.5
Picumnus innominatus	10.96	4.46	4.57	59	11.49	72.5	27.5	37.5
Picus canus	28.3	9.65	9.35	141.5	28.95	247.5	75.5	126.5
Picus chlorolophus	22.55	7.6	7.6	139	23.15	213.5	57.5	118.5
Pitta sordida	15.05	6.5	8.35	111	40.85	137.5	50	97.5
Plegadis falcinellus						415	172.5	316
Ploceus manyar	13.05	7.81	9.08	72.45	21.69	124	32	78.5
Pnoepyga albiventer	8.01	3.3	3.12	59.4	24.19	75	30	60.5
Pnoepyga pusilla	8.26	3.2	2.67	48.3	19.24	60.5	31	45
Polyplectron bicalcaratum						590	62	246.5
Pomatorhinus ferruginosus	18.8	3.9	6.4	89.5	33.7	195	53	92
Pomatorhinus ochraceiceps						182.5	54.5	74
Pomatorhinus ruficollis	15.9	3.63	6	82.5	28.55	160	43	65
Pomatorhinus schisticeps	20.93	4	6.8	98.5	34.05	182.5	51.5	68
Pomatorhinus superciliaris	43.15	2.7	5	77	31.35	163	72	68.5
Porzana bicolor						180	50.5	119
Prinia atrogularis	7.96	2.69	2.61	49.1	20.82	153	31	38.5
Prinia crinigera	7.69	2.72	3.45	52.25	21.32	168.5	29	56
Prinia flaviventris	8.24	2.65	2.45	45	20.12	122	28	44.5
Prinia gracilis	6.09	2.34	2.28	46	17	111	24	39.5
Prinia hodgsonii	7.11	2.39	2.32	48.75	19.99	99	26	42.5
Prinia inornata	7.67	2.8	3.14	47.9	19.53	126	27.5	49.5
Procarduelis nipalensis	9.81	5.41	5.73	87.25	21.66	133.5	30	69.5
Prunella collaris	8.5	4.13	3.8	96.5	25.6	149	35.5	88.5
Prunella strophiata	7.1	3.65	3.4	66	20.3	127.5	29.5	68.5
Psarisomus dalhousiae	15.9	12.93	9.5	101	27.7	205	49	78.5
Psilopogon asiaticus	17.27	9.48	11	103.5	26.75	175	53.5	110.5
Psilopogon franklinii	17.95	10.2	11.18	103.85	26.87	182.5	54.5	117.5
Psilopogon lineatus	25.89	11.45	14.28	128.65	34.76	212.5	59.5	130.5
Psilopogon virens	32.96	13.7	17.06	140.25	33.78	247.5	72	146
Psittacula finschii	21.6	13.33	19.77	147.35	14.82	360	43.5	121
Psittiparus bakeri						151	35.5	67
Psittiparus gularis	9.63	6.055	9.215	87	26.455	159	33.5	70.5
Psittiparus ruficeps	10.3	7.1	12.2	85	25.4	151	35.5	67
Pteruthius aeralatus						141	43	76.5
Pteruthius melanotis	5.34	3.25	3.97	60.33	19.57	92.5	29.5	51
Pteruthius rufiventer	9.8	4.88	6.39	88	28.53	161.5	46.5	80
Pteruthius xanthochlorus	5.05	3.36	3.69	61.5	20.6	99	30.5	48.5
Pycnonotus cafer	10.64	5.04	5.31	104.5	26.29	161.5	37.5	79
Pycnonotus flavescens						170	36	72.5
Pycnonotus flaviventris	8.8	4.21	4.49	91.25	16.93	164	34.5	73
Pycnonotus jocosus	10.12	4.56	5.02	85.75	21.79	167	37.5	75.5
Pycnonotus striatus	10.06	4.89	5.34	109.75	19.72	192.5	42	92.5
Pyrrhocorax pyrrhocorax	46.2	11.78	12.2	303.75	50.42	395	93.5	240
Pyrrhoplectes epauletta	8.83	6.65	7.1	78	20	129	28.5	64.5
Pyrrhula erythrocephala	8.59	9.02	9	81.05	17.61	130	26	64.5
Pyrrhula nipalensis	9.71	10.13	9.85	88	17.07	145	29	67
Rhipidura albicollis	7.48	4.11	2.9	78	20.44	162.5	29	56
Rimator malacoptilus	17.65	2.9	3.35	60.5	24.5	89.5	44	58
Riparia chinensis	5.03	3.48	2.25	90.75	10.95	93	22.5	49
Saroglossa spiloptera	15.89	6.11	5.48	109.1	22.74	149	43	84.5
Sasia ochracea	11	3.95	4.7	54	13.35	65	27	40.5
Saxicola ferreus	7.72	3.8	3.71	67.1	22.55	128.5	32.5	63.5
Seicercus affinis	7.38	3.1	2.84	56.5	16.93	98.5	27.5	51.5
Seicercus castaniceps	5.1	2.35	2.38	28.35	16.3	83	24	43.5
Seicercus poliogenys	6.83	3.13	2.57	51.2	17.32	97.5	29	50.5
Seicercus tephrocephalus						97.5	29	50.5
Seicercus whistleri	7.35	3.15	2.76	58.25	19.08	98	27	47.5
Sitta cinnamoventris	14.03	4.63	4.8	81.75	19.88	94.5	39	51
Sitta formosa	13.8	5	5.1	106	21.9	127.5	43.5	68.5
Sitta himalayensis	10.35	5.18	3.48	73	17.75	92.5	32.5	55
Spelaeornis badeigularis						85	29	55
Spelaeornis caudatus	6.46	2.75	3.24	48.27	19.2	80	28.5	49
Spelaeornis troglodytoides	5.93	2.3	3	51	22.45	98	29.5	44
Sphenocichla humei	17.5	4.5	6.7	73	28.1	141	45.5	68.5
Sphenocichla roberti						150	48.5	79.5
Spilopelia chinensis	10.77	3.51	3.87	140	22.62	277.5	43	136
Spilornis cheela						590	91	305
Stachyridopsis ambigua	7.75	2.68	3.1	50.5	18.35	96	28	38
Stachyridopsis chrysaea	7.6	2.8	3.35	53	20.6	86	27	37.5
Stachyridopsis ruficeps	8.95	2.8	3.3	55.25	20.6	96	29	46.5
Stachyris nigriceps	9.93	3.43	4.65	58	23.05	109	35	56
Streptopelia orientalis	10.88	4.1	3.9	192.4	25.54	272.5	49	144
Sturnia malabarica	13.92	6.1	5.95	103.15	25.01	156.5	44	88.5
Surniculus dicruroides	17.29	7.02	7.49	146	14.87	226	46	93
Suthora nipalensis	4.535	4.185	5.78	50.5	17.43	97	20	40.5
Sylviparus modestus	5.05	2.65	2.84	59.5	17.55	83.5	23.5	46
Tarsiger chrysaeus	7.7	2.85	2.81	66.13	29.15	114.5	33	56
Tarsiger hyperythrus	6.1	2.85	3	76.5	25.1	116	30.5	56
Tarsiger rufilatus	6.85	2.86	2.96	82.18	26	115	31.5	49.5
Tephrodornis virgatus	16.13	6.98	7.43	118.75	20.66	180.5	49	85.5
Terpsiphone paradisi	13.42	7.05	5.07	92.53	16.49	174	43.5	66.5
Tesia cyaniventer	7.92	3.81	2.76	49.6	24.67	61.5	31	41
Tesia olivea	7.32	3.15	2.72	45.05	21.63	59	29.5	39.5
Tickellia hodgsoni	6.65	2.99	2.18	48	23.07	88.5	27	41
Timalia pileata	10.95	3.45	5.55	60.5	23.65	146.5	35.5	69
Tragopan blythii						460	68	270
Tragopan temminckii						520	71	300
Treron apicauda	11.57	5.97	6.92	161	22.77	305.5	46	180
Treron bicinctus	11.44	5.53	5.87	158.8	23.39	232.5	48	136
Treron sphenurus	11.58	6	6.28	178	23.33	295	48.5	161
Trochalopteron affine	13.01	4.92	5.81	105	39.07	213.5	48	81.5
Trochalopteron erythrocephalum	13.91	4.79	5.83	103	40.23	228.5	49.5	108
Trochalopteron imbricatum	10.2	4.58	5.63	81	29.05	189	41.5	80.5
Trochalopteron squamatum	13.52	5.62	7.61	103	41.43	205	50.5	102.5
Trochalopteron subunicolor	9.89	4.5	6.15	94.75	37.14	203.5	42.5	93
Troglodytes troglodytes	8.26	2.24	2.32	50	19.66	78	28	46
Turdoides earlei	16.2	4.35	6.1	92.5	34.1	209.5	46	84.5
Turdus albocinctus	16.05	4.87	6.65	138.5	35.58	240	54	129.5
Turdus atrogularis						215	49	109.5
Turdus boulboul	15.67	5.23	6.83	142.2	36.38	228	53.5	108.5
Turdus maximus	14.35	5.58	6.7	158	36.48	255	50.5	112.5
Turdus unicolor	12.98	4.46	5.79	121	32.9	175	47	87.5
Urocissa flavirostris	24.37	12.44	13.34	190	49.01	570	70	154
Vanellus duvaucelii						240	67	153.5
Vanellus indicus						265	69	149
Yuhina bakeri	6.5	3.4	4.03	67	21.79	112.5	31	64
Yuhina castaniceps	5.62	2.95	3.08	61.25	17.15	114	27	57
Yuhina flavicollis	6.7	2.93	3.22	63.2	21.72	112.5	31	60
Yuhina gularis	8.29	3.2	3.13	73.1	23.85	118	35.5	62
Yuhina nigrimenta	6.74	2.63	2.52	56	16.4	83	28	45.5
Yuhina occipitalis	8.16	2.75	2.95	61.5	20.09	109	32.5	56
Zoothera mollissima	16.1	5.35	6.05	143.75	36.25	213.5	51.5	128
Zosterops palpebrosus	6.48	2.31	2.82	52.6	16.68	84.5	25.5	46
