# Supplementary material for: Altitudinal limits of Eastern Himalayan birds are created by competition past and present
Source: PLoS One. 2019 Jul 10;14(7):e0217549. doi: 10.1371/journal.pone.0217549 (PMC6619601; doi:10.1371/journal.pone.0217549)
Supplement: S4 Table — All CSS pairs where both species were detected at a minimum of 5 survey points, and where both species were found to occur sympatrically in at least one study survey subregion. See the Methods section of the manuscript for a more complete description. (XLSX) [file pone.0217549.s004.xlsx]

## Sheet: Sheet1
Species 1	Species 2
Abroscopus albogularis	Abroscopus schisticeps
Actinodura egertoni	Actinodura waldeni
Aethopyga nipalensis	Aethopyga ignicauda
Aethopyga saturata	Aethopyga gouldiae
Alcippe castaneceps	Alcippe cinerea
Anthus hodgsoni	Anthus roseatus
Arachnothera longirostra	Arachnothera magna
Arborophila rufogularis	Arborophila torqueola
Brachypteryx leucophris	Brachypteryx hyperythra
Copsychus malabaricus	Copsychus saularis
Corvus macrorhynchos	Corvus levaillantii
Cuculus canorus	Cuculus saturatus
Dicaeum minullum	Dicaeum ignipectus
Fulvetta ludlowi	Fulvetta manipurensis
Garrulax caerulatus	Garrulax pectoralis
Glaucidium cuculoides	Glaucidium brodiei
Harpactes wardi	Harpactes erythrocephalus
Heterophasia picaoides	Heterophasia annectans
Hierococcyx sparverioides	Hierococcyx nisicolor
Horornis brunnescens	Horornis fortipes
Leiothrix lutea	Leiothrix argentauris
Minla ignotincta	Minla strigula
Niltava macgrigoriae	Niltava grandis
Oriolus traillii	Oriolus xanthornus
Phylloscopus pulcher	Phylloscopus maculipennis
Phylloscopus trochiloides	Phylloscopus magnirostris
Phylloscopus xanthoschistos	Phylloscopus reguloides
Psilopogon franklinii	Psilopogon asiaticus
Seicercus poliogenys	Seicercus affinis
Stachyridopsis ambigua	Stachyridopsis ruficeps
Tesia cyaniventer	Tesia olivea
Trochalopteron erythrocephalum	Trochalopteron affine
Yuhina bakeri	Yuhina flavicollis
Yuhina occipitalis	Yuhina gularis
