# Supplementary material for: Altitudinal limits of Eastern Himalayan birds are created by competition past and present
Source: PLoS One. 2019 Jul 10;14(7):e0217549. doi: 10.1371/journal.pone.0217549 (PMC6619601; doi:10.1371/journal.pone.0217549)
Supplement: S1 Tree — (TRE) [file pone.0217549.s005.tre]

((((Bambusicola_fytchii:12.372248	Polyplectron_bicalcaratum:12.372248):0.784142	(Lophura_leucomelanos:11.284887	(Lophophorus_impejanus:9.91396	(Tragopan_temminckii:3.783408	Tragopan_blythii:3.783408):6.130553):1.370926):1.871501):1.420665	(Arborophila_mandellii:4.719008	(Arborophila_torqueola:3.839633	Arborophila_rufogularis:3.839633):0.879375):9.858046):87.186462	(((((Columba_pulchricollis:14.814543	(Columba_livia:5.99761	Columba_leuconota:5.99761):8.816933):2.948855	(Streptopelia_orientalis:16.76326	Spilopelia_chinensis:16.76326):1.000137):5.137879	Macropygia_unchall:22.901276):13.72006	(Chalcophaps_indica:32.100033	((Treron_sphenurus:7.92287	(Treron_apicauda:3.750872	Treron_bicinctus:3.750872):4.171998):23.093307	(Ducula_aenea:14.136871	Ducula_badia:14.136872):16.879305):1.083854):4.521304):46.623623	((((Microcarbo_niger:67.551949	(Pelecanus_philippensis:67.236	(Plegadis_falcinellus:62.348175	Anastomus_oscitans:62.348171):4.887828):0.315946):1.309872	(Ixobrychus_cinnamomeus:41.374783	(((Ardea_purpurea:12.604819	Bubulcus_coromandus:12.604818):2.40102	(Egretta_intermedia:8.836647	Ardea_alba:8.836647):6.169192):16.755079	(Nycticorax_nycticorax:31.140369	Egretta_garzetta:31.140369):0.620549):9.613868):27.487034):1.729474	(Porzana_bicolor:68.586121	(Vanellus_indicus:15.614766	Vanellus_duvaucelii:15.614765):52.971359):2.005169):11.513812	(((Centropus_bengalensis:17.204746	Centropus_sinensis:17.204746):59.172581	((Clamator_coromandus:37.83646	Phaenicophaeus_tristis:37.83646):22.634169	((((((Cuculus_micropterus:6.06975	(Cuculus_saturatus:1.755033	Cuculus_canorus:1.755033):4.314717):7.718639	Cuculus_poliocephalus:13.788388):7.696648	Surniculus_dicruroides:21.485037):3.798099	(Hierococcyx_nisicolor:11.215241	Hierococcyx_sparverioides:11.215241):14.067894):4.132669	(Cacomantis_merulinus:16.896225	Cacomantis_sonneratii:16.896225):12.51958):19.163162	Eudynamys_scolopaceus:48.578968):11.891662):15.9067):5.642647	(((Psittacula_finschii:77.386795
(((Arborophila_rufogularis:5.083282	(Arborophila_mandellii:0.138367	Arborophila_torqueola:0.138367):4.944916):11.460997	((Bambusicola_fytchii:12.647701	Polyplectron_bicalcaratum:12.647701):2.287867	(Lophura_leucomelanos:11.970256	((Tragopan_blythii:2.81768	Tragopan_temminckii:2.81768):8.62465	Lophophorus_impejanus:11.442329):0.527927):2.965312):1.608711):96.208038	(((((Treron_apicauda:16.093481	(Treron_bicinctus:15.358948	Treron_sphenurus:15.358948):0.734533):15.313713	(Ducula_badia:4.335623	Ducula_aenea:4.335624):27.071571):1.278663	Chalcophaps_indica:32.68586):3.506891	(((Streptopelia_orientalis:18.442728	Spilopelia_chinensis:18.442728):0.630254	((Columba_leuconota:8.061082	Columba_livia:8.061082):7.501127	Columba_pulchricollis:15.562209):3.510773):3.093729	Macropygia_unchall:22.166712):14.026037):54.463757	(((Microcarbo_niger:68.723686	((((((((Egretta_intermedia:15.141643	Ardea_alba:15.141643):7.647986	Ardea_purpurea:22.789629):1.171379	Bubulcus_coromandus:23.961006):3.796761	Nycticorax_nycticorax:27.757767):1.528758	Egretta_garzetta:29.286526):8.471355	Ixobrychus_cinnamomeus:37.757885):28.165203	(Plegadis_falcinellus:50.80022	Anastomus_oscitans:50.800217):15.122865):0.625547	Pelecanus_philippensis:66.548637):2.175053):17.268513	((Vanellus_indicus:26.67627	Vanellus_duvaucelii:26.67627):53.470169	Porzana_bicolor:80.146439):5.845761):2.968907	((((((Cacomantis_sonneratii:25.08779	Cacomantis_merulinus:25.08779):14.983408	(((Hierococcyx_nisicolor:27.285334	Hierococcyx_sparverioides:27.285334):6.910019	(Cuculus_poliocephalus:13.321243	(Cuculus_micropterus:12.493277	(Cuculus_canorus:1.800269	Cuculus_saturatus:1.800269):10.693007):0.827967):20.874109):2.081172	Surniculus_dicruroides:36.276527):3.794673):13.862679	Eudynamys_scolopaceus:53.933876):6.951158	(Phaenicophaeus_tristis:36.977615	Clamator_coromandus:36.977619):23.907417):15.81162	(Centropus_sinensis:17.480967	Centropus_bengalensis:17.480967):59.215687):11.713837	(((Psittacula_finschii:81.580109
((((Arborophila_rufogularis:1.958531	Arborophila_mandellii:1.958531):5.873267	Arborophila_torqueola:7.831798):19.277655	((Lophura_leucomelanos:20.300961	(Lophophorus_impejanus:19.311445	(Tragopan_blythii:5.855554	Tragopan_temminckii:5.855554):13.455891):0.989513):4.261005	(Bambusicola_fytchii:23.86042	Polyplectron_bicalcaratum:23.86042):0.701543):2.54749):83.693657	(((Chalcophaps_indica:29.426001	(((Treron_apicauda:12.122377	Treron_bicinctus:12.122376):2.571866	Treron_sphenurus:14.694242):14.228703	(Ducula_aenea:14.113897	Ducula_badia:14.113897):14.809048):0.503058):4.506763	((((Columba_leuconota:12.944984	Columba_livia:12.944983):0.987739	Columba_pulchricollis:13.932722):3.141418	(Streptopelia_orientalis:16.18433	Spilopelia_chinensis:16.184328):0.889811):3.632999	Macropygia_unchall:20.707142):13.225624):51.551506	(((Pelecanus_philippensis:70.295082	((Microcarbo_niger:69.206284	(Ixobrychus_cinnamomeus:42.500694	((Nycticorax_nycticorax:34.140438	Egretta_garzetta:34.140438):1.536039	((Ardea_purpurea:16.768688	(Egretta_intermedia:14.105487	Ardea_alba:14.105487):2.663201):2.28722	Bubulcus_coromandus:19.055908):16.620569):6.824214):26.705589):0.992544	(Plegadis_falcinellus:66.503036	Anastomus_oscitans:66.503036):3.69579):0.096257):11.29128	((Vanellus_indicus:17.318857	Vanellus_duvaucelii:17.318857):61.858562	Porzana_bicolor:79.177422):2.40894):2.713481	(((Centropus_sinensis:14.902246	Centropus_bengalensis:14.902246):53.258648	((Phaenicophaeus_tristis:31.542324	Clamator_coromandus:31.542322):14.87803	(((Cacomantis_merulinus:18.793486	Cacomantis_sonneratii:18.793486):7.656351	(Surniculus_dicruroides:24.93762	((Cuculus_poliocephalus:8.723145	(Cuculus_micropterus:7.894152	(Cuculus_saturatus:3.134135	Cuculus_canorus:3.134135):4.760016):0.828994):11.196049	(Hierococcyx_nisicolor:12.676667	Hierococcyx_sparverioides:12.676667):7.242527):5.018425):1.512218):16.636034	Eudynamys_scolopaceus:43.085873):3.334481):21.74054):15.282861	(((Falco_subbuteo:12.078747
((((Arborophila_torqueola:4.10682	Arborophila_mandellii:4.10682):3.076993	Arborophila_rufogularis:7.183814):16.340183	((Polyplectron_bicalcaratum:18.617172	Bambusicola_fytchii:18.617172):1.371736	(Lophura_leucomelanos:16.433601	(Lophophorus_impejanus:14.472033	(Tragopan_blythii:5.088714	Tragopan_temminckii:5.088714):9.383319):1.961569):3.555306):3.535087):73.122581	(((Macropygia_unchall:20.763767	((Spilopelia_chinensis:17.417807	Streptopelia_orientalis:17.417805):0.293718	(Columba_pulchricollis:13.140371	(Columba_livia:7.843681	Columba_leuconota:7.843681):5.296691):4.571152):3.052244):13.476723	(((Treron_bicinctus:16.08231	(Treron_sphenurus:10.08054	Treron_apicauda:10.080539):6.00177):13.910889	(Ducula_badia:10.496612	Ducula_aenea:10.496611):19.496588):1.111952	Chalcophaps_indica:31.10515):3.13534):55.416252	(((((Ixobrychus_cinnamomeus:47.864235	((Bubulcus_coromandus:21.722513	((Egretta_intermedia:12.38903	Ardea_alba:12.38903):7.145588	Ardea_purpurea:19.53462):2.187894):19.285311	(Nycticorax_nycticorax:38.514557	Egretta_garzetta:38.514561):2.493266):6.856411):25.163921	((Plegadis_falcinellus:68.034317	Anastomus_oscitans:68.034317):3.95497	Microcarbo_niger:71.989288):1.038868):0.20275	Pelecanus_philippensis:73.230911):0.723266	((Vanellus_duvaucelii:6.204089	Vanellus_indicus:6.204089):63.984268	Porzana_bicolor:70.188362):3.765811):9.764308	((((Clamator_coromandus:39.479511	Phaenicophaeus_tristis:39.479511):16.023661	(Eudynamys_scolopaceus:44.584991	((Cacomantis_sonneratii:9.691801	Cacomantis_merulinus:9.691801):22.175644	(Surniculus_dicruroides:24.253307	((Cuculus_poliocephalus:8.677829	(Cuculus_micropterus:7.378127	(Cuculus_canorus:3.222468	Cuculus_saturatus:3.222468):4.155659):1.299702):15.211811	(Hierococcyx_sparverioides:10.221445	Hierococcyx_nisicolor:10.221446):13.668194):0.363667):7.614137):12.717544):10.918186):14.795464	(Centropus_bengalensis:15.41987	Centropus_sinensis:15.419869):54.878769):13.26417	(((Falco_tinnunculus:12.63818
((((Arborophila_rufogularis:5.200915	Arborophila_torqueola:5.200915):4.047314	Arborophila_mandellii:9.248229):13.663334	((Lophura_leucomelanos:17.104092	(Lophophorus_impejanus:15.209106	(Tragopan_blythii:4.843788	Tragopan_temminckii:4.843788):10.365318):1.894985):4.003003	(Polyplectron_bicalcaratum:17.857285	Bambusicola_fytchii:17.857283):3.249811):1.804469):89.808655	(((Macropygia_unchall:18.113441	((Columba_leuconota:13.80802	(Columba_livia:12.943549	Columba_pulchricollis:12.943548):0.864472):1.800627	(Streptopelia_orientalis:14.855608	Spilopelia_chinensis:14.855609):0.753039):2.504794):10.852755	(((Treron_sphenurus:22.295706	(Treron_apicauda:9.668617	Treron_bicinctus:9.668617):12.627087):4.419603	(Ducula_badia:10.015793	Ducula_aenea:10.015793):16.699514):0.581612	Chalcophaps_indica:27.296919):1.669276):59.991459	(((((Plegadis_falcinellus:69.944435	Anastomus_oscitans:69.944435):1.719065	Microcarbo_niger:71.663498):1.03738	(Pelecanus_philippensis:70.656219	((((Egretta_intermedia:8.91592	Ardea_alba:8.91592):5.921417	(Bubulcus_coromandus:14.00664	Ardea_purpurea:14.00664):0.830697):16.737797	(Egretta_garzetta:30.426268	Nycticorax_nycticorax:30.426268):1.148866):11.022937	Ixobrychus_cinnamomeus:42.598072):28.058149):2.044657):2.09413	(Porzana_bicolor:72.789627	(Vanellus_indicus:17.968142	Vanellus_duvaucelii:17.968142):54.821491):2.005376):13.095493	(((Centropus_bengalensis:14.210415	Centropus_sinensis:14.210415):65.061783	((Clamator_coromandus:39.300072	Phaenicophaeus_tristis:39.300072):20.814077	(((Cacomantis_merulinus:23.0755	Cacomantis_sonneratii:23.075502):6.61036	((Surniculus_dicruroides:23.38233	(Hierococcyx_sparverioides:12.733036	Hierococcyx_nisicolor:12.733036):10.649294):2.186548	(Cuculus_poliocephalus:11.035912	((Cuculus_canorus:3.575761	Cuculus_saturatus:3.575761):4.421738	Cuculus_micropterus:7.997499):3.038413):14.532967):4.116982):14.435413	Eudynamys_scolopaceus:44.121273):15.992876):19.158043):8.467834	((((((Pitta_sordida:23.426088
(((Arborophila_mandellii:7.852521	(Arborophila_torqueola:4.953101	Arborophila_rufogularis:4.953101):2.89942):11.463478	((Polyplectron_bicalcaratum:14.623308	Bambusicola_fytchii:14.623309):2.086965	(Lophura_leucomelanos:13.333331	(Lophophorus_impejanus:12.112725	(Tragopan_temminckii:4.334922	Tragopan_blythii:4.334922):7.777803):1.220606):3.376942):2.605726):81.383965	(((Chalcophaps_indica:34.386284	((Treron_sphenurus:6.60577	(Treron_apicauda:4.205576	Treron_bicinctus:4.205576):2.400193):26.522457	(Ducula_badia:16.117126	Ducula_aenea:16.117126):17.011099):1.25806):4.063737	(Macropygia_unchall:24.765942	((Streptopelia_orientalis:19.207644	Spilopelia_chinensis:19.207645):1.299685	((Columba_leuconota:13.212795	Columba_livia:13.212796):4.32895	Columba_pulchricollis:17.541746):2.965583):4.258613):13.68408):52.338512	(((Microcarbo_niger:72.461014	((((((((Ardea_alba:9.46171	Egretta_intermedia:9.46171):7.377976	Ardea_purpurea:16.839685):2.720819	Bubulcus_coromandus:19.560505):9.107164	Nycticorax_nycticorax:28.667669):2.552622	Egretta_garzetta:31.220293):7.531378	Ixobrychus_cinnamomeus:38.751671):29.437082	Pelecanus_philippensis:68.188744):0.680428	(Plegadis_falcinellus:60.605991	Anastomus_oscitans:60.605988):8.263194):3.591834):14.845828	((Vanellus_indicus:15.674441	Vanellus_duvaucelii:15.674442):69.07914	Porzana_bicolor:84.753578):2.553262):2.799998	((((Phaenicophaeus_tristis:38.509418	Clamator_coromandus:38.509418):24.016836	(Eudynamys_scolopaceus:49.105293	((Surniculus_dicruroides:26.478298	((Hierococcyx_nisicolor:12.042739	Hierococcyx_sparverioides:12.04274):13.223709	(((Cuculus_saturatus:1.340199	Cuculus_canorus:1.340199):5.032377	Cuculus_micropterus:6.372576):4.853491	Cuculus_poliocephalus:11.226067):14.040381):1.21185):10.142303	(Cacomantis_merulinus:14.949553	Cacomantis_sonneratii:14.949553):21.671047):12.484692):13.420961):15.990993	(Centropus_sinensis:18.796923	Centropus_bengalensis:18.796923):59.720325):10.911544	(((Psittacula_finschii:82.460846
((((Bambusicola_fytchii:15.178532	Polyplectron_bicalcaratum:15.178532):1.301674	(Lophura_leucomelanos:13.66916	((Tragopan_temminckii:4.203461	Tragopan_blythii:4.203461):8.893888	Lophophorus_impejanus:13.097348):0.571812):2.811047):2.373488	((Arborophila_mandellii:0.665662	Arborophila_torqueola:0.665662):3.447918	Arborophila_rufogularis:4.11358):14.740116):88.728668	(((Macropygia_unchall:25.685572	((Columba_pulchricollis:20.083035	(Columba_leuconota:2.616065	Columba_livia:2.616065):17.466972):1.768337	(Streptopelia_orientalis:21.071255	Spilopelia_chinensis:21.071253):0.780118):3.8342):17.409214	(Chalcophaps_indica:39.849007	((Treron_apicauda:27.098785	(Treron_sphenurus:3.72864	Treron_bicinctus:3.72864):23.370146):8.319075	(Ducula_badia:9.845906	Ducula_aenea:9.845906):25.571955):4.431148):3.245778):43.438789	((((Microcarbo_niger:71.496124	(Plegadis_falcinellus:64.078918	Anastomus_oscitans:64.078926):7.417204):2.244602	((Ixobrychus_cinnamomeus:44.881939	((((Ardea_purpurea:18.417814	Bubulcus_coromandus:18.417814):3.239273	(Egretta_intermedia:16.375095	Ardea_alba:16.375095):5.281991):16.700661	Nycticorax_nycticorax:38.357746):2.124424	Egretta_garzetta:40.48217):4.399771):24.419868	Pelecanus_philippensis:69.301819):4.438919):1.431415	(Porzana_bicolor:70.884254	(Vanellus_duvaucelii:13.105458	Vanellus_indicus:13.105459):57.77879):4.287896):8.432345	(((Centropus_sinensis:15.06203	Centropus_bengalensis:15.06203):57.882477	((Phaenicophaeus_tristis:33.080711	Clamator_coromandus:33.080711):17.760496	(((Surniculus_dicruroides:25.235849	((Cuculus_poliocephalus:10.467783	((Cuculus_canorus:2.017211	Cuculus_saturatus:2.017211):5.837639	Cuculus_micropterus:7.85485):2.612933):9.284622	(Hierococcyx_nisicolor:10.633554	Hierococcyx_sparverioides:10.633554):9.118851):5.483443):6.943693	(Cacomantis_merulinus:21.74695	Cacomantis_sonneratii:21.746952):10.43259):10.860806	Eudynamys_scolopaceus:43.040348):7.800859):22.103296):10.485877	((Psittacula_finschii:80.445892
((((Arborophila_torqueola:6.679846	Arborophila_rufogularis:6.679846):1.332665	Arborophila_mandellii:8.012511):16.151438	((Polyplectron_bicalcaratum:21.326963	Bambusicola_fytchii:21.326965):1.440725	(Lophura_leucomelanos:18.316317	(Lophophorus_impejanus:15.770911	(Tragopan_blythii:3.720939	Tragopan_temminckii:3.720939):12.049973):2.545406):4.451372):1.396259):70.740326	((((((Treron_sphenurus:13.579041	Treron_bicinctus:13.579041):12.939131	Treron_apicauda:26.518171):8.607385	(Ducula_aenea:21.361164	Ducula_badia:21.361164):13.764391):0.795971	Chalcophaps_indica:35.921528):3.717338	(((Spilopelia_chinensis:21.618778	Streptopelia_orientalis:21.618778):0.53732	(Columba_livia:16.305571	(Columba_leuconota:14.054214	Columba_pulchricollis:14.054214):2.251358):5.850527):3.042614	Macropygia_unchall:25.198711):14.440153):42.160614	(((Pelecanus_philippensis:70.794373	((((Nycticorax_nycticorax:32.350239	((Ardea_alba:18.037218	Egretta_intermedia:18.037218):5.548487	(Bubulcus_coromandus:15.165414	Ardea_purpurea:15.165414):8.420293):8.764533):1.089874	Egretta_garzetta:33.440113):9.116796	Ixobrychus_cinnamomeus:42.556911):26.898188	(Microcarbo_niger:69.062546	(Plegadis_falcinellus:64.325356	Anastomus_oscitans:64.325356):4.737189):0.392554):1.339274):7.925509	(Porzana_bicolor:75.284828	(Vanellus_duvaucelii:22.63607	Vanellus_indicus:22.63607):52.648754):3.435057):1.730107	(((Centropus_sinensis:14.353609	Centropus_bengalensis:14.35361):52.989445	((Phaenicophaeus_tristis:34.745911	Clamator_coromandus:34.745911):16.987095	((((Hierococcyx_nisicolor:10.888252	Hierococcyx_sparverioides:10.888252):13.9863	(Surniculus_dicruroides:23.54574	((Cuculus_micropterus:8.381982	(Cuculus_canorus:1.374629	Cuculus_saturatus:1.374629):7.007353):3.257325	Cuculus_poliocephalus:11.639307):11.906431):1.328813):5.152568	(Cacomantis_sonneratii:18.870447	Cacomantis_merulinus:18.870445):11.156673):8.350044	Eudynamys_scolopaceus:38.377163):13.355841):15.610049):12.61424	(((Psittacula_finschii:76.080505
((((Lophura_leucomelanos:22.125353	((Tragopan_temminckii:6.940277	Tragopan_blythii:6.940277):13.577893	Lophophorus_impejanus:20.518169):1.607185):5.222476	(Bambusicola_fytchii:25.270464	Polyplectron_bicalcaratum:25.270464):2.077367):2.64564	(Arborophila_mandellii:11.000226	(Arborophila_rufogularis:8.850642	Arborophila_torqueola:8.850641):2.149584):18.993246):79.509453	(((Macropygia_unchall:24.839462	((Streptopelia_orientalis:19.843252	Spilopelia_chinensis:19.843252):0.93103	(Columba_pulchricollis:17.161793	(Columba_leuconota:10.930174	Columba_livia:10.930174):6.231619):3.612489):4.065179):13.247635	((((Treron_sphenurus:9.405683	Treron_apicauda:9.405683):8.361215	Treron_bicinctus:17.766897):16.607994	(Ducula_badia:13.607493	Ducula_aenea:13.607493):20.767399):2.022953	Chalcophaps_indica:36.397846):1.689251):57.182911	((((((Egretta_garzetta:32.304596	Nycticorax_nycticorax:32.304596):5.77517	(Bubulcus_coromandus:20.204996	((Ardea_alba:11.705173	Egretta_intermedia:11.705173):6.654505	Ardea_purpurea:18.359678):1.845318):17.874767):6.502813	Ixobrychus_cinnamomeus:44.582581):30.076666	(((Plegadis_falcinellus:62.463612	Anastomus_oscitans:62.463615):8.357638	Microcarbo_niger:70.821259):3.406886	Pelecanus_philippensis:74.228142):0.431102):8.735453	((Vanellus_duvaucelii:2.01583	Vanellus_indicus:2.01583):77.276436	Porzana_bicolor:79.292267):4.102437):7.827036	((((Phaenicophaeus_tristis:33.283092	Clamator_coromandus:33.283089):19.858141	(Eudynamys_scolopaceus:44.620438	(((Hierococcyx_sparverioides:15.871773	Hierococcyx_nisicolor:15.871774):12.152794	(((Cuculus_micropterus:8.032906	(Cuculus_saturatus:2.652613	Cuculus_canorus:2.652613):5.380293):2.795015	Cuculus_poliocephalus:10.82792):13.350319	Surniculus_dicruroides:24.178238):3.846328):5.372737	(Cacomantis_sonneratii:18.716352	Cacomantis_merulinus:18.716352):14.680952):11.223131):8.520796):25.769892	(Centropus_sinensis:14.400513	Centropus_bengalensis:14.400512):64.510612):12.148695	(((((Psarisomus_dalhousiae:38.195004
((((Lophura_leucomelanos:13.300506	(Lophophorus_impejanus:13.238911	(Tragopan_blythii:4.834446	Tragopan_temminckii:4.834446):8.404466):0.061595):3.584199	(Bambusicola_fytchii:15.620725	Polyplectron_bicalcaratum:15.620724):1.263982):2.194087	((Arborophila_rufogularis:6.080743	Arborophila_torqueola:6.080743):7.703442	Arborophila_mandellii:13.784184):5.294608):84.953224	(((((Treron_sphenurus:16.051695	(Treron_bicinctus:9.545819	Treron_apicauda:9.54582):6.505875):17.414789	(Ducula_badia:12.045922	Ducula_aenea:12.045922):21.420563):1.36584	Chalcophaps_indica:34.832325):3.631667	(((Streptopelia_orientalis:18.805859	(Columba_livia:15.775647	(Columba_leuconota:0.715657	Columba_pulchricollis:0.715657):15.05999):3.030211):0.507035	Spilopelia_chinensis:19.312895):4.397093	Macropygia_unchall:23.709988):14.754005):46.361141	(((((Ixobrychus_cinnamomeus:39.428596	(Egretta_garzetta:36.504814	(Nycticorax_nycticorax:33.988693	((Ardea_purpurea:20.954815	Bubulcus_coromandus:20.954815):1.299189	(Ardea_alba:12.353757	Egretta_intermedia:12.353758):9.900247):11.734692):2.516115):2.923787):27.670086	Pelecanus_philippensis:67.098686):1.027441	((Plegadis_falcinellus:62.90115	Anastomus_oscitans:62.90115):4.019123	Microcarbo_niger:66.920273):1.205852):4.121567	((Vanellus_duvaucelii:24.860229	Vanellus_indicus:24.860231):45.041439	Porzana_bicolor:69.901672):2.34602):9.552304	(((Centropus_sinensis:15.211783	Centropus_bengalensis:15.211784):60.065178	((Eudynamys_scolopaceus:43.816391	((Cacomantis_merulinus:21.201357	Cacomantis_sonneratii:21.201357):12.061527	((Hierococcyx_sparverioides:11.777711	Hierococcyx_nisicolor:11.777712):17.312609	(Surniculus_dicruroides:27.217031	((Cuculus_micropterus:8.357084	(Cuculus_saturatus:2.103072	Cuculus_canorus:2.103072):6.254012):2.43424	Cuculus_poliocephalus:10.791324):16.425709):1.873289):4.172563):10.553506):10.09021	(Phaenicophaeus_tristis:36.96637	Clamator_coromandus:36.966373):16.940226):21.370361):6.029982	(((Falco_tinnunculus:13.100143
((((Arborophila_rufogularis:5.798946	Arborophila_mandellii:5.798946):3.021909	Arborophila_torqueola:8.820855):17.812014	((Bambusicola_fytchii:19.474806	Polyplectron_bicalcaratum:19.474808):2.851121	(Lophura_leucomelanos:19.820021	((Tragopan_blythii:4.692817	Tragopan_temminckii:4.692817):14.035765	Lophophorus_impejanus:18.72858):1.091438):2.505908):4.306942):75.064346	(((Chalcophaps_indica:37.988293	((Treron_sphenurus:17.277399	(Treron_apicauda:6.05537	Treron_bicinctus:6.055369):11.222031):19.293262	(Ducula_aenea:22.945602	Ducula_badia:22.945602):13.625059):1.417632):3.474173	((((Columba_livia:18.361547	Columba_pulchricollis:18.361547):1.06851	Columba_leuconota:19.430059):3.253641	(Spilopelia_chinensis:22.344528	Streptopelia_orientalis:22.344528):0.33917):4.326762	Macropygia_unchall:27.01046):14.452006):47.424339	(((((Plegadis_falcinellus:69.192085	Anastomus_oscitans:69.192085):2.593289	Microcarbo_niger:71.78537):3.775403	((((((Bubulcus_coromandus:13.467827	Ardea_purpurea:13.467827):1.824339	(Ardea_alba:11.87808	Egretta_intermedia:11.87808):3.414085):11.187369	Nycticorax_nycticorax:26.479534):7.205345	Egretta_garzetta:33.684879):4.424608	Ixobrychus_cinnamomeus:38.109489):35.825199	Pelecanus_philippensis:73.934692):1.626084):7.752125	((Vanellus_duvaucelii:12.970778	Vanellus_indicus:12.970778):68.224052	Porzana_bicolor:81.194832):2.118069):2.017618	(((((((Surniculus_dicruroides:20.692774	(Hierococcyx_sparverioides:14.156234	Hierococcyx_nisicolor:14.156234):6.53654):0.455988	(Cuculus_poliocephalus:7.310617	(Cuculus_micropterus:6.428277	(Cuculus_canorus:1.699568	Cuculus_saturatus:1.699568):4.728709):0.88234):13.838144):11.721733	(Cacomantis_merulinus:22.657591	Cacomantis_sonneratii:22.657593):10.212904):14.191105	Eudynamys_scolopaceus:47.0616):15.278721	(Phaenicophaeus_tristis:44.090164	Clamator_coromandus:44.090164):18.250156):11.3152	(Centropus_sinensis:18.850571	Centropus_bengalensis:18.850571):54.804951):11.416367	(((Psittacula_finschii:80.170601
((((Polyplectron_bicalcaratum:23.85582	Bambusicola_fytchii:23.855822):4.00983	(Lophura_leucomelanos:21.601149	(Lophophorus_impejanus:20.4058	(Tragopan_temminckii:6.472978	Tragopan_blythii:6.472978):13.932822):1.195351):6.264501):5.035863	(Arborophila_mandellii:9.857246	(Arborophila_rufogularis:8.875862	Arborophila_torqueola:8.875863):0.981383):23.04427):78.10965	(((((Treron_bicinctus:25.234375	(Treron_sphenurus:11.71725	Treron_apicauda:11.71725):13.517124):1.826267	(Ducula_aenea:16.068306	Ducula_badia:16.068308):10.992334):1.915987	Chalcophaps_indica:28.976629):4.091467	(((Columba_livia:14.857772	(Columba_leuconota:5.546979	Columba_pulchricollis:5.546979):9.310792):2.947402	(Spilopelia_chinensis:16.980549	Streptopelia_orientalis:16.980547):0.824625):2.98156	Macropygia_unchall:20.786732):12.281363):54.280495	(((Pelecanus_philippensis:65.830231	((Microcarbo_niger:63.367336	(Ixobrychus_cinnamomeus:37.558594	(Egretta_garzetta:26.885132	(((Ardea_alba:11.689113	Egretta_intermedia:11.689113):4.773974	(Ardea_purpurea:14.790252	Bubulcus_coromandus:14.790252):1.672835):8.56394	Nycticorax_nycticorax:25.027027):1.858105):10.67346):25.808744):2.462096	(Plegadis_falcinellus:59.666603	Anastomus_oscitans:59.666603):6.16283):0.000793):4.071017	(Porzana_bicolor:67.880638	(Vanellus_duvaucelii:4.736171	Vanellus_indicus:4.736171):63.144466):2.020607):14.588483	(((Centropus_sinensis:15.226506	Centropus_bengalensis:15.226505):54.446072	((Clamator_coromandus:38.094501	Phaenicophaeus_tristis:38.094498):16.376478	((((Hierococcyx_sparverioides:7.83194	Hierococcyx_nisicolor:7.83194):14.319395	(Surniculus_dicruroides:21.850443	((Cuculus_micropterus:6.435163	(Cuculus_saturatus:2.202967	Cuculus_canorus:2.202967):4.232195):6.335058	Cuculus_poliocephalus:12.770221):9.080223):0.300891):7.176621	(Cacomantis_merulinus:21.002708	Cacomantis_sonneratii:21.002707):8.325249):17.478205	Eudynamys_scolopaceus:46.80616):7.664817):15.201597):14.681776	(((((Psarisomus_dalhousiae:27.42432
(((Arborophila_mandellii:5.982204	(Arborophila_rufogularis:5.349609	Arborophila_torqueola:5.349609):0.632596):17.223894	((Lophura_leucomelanos:16.661434	(Lophophorus_impejanus:15.61542	(Tragopan_temminckii:5.831857	Tragopan_blythii:5.831857):9.783564):1.046012):4.18143	(Bambusicola_fytchii:18.948462	Polyplectron_bicalcaratum:18.948463):1.8944):2.363237):66.071968	(((Macropygia_unchall:19.956846	(((Columba_leuconota:3.96829	Columba_pulchricollis:3.96829):9.333968	Columba_livia:13.302258):3.215803	(Streptopelia_orientalis:15.941431	Spilopelia_chinensis:15.941431):0.57663):3.438786):10.154699	((((Treron_bicinctus:10.083163	Treron_sphenurus:10.083162):7.300442	Treron_apicauda:17.383606):9.567511	(Ducula_badia:13.588839	Ducula_aenea:13.588839):13.362277):0.689438	Chalcophaps_indica:27.640554):2.470992):49.939682	((((Pelecanus_philippensis:67.085991	((Plegadis_falcinellus:62.066719	Anastomus_oscitans:62.066719):2.832988	Microcarbo_niger:64.899712):2.18628):0.843411	(((Nycticorax_nycticorax:33.231949	(Bubulcus_coromandus:18.983685	((Egretta_intermedia:13.49562	Ardea_alba:13.49562):5.332841	Ardea_purpurea:18.828461):0.155224):14.248265):2.036959	Egretta_garzetta:35.268909):11.036865	Ixobrychus_cinnamomeus:46.305779):21.623623):6.429068	(Porzana_bicolor:72.059273	(Vanellus_duvaucelii:14.68568	Vanellus_indicus:14.68568):57.373592):2.299192):2.302121	((((((Surniculus_dicruroides:23.703327	((Hierococcyx_sparverioides:6.068597	Hierococcyx_nisicolor:6.068596):13.377217	((Cuculus_micropterus:7.128669	(Cuculus_saturatus:1.831146	Cuculus_canorus:1.831146):5.297523):1.633085	Cuculus_poliocephalus:8.761754):10.684059):4.257514):3.122131	(Cacomantis_sonneratii:19.198215	Cacomantis_merulinus:19.198215):7.627242):8.484795	Eudynamys_scolopaceus:35.310253):10.679729	(Clamator_coromandus:31.855854	Phaenicophaeus_tristis:31.855854):14.134127):21.360641	(Centropus_sinensis:16.89085	Centropus_bengalensis:16.89085):50.45977):9.255767	(((Falco_tinnunculus:10.925719
((((Polyplectron_bicalcaratum:14.49134	Bambusicola_fytchii:14.491341):2.486271	(Lophura_leucomelanos:14.799844	((Tragopan_blythii:3.421417	Tragopan_temminckii:3.421417):10.127587	Lophophorus_impejanus:13.549006):1.250839):2.177768):3.654956	(Arborophila_mandellii:12.243654	(Arborophila_rufogularis:4.764961	Arborophila_torqueola:4.76496):7.478694):8.388912):83.925751	(((Macropygia_unchall:22.791704	(((Columba_pulchricollis:13.787112	Columba_leuconota:13.787113):0.173874	Columba_livia:13.960987):5.081635	(Spilopelia_chinensis:18.621851	Streptopelia_orientalis:18.621851):0.420772):3.74908):13.168402	(((Treron_apicauda:25.770092	(Treron_bicinctus:22.801926	Treron_sphenurus:22.801926):2.968167):5.437679	(Ducula_badia:15.795959	Ducula_aenea:15.795959):15.411812):1.105929	Chalcophaps_indica:32.313702):3.646404):52.874119	((((Pelecanus_philippensis:82.064049	(Ixobrychus_cinnamomeus:56.76363	((Nycticorax_nycticorax:40.727757	(Bubulcus_coromandus:26.182888	((Egretta_intermedia:16.12553	Ardea_alba:16.12553):7.734234	Ardea_purpurea:23.859764):2.323125):14.544869):4.245181	Egretta_garzetta:44.972939):11.790688):25.300426):1.871629	(Microcarbo_niger:82.509674	(Plegadis_falcinellus:73.343964	Anastomus_oscitans:73.343971):9.165709):1.426006):2.421425	(Porzana_bicolor:83.93721	(Vanellus_indicus:28.036655	Vanellus_duvaucelii:28.036654):55.900555):2.419901):1.312038	(((Centropus_sinensis:19.575109	Centropus_bengalensis:19.575109):57.004784	((Clamator_coromandus:36.935543	Phaenicophaeus_tristis:36.935547):19.566351	(((Surniculus_dicruroides:28.906229	(((Cuculus_micropterus:7.799859	(Cuculus_canorus:3.732921	Cuculus_saturatus:3.732921):4.066938):5.13673	Cuculus_poliocephalus:12.936589):14.388924	(Hierococcyx_nisicolor:15.768238	Hierococcyx_sparverioides:15.768238):11.557277):1.580714):5.777244	(Cacomantis_sonneratii:14.832054	Cacomantis_merulinus:14.832054):19.851418):11.82298	Eudynamys_scolopaceus:46.506451):9.995441):20.078003):10.928584	(((((Psarisomus_dalhousiae:43.263149
((((Lophura_leucomelanos:10.105213	(Lophophorus_impejanus:8.431608	(Tragopan_temminckii:2.460724	Tragopan_blythii:2.460724):5.970884):1.673604):2.521746	(Polyplectron_bicalcaratum:11.060829	Bambusicola_fytchii:11.06083):1.566129):1.031924	((Arborophila_mandellii:2.761563	Arborophila_torqueola:2.761563):0.201224	Arborophila_rufogularis:2.962787):10.696095):102.718079	(((Macropygia_unchall:21.68671	(((Columba_livia:10.725453	Columba_leuconota:10.725453):2.157348	Columba_pulchricollis:12.882802):5.073802	(Spilopelia_chinensis:17.456594	Streptopelia_orientalis:17.456594):0.500009):3.730109):11.519437	(Chalcophaps_indica:30.585758	(((Treron_bicinctus:1.832897	Treron_apicauda:1.832897):23.317537	Treron_sphenurus:25.150434):4.540318	(Ducula_badia:10.607041	Ducula_aenea:10.607041):19.08371):0.895005):2.620392):71.852745	(((((Plegadis_falcinellus:70.209846	Anastomus_oscitans:70.209846):9.809312	Microcarbo_niger:80.01915):0.728588	(Pelecanus_philippensis:79.998787	(Ixobrychus_cinnamomeus:49.062386	(((Egretta_intermedia:10.720428	Ardea_alba:10.720428):14.281983	(Ardea_purpurea:23.305223	Bubulcus_coromandus:23.305223):1.697188):11.67309	(Nycticorax_nycticorax:32.575321	Egretta_garzetta:32.575321):4.100181):12.386888):30.936398):0.748958):12.4957	((Vanellus_duvaucelii:35.024666	Vanellus_indicus:35.024666):51.620537	Porzana_bicolor:86.64521):6.59824):8.982351	(((Centropus_sinensis:15.369418	Centropus_bengalensis:15.369417):76.949081	((Clamator_coromandus:42.551048	Phaenicophaeus_tristis:42.551048):28.292007	(Eudynamys_scolopaceus:54.373508	((Cacomantis_merulinus:17.252829	Cacomantis_sonneratii:17.252829):18.267628	((Surniculus_dicruroides:22.171251	(Cuculus_poliocephalus:15.651252	(Cuculus_micropterus:5.545296	(Cuculus_saturatus:4.155372	Cuculus_canorus:4.155372):1.389924):10.105956):6.52):3.827136	(Hierococcyx_nisicolor:16.209789	Hierococcyx_sparverioides:16.209789):9.788599):9.522068):18.853054):16.469545):21.475449):9.719687	(((Falco_subbuteo:17.688635
((((Lophura_leucomelanos:10.817464	(Lophophorus_impejanus:10.03232	(Tragopan_blythii:2.851626	Tragopan_temminckii:2.851626):7.180695):0.785143):2.434226	(Bambusicola_fytchii:12.230043	Polyplectron_bicalcaratum:12.230044):1.021645):2.998731	(Arborophila_mandellii:8.780084	(Arborophila_rufogularis:4.087885	Arborophila_torqueola:4.087885):4.692199):7.470337):73.763161	(((Macropygia_unchall:19.519287	((Spilopelia_chinensis:14.693283	Streptopelia_orientalis:14.693283):0.642289	(Columba_pulchricollis:11.147215	(Columba_leuconota:6.063123	Columba_livia:6.063123):5.084091):4.188358):4.183714):11.449311	((((Treron_sphenurus:2.325317	Treron_bicinctus:2.325316):1.275642	Treron_apicauda:3.600958):22.541769	(Ducula_aenea:15.444278	Ducula_badia:15.444279):10.69845):2.271415	Chalcophaps_indica:28.414143):2.554456):54.677414	(((((Egretta_garzetta:39.477688	(((Bubulcus_coromandus:19.62397	Ardea_purpurea:19.62397):3.09495	(Egretta_intermedia:14.616145	Ardea_alba:14.616145):8.102775):14.037084	Nycticorax_nycticorax:36.756004):2.721685):3.085254	Ixobrychus_cinnamomeus:42.562943):26.794651	((Plegadis_falcinellus:63.502697	Anastomus_oscitans:63.502701):3.15775	(Microcarbo_niger:65.830902	Pelecanus_philippensis:65.830902):0.829547):2.697145):3.548138	(Porzana_bicolor:71.027855	(Vanellus_duvaucelii:17.923887	Vanellus_indicus:17.923889):53.10397):1.877877):11.182408	((((Eudynamys_scolopaceus:49.393181	((Cacomantis_sonneratii:17.238033	Cacomantis_merulinus:17.238033):15.593588	((((Cuculus_micropterus:6.980026	(Cuculus_canorus:2.239931	Cuculus_saturatus:2.239931):4.740096):1.250033	Cuculus_poliocephalus:8.230061):15.10375	(Hierococcyx_nisicolor:15.111863	Hierococcyx_sparverioides:15.111863):8.221948):5.371966	Surniculus_dicruroides:28.705776):4.125845):16.56156):12.309951	(Phaenicophaeus_tristis:36.584003	Clamator_coromandus:36.584003):25.119129):14.036779	(Centropus_sinensis:18.649403	Centropus_bengalensis:18.649403):57.090511):7.941166	(((Falco_subbuteo:12.890747
(((Arborophila_mandellii:7.971819	(Arborophila_torqueola:6.699768	Arborophila_rufogularis:6.699767):1.272052):13.862058	((Bambusicola_fytchii:17.290998	Polyplectron_bicalcaratum:17.290998):2.101499	(Lophura_leucomelanos:15.218746	((Tragopan_blythii:4.669497	Tragopan_temminckii:4.669497):9.043206	Lophophorus_impejanus:13.712703):1.506044):4.17375):2.44138):84.056801	(((Macropygia_unchall:25.340225	((Columba_pulchricollis:14.713923	(Columba_livia:8.483286	Columba_leuconota:8.483286):6.230637):3.627613	(Spilopelia_chinensis:17.460979	Streptopelia_orientalis:17.460979):0.880556):6.998691):14.351948	(Chalcophaps_indica:35.104099	((Treron_bicinctus:16.074547	(Treron_sphenurus:7.778988	Treron_apicauda:7.778988):8.29556):18.155575	(Ducula_aenea:1.394181	Ducula_badia:1.394181):32.835941):0.873978):4.588074):50.68705	((((Microcarbo_niger:68.152725	(Plegadis_falcinellus:64.80497	Anastomus_oscitans:64.804977):3.347745):4.24373	((Ixobrychus_cinnamomeus:43.483311	(Nycticorax_nycticorax:35.958851	(((Egretta_intermedia:14.90626	Ardea_alba:14.90626):3.695282	(Bubulcus_coromandus:17.532017	Ardea_purpurea:17.532017):1.069525):16.682411	Egretta_garzetta:35.283951):0.674899):7.52446):26.618744	Pelecanus_philippensis:70.102051):2.294396):6.79551	(Porzana_bicolor:76.502884	(Vanellus_duvaucelii:21.164356	Vanellus_indicus:21.164356):55.338535):2.689078):8.557885	((((((Cacomantis_merulinus:15.262748	Cacomantis_sonneratii:15.262748):16.957722	((Hierococcyx_sparverioides:7.359831	Hierococcyx_nisicolor:7.359831):18.06131	(Surniculus_dicruroides:24.809696	(Cuculus_poliocephalus:12.808537	(Cuculus_micropterus:10.792132	(Cuculus_saturatus:2.597121	Cuculus_canorus:2.597121):8.195011):2.016406):12.00116):0.611445):6.79933):15.024379	Eudynamys_scolopaceus:47.24485):11.299184	(Clamator_coromandus:44.630325	Phaenicophaeus_tristis:44.630329):13.913706):25.227089	(Centropus_bengalensis:15.631285	Centropus_sinensis:15.631285):68.139839):3.613455	(((Falco_tinnunculus:12.568111
((((Bambusicola_fytchii:18.322773	Polyplectron_bicalcaratum:18.322773):1.14302	(Lophura_leucomelanos:15.140581	((Tragopan_blythii:5.670963	Tragopan_temminckii:5.670963):8.97451	Lophophorus_impejanus:14.645473):0.495109):4.325211):3.231325	((Arborophila_torqueola:1.478247	Arborophila_mandellii:1.478247):4.642958	Arborophila_rufogularis:6.121204):16.575914):78.001167	(((Macropygia_unchall:21.375908	((Columba_pulchricollis:15.900921	(Columba_livia:7.52964	Columba_leuconota:7.52964):8.371281):2.560568	(Spilopelia_chinensis:17.233257	Streptopelia_orientalis:17.233259):1.228231):2.914417):14.329952	(((Treron_bicinctus:29.036985	(Treron_sphenurus:7.860496	Treron_apicauda:7.860496):21.176489):0.162495	(Ducula_badia:16.905346	Ducula_aenea:16.905346):12.294134):2.007448	Chalcophaps_indica:31.206926):4.498931):57.979286	(((Microcarbo_niger:70.740875	(Pelecanus_philippensis:67.586159	((Plegadis_falcinellus:64.359619	Anastomus_oscitans:64.359612):2.355971	((((Bubulcus_coromandus:16.574295	Ardea_purpurea:16.574295):1.166799	(Ardea_alba:10.485574	Egretta_intermedia:10.485573):7.255521):12.739401	(Egretta_garzetta:28.952524	Nycticorax_nycticorax:28.952522):1.527971):5.651678	Ixobrychus_cinnamomeus:36.132175):30.583414):0.870569):3.15471):9.151443	((Vanellus_indicus:10.06029	Vanellus_duvaucelii:10.060289):64.886383	Porzana_bicolor:74.946671):4.945639):7.355315	((((((((Cuculus_poliocephalus:7.109518	(Cuculus_micropterus:5.426223	(Cuculus_canorus:3.939219	Cuculus_saturatus:3.939219):1.487004):1.683294):14.490051	Surniculus_dicruroides:21.599569):3.210574	(Hierococcyx_sparverioides:13.579794	Hierococcyx_nisicolor:13.579794):11.23035):6.209239	(Cacomantis_merulinus:24.225891	Cacomantis_sonneratii:24.225893):6.79349):16.010796	Eudynamys_scolopaceus:47.030178):15.11491	(Phaenicophaeus_tristis:37.810112	Clamator_coromandus:37.810112):24.334976):9.836949	(Centropus_bengalensis:16.83416	Centropus_sinensis:16.83416):55.147881):14.582864	(((((Pitta_sordida:21.371519
((((Lophura_leucomelanos:18.625473	(Lophophorus_impejanus:17.394918	(Tragopan_blythii:6.308311	Tragopan_temminckii:6.308311):11.086607):1.230553):5.044739	(Polyplectron_bicalcaratum:22.372353	Bambusicola_fytchii:22.372349):1.297859):2.653013	(Arborophila_torqueola:6.89548	(Arborophila_mandellii:5.607118	Arborophila_rufogularis:5.607118):1.288362):19.427742):78.420074	((((((Treron_apicauda:4.572936	Treron_bicinctus:4.572936):14.977419	Treron_sphenurus:19.550356):9.370146	(Ducula_badia:12.994382	Ducula_aenea:12.994382):15.92612):0.591974	Chalcophaps_indica:29.512476):2.936039	(((Spilopelia_chinensis:16.286224	Streptopelia_orientalis:16.286224):0.755472	((Columba_pulchricollis:4.628107	Columba_leuconota:4.628107):10.157535	Columba_livia:14.785642):2.256055):3.423284	Macropygia_unchall:20.464981):11.983534):55.503143	((((((Egretta_garzetta:40.657776	Nycticorax_nycticorax:40.657772):1.654792	((Egretta_intermedia:17.27536	Ardea_alba:17.27536):4.909344	(Bubulcus_coromandus:18.05723	Ardea_purpurea:18.05723):4.127475):20.127863):6.811991	Ixobrychus_cinnamomeus:49.124557):30.994972	(Pelecanus_philippensis:72.745079	((Plegadis_falcinellus:54.416954	Anastomus_oscitans:54.416962):17.811523	Microcarbo_niger:72.228485):0.51659):7.374458):4.458377	(Porzana_bicolor:79.769241	(Vanellus_duvaucelii:7.046575	Vanellus_indicus:7.046575):72.722672):4.80866):0.877269	(((((((((Cuculus_micropterus:8.64931	(Cuculus_saturatus:1.328981	Cuculus_canorus:1.328981):7.320329):2.381164	Cuculus_poliocephalus:11.030474):11.142013	(Hierococcyx_nisicolor:11.719473	Hierococcyx_sparverioides:11.719474):10.453012):2.034223	Surniculus_dicruroides:24.206709):8.927045	(Cacomantis_sonneratii:18.551153	Cacomantis_merulinus:18.551151):14.582602):10.603176	Eudynamys_scolopaceus:43.736931):9.446704	(Phaenicophaeus_tristis:35.767513	Clamator_coromandus:35.767509):17.416124):20.454689	(Centropus_bengalensis:14.7908	Centropus_sinensis:14.7908):58.847523):10.90843	(((Falco_tinnunculus:12.724048
((((Arborophila_rufogularis:4.113533	Arborophila_mandellii:4.113533):3.915224	Arborophila_torqueola:8.028757):18.817453	((Polyplectron_bicalcaratum:19.559933	Bambusicola_fytchii:19.559935):3.215168	(Lophura_leucomelanos:17.91979	((Tragopan_temminckii:5.091423	Tragopan_blythii:5.091423):10.164679	Lophophorus_impejanus:15.256102):2.66369):4.855309):4.07111):76.975189	(((Macropygia_unchall:25.805136	((Columba_pulchricollis:16.750874	(Columba_livia:14.714005	Columba_leuconota:14.714005):2.036869):4.00678	(Spilopelia_chinensis:20.142921	Streptopelia_orientalis:20.142921):0.614731):5.047482):12.333611	(Chalcophaps_indica:32.787525	(((Treron_sphenurus:11.934649	Treron_apicauda:11.934649):9.948625	Treron_bicinctus:21.883274):9.689765	(Ducula_badia:16.512012	Ducula_aenea:16.512014):15.061026):1.214486):5.351222):52.175488	((((Microcarbo_niger:76.619614	((Plegadis_falcinellus:70.975906	Anastomus_oscitans:70.975899):4.794689	(Ixobrychus_cinnamomeus:47.100273	((Egretta_garzetta:35.571495	((Egretta_intermedia:9.78816	Ardea_alba:9.78816):7.518917	(Bubulcus_coromandus:14.337742	Ardea_purpurea:14.337742):2.969336):18.264416):2.860325	Nycticorax_nycticorax:38.431816):8.668456):28.670319):0.849019):1.030744	Pelecanus_philippensis:77.650352):2.238433	((Vanellus_duvaucelii:15.374047	Vanellus_indicus:15.374048):60.972763	Porzana_bicolor:76.346809):3.541978):7.208426	(((Centropus_bengalensis:15.985033	Centropus_sinensis:15.985033):59.263474	((Clamator_coromandus:39.150047	Phaenicophaeus_tristis:39.150047):17.266159	(((((Cuculus_poliocephalus:10.993793	((Cuculus_canorus:2.32098	Cuculus_saturatus:2.32098):7.713392	Cuculus_micropterus:10.034371):0.959421):11.412704	Surniculus_dicruroides:22.406498):0.680521	(Hierococcyx_nisicolor:16.124504	Hierococcyx_sparverioides:16.124504):6.962514):11.337587	(Cacomantis_merulinus:21.808918	Cacomantis_sonneratii:21.808916):12.615689):11.454664	Eudynamys_scolopaceus:45.879265):10.536937):18.832296):11.55889	(((((Psarisomus_dalhousiae:48.070396
((((Arborophila_torqueola:7.850034	Arborophila_rufogularis:7.850033):6.515356	Arborophila_mandellii:14.365389):15.775801	((Lophura_leucomelanos:21.451267	(Lophophorus_impejanus:18.907589	(Tragopan_blythii:6.843359	Tragopan_temminckii:6.84336):12.064229):2.543681):5.302417	(Polyplectron_bicalcaratum:24.204731	Bambusicola_fytchii:24.204733):2.548953):3.387505):81.544647	(((Macropygia_unchall:22.952288	(((Columba_leuconota:6.741094	Columba_pulchricollis:6.741094):9.180025	Columba_livia:15.92112):2.814404	(Spilopelia_chinensis:18.301199	Streptopelia_orientalis:18.301201):0.434325):4.216765):14.513596	((((Treron_sphenurus:5.999117	Treron_bicinctus:5.999117):4.390601	Treron_apicauda:10.389718):20.873631	(Ducula_badia:20.804119	Ducula_aenea:20.804117):10.45923):3.237955	Chalcophaps_indica:34.501305):2.964582):54.656292	(((((Ixobrychus_cinnamomeus:35.444157	((((Bubulcus_coromandus:12.728512	Ardea_purpurea:12.728512):2.174946	(Ardea_alba:10.860682	Egretta_intermedia:10.860682):4.042776):12.471416	Nycticorax_nycticorax:27.374872):0.694041	Egretta_garzetta:28.068914):7.375242):34.293968	Pelecanus_philippensis:69.738129):0.151342	((Plegadis_falcinellus:56.218491	Anastomus_oscitans:56.218491):11.45339	Microcarbo_niger:67.671883):2.217585):5.714487	((Vanellus_indicus:20.846302	Vanellus_duvaucelii:20.846304):52.653057	Porzana_bicolor:73.499367):2.104593):9.075887	(((Centropus_sinensis:12.785042	Centropus_bengalensis:12.785042):58.887074	((Phaenicophaeus_tristis:31.426374	Clamator_coromandus:31.426373):23.287271	((((Hierococcyx_sparverioides:14.145978	Hierococcyx_nisicolor:14.145978):12.237445	(Surniculus_dicruroides:25.545677	((Cuculus_micropterus:4.070408	(Cuculus_canorus:2.385284	Cuculus_saturatus:2.385284):1.685124):5.319444	Cuculus_poliocephalus:9.389852):16.155827):0.837746):4.793604	(Cacomantis_sonneratii:14.985775	Cacomantis_merulinus:14.985775):16.191252):14.886774	Eudynamys_scolopaceus:46.063801):8.649842):16.958473):12.519401	(((Falco_subbuteo:16.146206
((((Bambusicola_fytchii:21.203392	Polyplectron_bicalcaratum:21.203392):2.056903	(Lophura_leucomelanos:18.477913	((Tragopan_blythii:5.339794	Tragopan_temminckii:5.339794):9.648183	Lophophorus_impejanus:14.987978):3.489935):4.782381):1.928481	(Arborophila_mandellii:8.998622	(Arborophila_torqueola:7.403734	Arborophila_rufogularis:7.403734):1.594888):16.190153):75.951607	(((Chalcophaps_indica:31.286655	((Treron_bicinctus:16.686493	(Treron_sphenurus:15.939562	Treron_apicauda:15.939562):0.74693):11.821196	(Ducula_aenea:11.62171	Ducula_badia:11.621711):16.885979):2.778968):1.936111	(((Spilopelia_chinensis:17.761425	Streptopelia_orientalis:17.761425):1.268802	((Columba_livia:15.03127	Columba_pulchricollis:15.031271):0.769292	Columba_leuconota:15.800563):3.229663):4.047538	Macropygia_unchall:23.077763):10.145003):48.590702	((((((Ixobrychus_cinnamomeus:37.236385	(Egretta_garzetta:31.407784	((((Egretta_intermedia:10.111584	Ardea_alba:10.111584):2.965043	Ardea_purpurea:13.076627):0.734744	Bubulcus_coromandus:13.811371):14.58538	Nycticorax_nycticorax:28.396749):3.011035):5.8286):32.075478	Microcarbo_niger:69.311859):0.016455	Pelecanus_philippensis:69.328323):0.031651	(Plegadis_falcinellus:63.1157	Anastomus_oscitans:63.115704):6.244267):1.751513	((Vanellus_duvaucelii:22.878332	Vanellus_indicus:22.878332):44.99152	Porzana_bicolor:67.86985):3.241633):6.73868	(((Centropus_sinensis:13.040215	Centropus_bengalensis:13.040215):54.470833	((Clamator_coromandus:33.659866	Phaenicophaeus_tristis:33.65987):15.780659	(Eudynamys_scolopaceus:42.171326	(((Hierococcyx_sparverioides:16.073233	Hierococcyx_nisicolor:16.073233):6.709409	(Surniculus_dicruroides:20.449984	((Cuculus_micropterus:7.472078	(Cuculus_canorus:3.255062	Cuculus_saturatus:3.255062):4.217017):1.228767	Cuculus_poliocephalus:8.700845):11.749139):2.332659):6.982757	(Cacomantis_sonneratii:17.820776	Cacomantis_merulinus:17.820776):11.944624):12.405925):7.269202):18.070522):10.248218	(((Psittacula_finschii:73.306267
(((Arborophila_rufogularis:3.618758	(Arborophila_torqueola:2.23543	Arborophila_mandellii:2.23543):1.383328):8.498245	((Lophura_leucomelanos:8.868523	(Lophophorus_impejanus:8.050323	(Tragopan_temminckii:2.014028	Tragopan_blythii:2.014028):6.036296):0.818199):1.469863	(Polyplectron_bicalcaratum:9.19865	Bambusicola_fytchii:9.19865):1.139735):1.778618):91.614815	((((((Treron_apicauda:7.184688	Treron_bicinctus:7.184688):5.84166	Treron_sphenurus:13.026348):12.362106	(Ducula_aenea:5.009621	Ducula_badia:5.009621):20.378834):0.420732	Chalcophaps_indica:25.809185):3.353681	(Macropygia_unchall:18.855164	((Streptopelia_orientalis:13.277297	Spilopelia_chinensis:13.277297):1.160324	((Columba_leuconota:6.79027	Columba_pulchricollis:6.79027):6.350928	Columba_livia:13.141198):1.296423):4.417544):10.307703):56.748592	((((Pelecanus_philippensis:73.249283	(Microcarbo_niger:71.348526	(Plegadis_falcinellus:66.852699	Anastomus_oscitans:66.852699):4.495833):1.900753):0.553987	(((Nycticorax_nycticorax:41.364964	Egretta_garzetta:41.36496):0.793199	((Egretta_intermedia:14.16215	Ardea_alba:14.16215):8.361701	(Bubulcus_coromandus:21.927643	Ardea_purpurea:21.927643):0.596209):19.63431):10.19474	Ixobrychus_cinnamomeus:52.352901):21.450371):3.288361	((Vanellus_duvaucelii:26.102154	Vanellus_indicus:26.102154):48.396111	Porzana_bicolor:74.49826):2.593368):6.242651	(((Centropus_bengalensis:10.163143	Centropus_sinensis:10.163143):61.994209	((Eudynamys_scolopaceus:42.024048	(((Hierococcyx_sparverioides:8.382783	Hierococcyx_nisicolor:8.382782):11.782261	((Cuculus_poliocephalus:11.682147	(Cuculus_micropterus:5.151592	(Cuculus_saturatus:2.37641	Cuculus_canorus:2.37641):2.775182):6.530555):7.595873	Surniculus_dicruroides:19.278021):0.887023):5.728161	(Cacomantis_sonneratii:15.575324	Cacomantis_merulinus:15.575324):10.31788):16.130844):14.839481	(Clamator_coromandus:35.134983	Phaenicophaeus_tristis:35.134979):21.728548):15.293824):10.054039	((((((Hydrornis_nipalensis:27.959358
((((Arborophila_torqueola:5.802928	Arborophila_rufogularis:5.802928):0.195158	Arborophila_mandellii:5.998086):13.862492	((Lophura_leucomelanos:14.312525	((Tragopan_blythii:3.463998	Tragopan_temminckii:3.463998):9.330013	Lophophorus_impejanus:12.794012):1.518512):3.550426	(Polyplectron_bicalcaratum:17.315716	Bambusicola_fytchii:17.315718):0.547234):1.997627):76.062202	(((Chalcophaps_indica:34.2113	(((Treron_bicinctus:11.868635	Treron_apicauda:11.868635):8.815185	Treron_sphenurus:20.683819):10.847825	(Ducula_badia:16.904575	Ducula_aenea:16.904575):14.627068):2.679655):1.654676	(((Columba_livia:16.216448	(Columba_pulchricollis:12.542771	Columba_leuconota:12.54277):3.673676):4.348379	(Streptopelia_orientalis:20.005035	Spilopelia_chinensis:20.005037):0.559789):3.366683	Macropygia_unchall:23.931507):11.934467):54.269939	(((((Microcarbo_niger:65.624924	(Plegadis_falcinellus:62.877663	Anastomus_oscitans:62.877663):2.747263):2.999118	(((((Ardea_alba:14.474232	Egretta_intermedia:14.474232):3.145658	(Ardea_purpurea:16.302979	Bubulcus_coromandus:16.302979):1.316912):14.799281	Egretta_garzetta:32.41917):1.743824	Nycticorax_nycticorax:34.162994):9.949905	Ixobrychus_cinnamomeus:44.1129):24.511143):2.489944	Pelecanus_philippensis:71.113983):11.207171	(Porzana_bicolor:76.556717	(Vanellus_indicus:14.629897	Vanellus_duvaucelii:14.629898):61.926819):5.764441):5.404433	((((Phaenicophaeus_tristis:37.865479	Clamator_coromandus:37.865475):17.750689	(((Cacomantis_sonneratii:18.671583	Cacomantis_merulinus:18.671583):15.025192	(Surniculus_dicruroides:26.919514	((Hierococcyx_sparverioides:16.313732	Hierococcyx_nisicolor:16.31373):9.050297	(Cuculus_poliocephalus:12.601403	(Cuculus_micropterus:11.414886	(Cuculus_saturatus:2.073762	Cuculus_canorus:2.073762):9.341125):1.186516):12.762625):1.555487):6.777261):11.253696	Eudynamys_scolopaceus:44.95047):10.665693):15.543364	(Centropus_sinensis:15.62371	Centropus_bengalensis:15.623711):55.535816):16.323277	((((((Hydrornis_nipalensis:21.174192
((((Arborophila_torqueola:4.671022	Arborophila_mandellii:4.671022):2.156245	Arborophila_rufogularis:6.827267):19.461748	((Bambusicola_fytchii:20.176107	Polyplectron_bicalcaratum:20.176107):1.629475	(Lophura_leucomelanos:18.937731	(Lophophorus_impejanus:17.135025	(Tragopan_temminckii:5.121284	Tragopan_blythii:5.121284):12.013742):1.802704):2.867853):4.483433):69.372635	((((((Columba_livia:14.504042	Columba_pulchricollis:14.504042):0.842644	Columba_leuconota:15.346686):1.502968	(Spilopelia_chinensis:15.620739	Streptopelia_orientalis:15.62074):1.228915):4.205809	Macropygia_unchall:21.055462):11.002307	((((Treron_bicinctus:6.236812	Treron_apicauda:6.236812):6.969664	Treron_sphenurus:13.206475):14.692692	(Ducula_aenea:10.943475	Ducula_badia:10.943475):16.955692):0.691732	Chalcophaps_indica:28.5909):3.466869):52.544044	((((((Egretta_garzetta:32.019012	((Ardea_purpurea:20.112717	((Egretta_intermedia:11.073979	Ardea_alba:11.073979):8.722687	Bubulcus_coromandus:19.796665):0.316049):10.714715	Nycticorax_nycticorax:30.827429):1.19158):8.014537	Ixobrychus_cinnamomeus:40.033546):27.611561	Pelecanus_philippensis:67.645111):0.419558	(Microcarbo_niger:67.444443	(Plegadis_falcinellus:55.359657	Anastomus_oscitans:55.359657):12.084786):0.620219):6.999226	((Vanellus_duvaucelii:26.109011	Vanellus_indicus:26.109009):47.026558	Porzana_bicolor:73.135567):1.928327):7.507449	(((Centropus_sinensis:17.295181	Centropus_bengalensis:17.295181):51.434444	((Eudynamys_scolopaceus:47.447601	((Surniculus_dicruroides:25.095469	((Cuculus_poliocephalus:16.932373	((Cuculus_saturatus:2.542014	Cuculus_canorus:2.542014):2.917423	Cuculus_micropterus:5.459438):11.472935):5.800559	(Hierococcyx_sparverioides:9.984198	Hierococcyx_nisicolor:9.984198):12.748734):2.362539):9.720747	(Cacomantis_sonneratii:21.143919	Cacomantis_merulinus:21.143919):13.672298):12.631383):10.469193	(Clamator_coromandus:38.35611	Phaenicophaeus_tristis:38.35611):19.560682):10.812836):13.295918	(((((Psarisomus_dalhousiae:38.577545
(((Arborophila_rufogularis:8.295801	(Arborophila_mandellii:7.608215	Arborophila_torqueola:7.608215):0.687586):19.962723	((Polyplectron_bicalcaratum:20.977007	Bambusicola_fytchii:20.977007):2.826858	(Lophura_leucomelanos:20.52622	((Tragopan_blythii:4.865993	Tragopan_temminckii:4.865993):15.118501	Lophophorus_impejanus:19.984493):0.541726):3.277645):4.454658):71.770798	(((((Treron_sphenurus:19.481812	(Treron_bicinctus:5.283897	Treron_apicauda:5.283897):14.197915):9.59296	(Ducula_aenea:10.89044	Ducula_badia:10.89044):18.184334):1.006256	Chalcophaps_indica:30.081028):2.73854	((((Columba_livia:9.108384	Columba_leuconota:9.108383):6.122564	Columba_pulchricollis:15.230948):2.669182	(Streptopelia_orientalis:16.715712	Spilopelia_chinensis:16.71571):1.18442):3.41863	Macropygia_unchall:21.31876):11.500809):54.141796	((((Pelecanus_philippensis:66.572823	((Plegadis_falcinellus:57.268463	Anastomus_oscitans:57.268467):4.632429	Microcarbo_niger:61.900894):4.671931):0.703027	((((Egretta_intermedia:16.446108	Ardea_alba:16.446108):11.040115	(Bubulcus_coromandus:24.109814	Ardea_purpurea:24.109814):3.376411):16.640572	(Egretta_garzetta:41.811176	Nycticorax_nycticorax:41.811176):2.31562):7.471158	Ixobrychus_cinnamomeus:51.59795):15.677899):7.205158	(Porzana_bicolor:67.81945	(Vanellus_duvaucelii:21.841692	Vanellus_indicus:21.84169):45.977757):6.661559):9.539696	((((Eudynamys_scolopaceus:46.051575	((Cacomantis_sonneratii:13.173388	Cacomantis_merulinus:13.173388):18.763573	(((Hierococcyx_sparverioides:12.13122	Hierococcyx_nisicolor:12.13122):9.70481	((Cuculus_micropterus:6.259833	(Cuculus_canorus:1.831123	Cuculus_saturatus:1.831123):4.42871):2.636369	Cuculus_poliocephalus:8.896202):12.939828):3.323514	Surniculus_dicruroides:25.159546):6.777416):14.114614):10.261917	(Clamator_coromandus:28.684048	Phaenicophaeus_tristis:28.684046):27.629446):19.066174	(Centropus_bengalensis:14.738401	Centropus_sinensis:14.738402):60.641266):8.523181	(((((Psarisomus_dalhousiae:42.80587
(((Arborophila_mandellii:7.991091	(Arborophila_torqueola:4.979198	Arborophila_rufogularis:4.979199):3.011892):11.926161	((Lophura_leucomelanos:14.135987	((Tragopan_blythii:4.079133	Tragopan_temminckii:4.079134):8.982706	Lophophorus_impejanus:13.06184):1.074148):4.487098	(Bambusicola_fytchii:16.905779	Polyplectron_bicalcaratum:16.905781):1.717306):1.294167):75.192917	((((((Treron_sphenurus:8.026623	Treron_apicauda:8.026623):9.97761	Treron_bicinctus:18.004232):8.938862	(Ducula_aenea:12.698538	Ducula_badia:12.698536):14.244558):1.607543	Chalcophaps_indica:28.550636):4.488983	(((Streptopelia_orientalis:16.16396	Spilopelia_chinensis:16.16396):0.05179	(Columba_pulchricollis:15.239863	(Columba_livia:6.116726	Columba_leuconota:6.116726):9.123137):0.975887):3.907184	Macropygia_unchall:20.122934):12.916685):50.613819	(((((Plegadis_falcinellus:53.739101	Anastomus_oscitans:53.739105):9.745159	Pelecanus_philippensis:63.484261):1.761914	(Microcarbo_niger:63.474709	((((Ardea_purpurea:17.629532	(Bubulcus_coromandus:16.323055	(Egretta_intermedia:7.814323	Ardea_alba:7.814323):8.508732):1.306477):13.745596	Nycticorax_nycticorax:31.375126):0.684356	Egretta_garzetta:32.059486):1.799052	Ixobrychus_cinnamomeus:33.858536):29.616177):1.771461):13.77902	((Vanellus_duvaucelii:16.262535	Vanellus_indicus:16.262535):59.579353	Porzana_bicolor:75.841888):3.183305):3.679822	(((Centropus_sinensis:13.98365	Centropus_bengalensis:13.98365):52.734436	((((Cacomantis_sonneratii:20.461893	Cacomantis_merulinus:20.461895):9.232897	(Surniculus_dicruroides:22.628929	((Hierococcyx_sparverioides:13.233994	Hierococcyx_nisicolor:13.233994):5.983147	((Cuculus_micropterus:5.548644	(Cuculus_saturatus:1.79397	Cuculus_canorus:1.79397):3.754674):0.657347	Cuculus_poliocephalus:6.205991):13.01115):3.411787):7.065863):12.488573	Eudynamys_scolopaceus:42.183361):6.598299	(Clamator_coromandus:34.370903	Phaenicophaeus_tristis:34.370903):14.410758):17.936422):15.035651	((((Falco_tinnunculus:11.601263
((((Polyplectron_bicalcaratum:16.113951	Bambusicola_fytchii:16.113953):2.747388	(Lophura_leucomelanos:16.153839	((Tragopan_blythii:5.432882	Tragopan_temminckii:5.432882):9.024678	Lophophorus_impejanus:14.45756):1.696278):2.707502):0.778292	(Arborophila_torqueola:6.375299	(Arborophila_mandellii:2.667005	Arborophila_rufogularis:2.667005):3.708294):13.264333):86.522049	(((((Treron_sphenurus:24.037369	(Treron_apicauda:5.799316	Treron_bicinctus:5.799316):18.238052):11.949865	(Ducula_badia:4.374011	Ducula_aenea:4.374011):31.613224):2.555759	Chalcophaps_indica:38.542992):3.58853	(Macropygia_unchall:26.431566	((Spilopelia_chinensis:22.82951	Streptopelia_orientalis:22.829512):0.427949	((Columba_livia:15.255844	Columba_leuconota:15.255842):4.00968	Columba_pulchricollis:19.265524):3.991937):3.174105):15.699959):50.501587	(((((Egretta_garzetta:42.622929	(Nycticorax_nycticorax:41.039619	((Ardea_purpurea:19.536108	(Ardea_alba:11.95406	Egretta_intermedia:11.95406):7.582051):1.196491	Bubulcus_coromandus:20.732601):20.307018):1.583308):6.099018	Ixobrychus_cinnamomeus:48.721947):34.037037	((Microcarbo_niger:77.096176	(Plegadis_falcinellus:71.676262	Anastomus_oscitans:71.676262):5.419914):0.725474	Pelecanus_philippensis:77.821655):4.937332):0.367222	(Porzana_bicolor:79.492149	(Vanellus_duvaucelii:33.701656	Vanellus_indicus:33.701656):45.790497):3.634055):3.554896	((((((Cacomantis_sonneratii:22.676928	Cacomantis_merulinus:22.676928):9.452892	(((((Cuculus_canorus:3.862063	Cuculus_saturatus:3.862063):2.894454	Cuculus_micropterus:6.756517):2.589902	Cuculus_poliocephalus:9.346419):10.704954	(Hierococcyx_sparverioides:10.595549	Hierococcyx_nisicolor:10.595549):9.455824):2.595898	Surniculus_dicruroides:22.647272):9.48255):13.069948	Eudynamys_scolopaceus:45.199768):9.100438	(Phaenicophaeus_tristis:37.149292	Clamator_coromandus:37.149292):17.150917):16.946239	(Centropus_sinensis:14.295343	Centropus_bengalensis:14.295343):56.951099):15.210886	(((Psittacula_finschii:79.255959
((((Arborophila_rufogularis:6.302454	Arborophila_torqueola:6.302454):2.585179	Arborophila_mandellii:8.887632):14.394247	((Lophura_leucomelanos:16.646002	(Lophophorus_impejanus:15.214848	(Tragopan_blythii:4.536931	Tragopan_temminckii:4.536931):10.677917):1.431153):3.744668	(Polyplectron_bicalcaratum:17.95722	Bambusicola_fytchii:17.95722):2.433449):2.89121):91.680496	((((((Treron_apicauda:5.682536	Treron_sphenurus:5.682536):8.525566	Treron_bicinctus:14.208102):15.193266	(Ducula_aenea:11.30556	Ducula_badia:11.305559):18.09581):1.202648	Chalcophaps_indica:30.604017):2.344066	(Macropygia_unchall:21.875732	((Streptopelia_orientalis:17.626553	Spilopelia_chinensis:17.626553):0.451627	((Columba_leuconota:12.381119	Columba_livia:12.381119):2.468637	Columba_pulchricollis:14.849756):3.228425):3.797552):11.07235):54.493088	((((((Plegadis_falcinellus:60.859905	Anastomus_oscitans:60.859901):4.713414	Microcarbo_niger:65.573318):4.44295	Pelecanus_philippensis:70.016266):1.534461	(Ixobrychus_cinnamomeus:42.983727	((Nycticorax_nycticorax:33.791069	((Ardea_alba:11.633302	Egretta_intermedia:11.633302):7.117714	(Bubulcus_coromandus:17.856081	Ardea_purpurea:17.856079):0.894936):15.040053):4.592257	Egretta_garzetta:38.383327):4.6004):28.567001):7.807008	(Porzana_bicolor:76.312622	(Vanellus_indicus:24.89835	Vanellus_duvaucelii:24.898346):51.414268):3.045115):6.080122	(((Centropus_sinensis:17.017609	Centropus_bengalensis:17.017609):60.26992	((Clamator_coromandus:36.566101	Phaenicophaeus_tristis:36.566101):22.02533	(((Cacomantis_sonneratii:16.752197	Cacomantis_merulinus:16.752197):18.755424	((Hierococcyx_nisicolor:16.808529	Hierococcyx_sparverioides:16.808529):10.630115	(Surniculus_dicruroides:24.621918	((Cuculus_micropterus:9.706368	(Cuculus_canorus:2.737168	Cuculus_saturatus:2.737168):6.969201):0.116097	Cuculus_poliocephalus:9.822466):14.799454):2.816725):8.068977):11.02388	Eudynamys_scolopaceus:46.531502):12.059932):18.696096):7.947408	(((Falco_tinnunculus:12.038119
((((Lophura_leucomelanos:18.731802	((Tragopan_temminckii:4.717775	Tragopan_blythii:4.717775):12.344892	Lophophorus_impejanus:17.062668):1.669134):4.511452	(Bambusicola_fytchii:21.592325	Polyplectron_bicalcaratum:21.592327):1.650926):2.51811	((Arborophila_rufogularis:7.951342	Arborophila_torqueola:7.951342):0.394668	Arborophila_mandellii:8.34601):17.415354):78.489029	(((Macropygia_unchall:18.140423	((Spilopelia_chinensis:13.410475	Streptopelia_orientalis:13.410476):1.173701	(Columba_leuconota:13.316941	(Columba_pulchricollis:11.527724	Columba_livia:11.527724):1.789217):1.267235):3.556246):9.455968	(Chalcophaps_indica:26.283285	(((Treron_apicauda:14.885742	Treron_bicinctus:14.885742):6.970486	Treron_sphenurus:21.856228):3.734138	(Ducula_badia:10.965388	Ducula_aenea:10.965388):14.624979):0.692918):1.313105):55.794159	(((Pelecanus_philippensis:71.116463	(Microcarbo_niger:68.695244	((Plegadis_falcinellus:65.774933	Anastomus_oscitans:65.774933):1.798252	((Egretta_garzetta:37.111977	(Nycticorax_nycticorax:35.464123	(Bubulcus_coromandus:20.356863	(Ardea_purpurea:19.734402	(Ardea_alba:11.827169	Egretta_intermedia:11.827169):7.907232):0.622462):15.107262):1.647854):5.357847	Ixobrychus_cinnamomeus:42.469826):25.103363):1.122055):2.421224):3.882693	(Porzana_bicolor:70.004089	(Vanellus_duvaucelii:15.368618	Vanellus_indicus:15.368619):54.635464):4.995071):2.21787	((((Clamator_coromandus:33.23558	Phaenicophaeus_tristis:33.235577):16.614613	(Eudynamys_scolopaceus:39.334103	(((((Cuculus_micropterus:4.598169	(Cuculus_canorus:2.137561	Cuculus_saturatus:2.137561):2.460608):1.008985	Cuculus_poliocephalus:5.607154):17.327108	Surniculus_dicruroides:22.934261):3.230387	(Hierococcyx_nisicolor:12.483645	Hierococcyx_sparverioides:12.483646):13.681004):4.093806	(Cacomantis_sonneratii:18.261951	Cacomantis_merulinus:18.261953):11.996504):9.075644):10.516091):14.863956	(Centropus_sinensis:14.924803	Centropus_bengalensis:14.924803):49.789345):11.998904	(((Falco_tinnunculus:13.059657
((((Arborophila_mandellii:3.759225	Arborophila_rufogularis:3.759225):0.923729	Arborophila_torqueola:4.682954):15.477217	((Lophura_leucomelanos:13.146773	((Tragopan_blythii:4.936612	Tragopan_temminckii:4.936612):7.485473	Lophophorus_impejanus:12.422085):0.724688):3.139585	(Polyplectron_bicalcaratum:15.571299	Bambusicola_fytchii:15.571301):0.715058):3.873815):75.102196	(((((Treron_sphenurus:22.490391	(Treron_apicauda:5.486034	Treron_bicinctus:5.486034):17.004356):5.286404	(Ducula_aenea:17.641644	Ducula_badia:17.641644):10.135152):1.034341	Chalcophaps_indica:28.811136):1.781069	((((Columba_leuconota:11.164962	Columba_livia:11.164963):2.603087	Columba_pulchricollis:13.768049):2.936127	(Streptopelia_orientalis:16.436438	Spilopelia_chinensis:16.436438):0.267738):3.220204	Macropygia_unchall:19.924381):10.667824):53.654881	((((Pelecanus_philippensis:66.073303	Microcarbo_niger:66.073303):0.260797	((Plegadis_falcinellus:61.174191	Anastomus_oscitans:61.174187):4.421571	((Egretta_garzetta:28.218102	(Nycticorax_nycticorax:24.228027	((Ardea_alba:11.230642	Egretta_intermedia:11.230642):3.79151	(Ardea_purpurea:13.729862	Bubulcus_coromandus:13.729862):1.292291):9.205874):3.990075):8.213078	Ixobrychus_cinnamomeus:36.431179):29.164579):0.73834):8.213015	(Porzana_bicolor:72.315735	(Vanellus_indicus:23.42779	Vanellus_duvaucelii:23.427792):48.887939):2.231383):6.851409	((((((((Cuculus_poliocephalus:9.13703	(Cuculus_micropterus:7.910542	(Cuculus_saturatus:3.382358	Cuculus_canorus:3.382358):4.528184):1.226488):14.945601	(Hierococcyx_sparverioides:14.802261	Hierococcyx_nisicolor:14.802261):9.280369):2.950859	Surniculus_dicruroides:27.033489):4.061315	(Cacomantis_sonneratii:22.988661	Cacomantis_merulinus:22.988661):8.106144):14.368088	Eudynamys_scolopaceus:45.462894):7.172929	(Clamator_coromandus:35.023582	Phaenicophaeus_tristis:35.023582):17.61224):19.785631	(Centropus_sinensis:17.775143	Centropus_bengalensis:17.775143):54.646309):8.387561	(((Falco_tinnunculus:15.053668
(((Arborophila_torqueola:5.920615	(Arborophila_mandellii:4.144622	Arborophila_rufogularis:4.144622):1.775993):17.304634	((Lophura_leucomelanos:15.364096	((Tragopan_blythii:5.292752	Tragopan_temminckii:5.292752):8.6967	Lophophorus_impejanus:13.989452):1.374645):4.67052	(Polyplectron_bicalcaratum:16.163071	Bambusicola_fytchii:16.163069):3.871547):3.190633):79.855103	(((Macropygia_unchall:23.057129	((Spilopelia_chinensis:18.593901	Streptopelia_orientalis:18.593899):0.09733	((Columba_leuconota:2.146173	Columba_livia:2.146172):12.409469	Columba_pulchricollis:14.555641):4.13559):4.3659):12.736285	(((Treron_apicauda:25.891499	(Treron_bicinctus:3.372116	Treron_sphenurus:3.372116):22.519382):5.800194	(Ducula_aenea:14.668736	Ducula_badia:14.668736):17.022957):1.939285	Chalcophaps_indica:33.630978):2.162437):51.083271	((((Ixobrychus_cinnamomeus:48.297127	((Nycticorax_nycticorax:38.155308	((Ardea_purpurea:20.414824	Bubulcus_coromandus:20.414824):2.20327	(Egretta_intermedia:17.721573	Ardea_alba:17.721573):4.896521):15.537214):3.795205	Egretta_garzetta:41.950512):6.346616):24.359303	(((Plegadis_falcinellus:64.75666	Anastomus_oscitans:64.756668):4.286776	Microcarbo_niger:69.043442):1.383566	Pelecanus_philippensis:70.42701):2.229422):2.376878	(Porzana_bicolor:72.474228	(Vanellus_duvaucelii:18.771328	Vanellus_indicus:18.771328):53.702904):2.559076):9.67327	(((Centropus_sinensis:15.759352	Centropus_bengalensis:15.759351):55.83672	((((Surniculus_dicruroides:22.522505	((Cuculus_poliocephalus:12.8568	((Cuculus_saturatus:2.776285	Cuculus_canorus:2.776285):2.883446	Cuculus_micropterus:5.659732):7.197069):7.707291	(Hierococcyx_sparverioides:11.446116	Hierococcyx_nisicolor:11.446116):9.117975):1.958413):11.215484	(Cacomantis_merulinus:19.064192	Cacomantis_sonneratii:19.064194):14.673796):10.927449	Eudynamys_scolopaceus:44.665436):13.353683	(Phaenicophaeus_tristis:38.271133	Clamator_coromandus:38.271133):19.747988):13.576947):12.847305	(((((Psarisomus_dalhousiae:40.595154
((((Polyplectron_bicalcaratum:14.994639	Bambusicola_fytchii:14.994639):0.556234	(Lophura_leucomelanos:12.945628	(Lophophorus_impejanus:10.85269	(Tragopan_temminckii:3.865569	Tragopan_blythii:3.865569):6.987121):2.092939):2.605245):0.731282	(Arborophila_rufogularis:4.129137	(Arborophila_torqueola:1.439157	Arborophila_mandellii:1.439157):2.68998):12.153019):85.842781	(((Macropygia_unchall:25.81308	(((Columba_pulchricollis:16.435867	Columba_livia:16.435865):0.690656	Columba_leuconota:17.126522):2.9519	(Streptopelia_orientalis:19.307571	Spilopelia_chinensis:19.307571):0.770851):5.734657):12.395283	((((Treron_bicinctus:4.081521	Treron_apicauda:4.08152):13.170948	Treron_sphenurus:17.252468):15.877906	(Ducula_badia:12.817925	Ducula_aenea:12.817926):20.312449):2.057723	Chalcophaps_indica:35.188099):3.020263):56.028336	(((((((((Bubulcus_coromandus:15.116257	Ardea_purpurea:15.116256):1.840026	(Ardea_alba:9.15047	Egretta_intermedia:9.15047):7.805813):16.819283	Nycticorax_nycticorax:33.775566):1.182796	Egretta_garzetta:34.958359):9.872884	Ixobrychus_cinnamomeus:44.831245):30.76897	Pelecanus_philippensis:75.600212):2.789714	(Microcarbo_niger:74.492203	(Plegadis_falcinellus:65.689041	Anastomus_oscitans:65.689041):8.803165):3.897723):9.138315	((Vanellus_indicus:35.463402	Vanellus_duvaucelii:35.463402):50.431347	Porzana_bicolor:85.894745):1.633493):3.837695	((((Eudynamys_scolopaceus:51.14687	((((Hierococcyx_sparverioides:10.455317	Hierococcyx_nisicolor:10.455317):11.652357	(Cuculus_poliocephalus:11.531743	(Cuculus_micropterus:4.763431	(Cuculus_saturatus:1.568801	Cuculus_canorus:1.568801):3.19463):6.768312):10.575932):4.494281	Surniculus_dicruroides:26.601955):10.16223	(Cacomantis_sonneratii:21.09413	Cacomantis_merulinus:21.094128):15.670056):14.382685):9.205178	(Clamator_coromandus:39.208652	Phaenicophaeus_tristis:39.208652):21.143398):17.974861	(Centropus_bengalensis:15.404787	Centropus_sinensis:15.404787):62.922119):12.683259	(((Falco_tinnunculus:14.278287
((((Lophura_leucomelanos:13.195366	(Lophophorus_impejanus:12.285378	(Tragopan_blythii:3.79881	Tragopan_temminckii:3.79881):8.486567):0.909987):3.246818	(Bambusicola_fytchii:15.821129	Polyplectron_bicalcaratum:15.821128):0.621055):2.215509	(Arborophila_mandellii:10.403553	(Arborophila_rufogularis:4.875101	Arborophila_torqueola:4.875101):5.528452):8.254139):85.997574	((((((Treron_bicinctus:12.013811	Treron_sphenurus:12.013811):0.366093	Treron_apicauda:12.379903):15.338443	(Ducula_badia:2.141156	Ducula_aenea:2.141156):25.57719):2.716584	Chalcophaps_indica:30.434933):2.75788	(((Columba_pulchricollis:15.447371	(Columba_livia:14.466202	Columba_leuconota:14.466202):0.98117):2.041959	(Streptopelia_orientalis:16.477156	Spilopelia_chinensis:16.477156):1.012174):2.293007	Macropygia_unchall:19.782337):13.410473):58.512772	(((((Plegadis_falcinellus:55.979465	Anastomus_oscitans:55.979469):11.320992	Pelecanus_philippensis:67.300453):0.286148	(Microcarbo_niger:63.614094	(Ixobrychus_cinnamomeus:34.289642	(Egretta_garzetta:28.24509	(Nycticorax_nycticorax:23.547302	((Ardea_alba:10.761868	Egretta_intermedia:10.761868):5.076248	(Bubulcus_coromandus:14.289261	Ardea_purpurea:14.28926):1.548855):7.709187):4.697792):6.044549):29.324451):3.972512):11.965037	(Porzana_bicolor:77.914497	(Vanellus_indicus:1.316761	Vanellus_duvaucelii:1.316761):76.59774):1.637146):9.96596	(((Centropus_sinensis:20.075226	Centropus_bengalensis:20.075224):49.830757	((Eudynamys_scolopaceus:53.473812	((Cacomantis_sonneratii:19.770714	Cacomantis_merulinus:19.770714):21.00526	(((Cuculus_micropterus:9.82883	(Cuculus_canorus:1.926455	Cuculus_saturatus:1.926455):7.902375):4.573688	Cuculus_poliocephalus:14.402518):15.782251	(Surniculus_dicruroides:30.093672	(Hierococcyx_sparverioides:11.369274	Hierococcyx_nisicolor:11.369273):18.724398):0.091098):10.591205):12.697839):9.241075	(Clamator_coromandus:42.795227	Phaenicophaeus_tristis:42.795223):19.919664):7.191096):19.211006	((((((Hydrornis_nipalensis:23.580153
((((Arborophila_torqueola:6.527281	Arborophila_rufogularis:6.527281):0.219518	Arborophila_mandellii:6.746799):15.592881	((Lophura_leucomelanos:16.099091	((Tragopan_blythii:3.896393	Tragopan_temminckii:3.896393):10.494636	Lophophorus_impejanus:14.391029):1.708061):3.99361	(Polyplectron_bicalcaratum:19.477158	Bambusicola_fytchii:19.477156):0.615543):2.246981):89.299713	(((Chalcophaps_indica:34.080109	((Treron_sphenurus:22.956289	(Treron_apicauda:10.8678	Treron_bicinctus:10.8678):12.08849):9.798347	(Ducula_badia:5.817353	Ducula_aenea:5.817352):26.937284):1.325469):3.361508	(Macropygia_unchall:25.709753	((Streptopelia_orientalis:20.572506	Spilopelia_chinensis:20.572506):1.079265	((Columba_leuconota:5.066025	Columba_pulchricollis:5.066025):13.294436	Columba_livia:18.36046):3.291311):4.057982):11.731861):57.46096	((((Pelecanus_philippensis:70.006447	(Plegadis_falcinellus:62.277946	Anastomus_oscitans:62.27795):7.728497):2.597242	(Microcarbo_niger:69.731956	(Ixobrychus_cinnamomeus:38.146103	(((Ardea_purpurea:13.356243	(Ardea_alba:7.255548	Egretta_intermedia:7.255548):6.100695):2.976942	Bubulcus_coromandus:16.333185):14.967511	(Egretta_garzetta:30.026651	Nycticorax_nycticorax:30.026653):1.274043):6.845405):31.58585):2.871735):16.826874	(Porzana_bicolor:84.901283	(Vanellus_duvaucelii:21.157928	Vanellus_indicus:21.157928):63.743355):4.529281):3.718365	(((Centropus_sinensis:24.089636	Centropus_bengalensis:24.089636):57.176456	((Phaenicophaeus_tristis:40.81625	Clamator_coromandus:40.816254):29.555927	(Eudynamys_scolopaceus:53.559914	((Surniculus_dicruroides:31.959141	((Cuculus_poliocephalus:15.296207	(Cuculus_micropterus:9.311104	(Cuculus_saturatus:2.471966	Cuculus_canorus:2.471966):6.839138):5.985104):12.840681	(Hierococcyx_sparverioides:12.622669	Hierococcyx_nisicolor:12.62267):15.514218):3.822253):6.793116	(Cacomantis_merulinus:27.31888	Cacomantis_sonneratii:27.31888):11.433376):14.807656):16.812265):10.893917):11.509008	(((Falco_tinnunculus:11.446856
((((Arborophila_torqueola:4.312068	Arborophila_mandellii:4.312068):7.103386	Arborophila_rufogularis:11.415455):27.701996	((Lophura_leucomelanos:27.275005	((Tragopan_blythii:8.474031	Tragopan_temminckii:8.474031):17.236649	Lophophorus_impejanus:25.710682):1.564324):5.67807	(Bambusicola_fytchii:28.790354	Polyplectron_bicalcaratum:28.790354):4.16272):6.164376):64.049805	(((((Treron_sphenurus:26.177391	(Treron_bicinctus:5.226119	Treron_apicauda:5.226119):20.951273):8.49489	(Ducula_badia:18.08449	Ducula_aenea:18.08449):16.58779):1.254746	Chalcophaps_indica:35.927029):2.214942	(((Columba_pulchricollis:16.709732	(Columba_leuconota:11.365681	Columba_livia:11.365681):5.344052):4.179823	(Spilopelia_chinensis:20.757061	Streptopelia_orientalis:20.757061):0.132496):3.71669	Macropygia_unchall:24.606247):13.535725):48.704243	(((Pelecanus_philippensis:77.988922	(((Plegadis_falcinellus:65.192535	Anastomus_oscitans:65.192535):4.68479	Microcarbo_niger:69.877327):4.88127	(((Nycticorax_nycticorax:30.359751	Egretta_garzetta:30.359753):2.605735	(((Egretta_intermedia:11.950518	Ardea_alba:11.950519):6.220088	Ardea_purpurea:18.170605):4.576598	Bubulcus_coromandus:22.747204):10.218284):13.124037	Ixobrychus_cinnamomeus:46.089523):28.669071):3.230317):1.082832	((Vanellus_duvaucelii:31.094143	Vanellus_indicus:31.094143):45.563614	Porzana_bicolor:76.657761):2.413987):5.670664	(((Centropus_sinensis:19.18825	Centropus_bengalensis:19.18825):51.042198	((Eudynamys_scolopaceus:43.634827	(((((Cuculus_micropterus:8.279296	(Cuculus_saturatus:2.35844	Cuculus_canorus:2.35844):5.920856):3.256101	Cuculus_poliocephalus:11.535397):11.737347	(Hierococcyx_nisicolor:15.260904	Hierococcyx_sparverioides:15.260904):8.011839):4.952347	Surniculus_dicruroides:28.22509):6.433904	(Cacomantis_merulinus:16.131847	Cacomantis_sonneratii:16.131847):18.527149):8.975835):10.800362	(Clamator_coromandus:37.486515	Phaenicophaeus_tristis:37.486515):16.948673):15.795256):14.434794	(((Psittacula_finschii:81.640945
(((Arborophila_torqueola:7.762733	(Arborophila_rufogularis:2.828202	Arborophila_mandellii:2.828202):4.934532):23.042557	((Lophura_leucomelanos:23.305223	((Tragopan_temminckii:6.532287	Tragopan_blythii:6.532287):15.793008	Lophophorus_impejanus:22.325294):0.979929):4.274918	(Bambusicola_fytchii:23.735504	Polyplectron_bicalcaratum:23.735504):3.844636):3.225148):79.762215	(((Macropygia_unchall:26.840359	((Streptopelia_orientalis:20.07189	Spilopelia_chinensis:20.07189):1.410119	(Columba_pulchricollis:16.96978	(Columba_leuconota:8.926114	Columba_livia:8.926114):8.043667):4.512228):5.358351):11.93146	(Chalcophaps_indica:37.024345	(((Treron_apicauda:15.047785	Treron_sphenurus:15.047785):0.263453	Treron_bicinctus:15.311237):20.299841	(Ducula_aenea:4.943247	Ducula_badia:4.943247):30.667831):1.413267):1.747474):44.976688	((((Microcarbo_niger:69.392776	((((Ardea_alba:14.936798	Egretta_intermedia:14.936798):11.280082	(Bubulcus_coromandus:23.437454	Ardea_purpurea:23.437454):2.779427):14.678389	(Egretta_garzetta:38.869396	Nycticorax_nycticorax:38.869396):2.025872):2.734327	Ixobrychus_cinnamomeus:43.629593):25.763174):1.538303	((Plegadis_falcinellus:62.445324	Anastomus_oscitans:62.445324):8.379028	Pelecanus_philippensis:70.824356):0.106721):6.305037	(Porzana_bicolor:75.596916	(Vanellus_indicus:17.023022	Vanellus_duvaucelii:17.023022):58.573891):1.639194):4.498097	(((Centropus_sinensis:15.715144	Centropus_bengalensis:15.715143):51.58548	((Phaenicophaeus_tristis:34.731781	Clamator_coromandus:34.731781):22.079533	(((Surniculus_dicruroides:26.452286	((Hierococcyx_sparverioides:17.250473	Hierococcyx_nisicolor:17.250473):6.127349	(((Cuculus_canorus:1.768723	Cuculus_saturatus:1.768723):3.447328	Cuculus_micropterus:5.216051):7.1953	Cuculus_poliocephalus:12.411351):10.966471):3.074464):4.797455	(Cacomantis_merulinus:16.904272	Cacomantis_sonneratii:16.904272):14.345469):12.028896	Eudynamys_scolopaceus:43.278637):13.532675):10.489313):14.217987	((((((Hydrornis_nipalensis:21.87978
((((Polyplectron_bicalcaratum:12.832075	Bambusicola_fytchii:12.832075):2.292601	(Lophura_leucomelanos:12.097138	(Lophophorus_impejanus:11.316851	(Tragopan_blythii:2.902608	Tragopan_temminckii:2.902608):8.414242):0.780289):3.027537):1.885558	((Arborophila_rufogularis:4.5009	Arborophila_torqueola:4.5009):3.612638	Arborophila_mandellii:8.113538):8.896696):74.50499	(((Macropygia_unchall:20.719748	((Spilopelia_chinensis:16.974014	Streptopelia_orientalis:16.974014):1.52918	((Columba_livia:13.559208	Columba_leuconota:13.559207):2.40524	Columba_pulchricollis:15.964448):2.538748):2.216554):15.005237	(((Treron_sphenurus:11.241061	(Treron_apicauda:8.897716	Treron_bicinctus:8.897716):2.343345):19.874418	(Ducula_badia:20.134472	Ducula_aenea:20.134472):10.981008):1.26696	Chalcophaps_indica:32.382439):3.342546):49.218437	(((((Microcarbo_niger:66.114082	(((((Egretta_intermedia:13.808899	Ardea_alba:13.808899):6.498644	Bubulcus_coromandus:20.307543):1.041781	Ardea_purpurea:21.349323):9.833218	(Egretta_garzetta:29.254599	Nycticorax_nycticorax:29.254599):1.927942):10.114758	Ixobrychus_cinnamomeus:41.297302):24.816784):1.574005	Pelecanus_philippensis:67.688087):1.256772	(Plegadis_falcinellus:63.295418	Anastomus_oscitans:63.295418):5.649438):4.164563	(Porzana_bicolor:69.493874	(Vanellus_duvaucelii:9.023617	Vanellus_indicus:9.023617):60.470253):3.615546):10.116535	(((Centropus_sinensis:15.553782	Centropus_bengalensis:15.553782):45.853519	((Clamator_coromandus:29.782785	Phaenicophaeus_tristis:29.782787):18.61977	((((Cuculus_poliocephalus:8.766167	((Cuculus_canorus:1.982627	Cuculus_saturatus:1.982627):4.645001	Cuculus_micropterus:6.627628):2.138538):14.951513	(Surniculus_dicruroides:23.178539	(Hierococcyx_sparverioides:14.627318	Hierococcyx_nisicolor:14.627318):8.551221):0.539141):1.067988	(Cacomantis_sonneratii:12.949193	Cacomantis_merulinus:12.949192):11.836474):16.084135	Eudynamys_scolopaceus:40.869804):7.532753):13.004749):21.375875	(((Falco_tinnunculus:12.391422
((((Polyplectron_bicalcaratum:19.100971	Bambusicola_fytchii:19.100973):3.468507	(Lophura_leucomelanos:18.202282	((Tragopan_blythii:4.354127	Tragopan_temminckii:4.354127):10.654196	Lophophorus_impejanus:15.008322):3.19396):4.367197):3.57829	((Arborophila_rufogularis:6.755349	Arborophila_torqueola:6.755349):12.571842	Arborophila_mandellii:19.32719):6.820578):71.359779	((((((Columba_pulchricollis:3.568352	Columba_leuconota:3.568352):13.664949	Columba_livia:17.233301):3.321338	(Streptopelia_orientalis:19.604961	Spilopelia_chinensis:19.604959):0.949681):1.900524	Macropygia_unchall:22.455164):13.780846	(Chalcophaps_indica:33.677837	((Treron_sphenurus:17.552515	(Treron_apicauda:12.482022	Treron_bicinctus:12.482023):5.070493):15.218043	(Ducula_badia:13.99956	Ducula_aenea:13.999561):18.771):0.90728):2.55817):54.713097	(((((Plegadis_falcinellus:64.802658	Anastomus_oscitans:64.802658):8.234809	Pelecanus_philippensis:73.037476):2.701317	(Microcarbo_niger:71.566513	((((Egretta_intermedia:13.483412	Ardea_alba:13.483412):4.972291	(Bubulcus_coromandus:15.536831	Ardea_purpurea:15.536831):2.91887):18.497662	(Nycticorax_nycticorax:36.311947	Egretta_garzetta:36.311947):0.641418):3.803349	Ixobrychus_cinnamomeus:40.756718):30.809797):4.172273):2.578839	((Vanellus_indicus:20.684296	Vanellus_duvaucelii:20.684296):55.047302	Porzana_bicolor:75.731606):2.586023):10.598079	((((Phaenicophaeus_tristis:40.804314	Clamator_coromandus:40.804314):19.208	(Eudynamys_scolopaceus:49.835182	((Cacomantis_sonneratii:16.856487	Cacomantis_merulinus:16.856489):15.087107	(((Cuculus_poliocephalus:17.864594	(Cuculus_micropterus:7.664845	(Cuculus_saturatus:2.803287	Cuculus_canorus:2.803287):4.861557):10.199748):6.906038	(Hierococcyx_nisicolor:13.351369	Hierococcyx_sparverioides:13.351369):11.419261):4.555108	Surniculus_dicruroides:29.325737):2.617857):17.89159):10.177129):13.418663	(Centropus_bengalensis:14.556498	Centropus_sinensis:14.556498):58.874477):15.209484	(((((Psarisomus_dalhousiae:37.416458
((((Bambusicola_fytchii:18.253664	Polyplectron_bicalcaratum:18.253666):0.657428	(Lophura_leucomelanos:15.73768	(Lophophorus_impejanus:14.531421	(Tragopan_blythii:3.263612	Tragopan_temminckii:3.263612):11.267809):1.20626):3.173411):4.246662	(Arborophila_mandellii:9.413834	(Arborophila_torqueola:8.400468	Arborophila_rufogularis:8.400467):1.013366):13.74392):81.48288	((((((Treron_bicinctus:12.760649	Treron_sphenurus:12.760649):0.388851	Treron_apicauda:13.149499):16.291958	(Ducula_badia:2.274261	Ducula_aenea:2.274261):27.167194):2.885461	Chalcophaps_indica:32.326916):2.929323	(((Columba_pulchricollis:16.407658	(Columba_livia:15.365492	Columba_leuconota:15.365492):1.042164):2.168897	(Streptopelia_orientalis:17.501457	Spilopelia_chinensis:17.501457):1.075096):2.435552	Macropygia_unchall:21.012104):14.244135):53.085594	((((Microcarbo_niger:68.6791	(Plegadis_falcinellus:65.610794	Anastomus_oscitans:65.610794):3.0683):1.232145	(Pelecanus_philippensis:68.081413	((Egretta_garzetta:39.511547	(Nycticorax_nycticorax:33.769691	((Egretta_intermedia:11.289261	Ardea_alba:11.289261):7.858575	(Ardea_purpurea:17.546932	Bubulcus_coromandus:17.546934):1.600903):14.621855):5.741858):6.612695	Ixobrychus_cinnamomeus:46.124241):21.95717):1.829829):6.932978	((Vanellus_indicus:25.082232	Vanellus_duvaucelii:25.082232):50.792412	Porzana_bicolor:75.874641):0.969576):10.270148	((((Phaenicophaeus_tristis:40.787071	Clamator_coromandus:40.787071):22.478849	(Eudynamys_scolopaceus:50.555859	((Cacomantis_sonneratii:20.152269	Cacomantis_merulinus:20.152267):10.868736	(Surniculus_dicruroides:25.031748	((Hierococcyx_nisicolor:15.682576	Hierococcyx_sparverioides:15.682577):8.820103	((Cuculus_micropterus:12.904829	(Cuculus_saturatus:3.720199	Cuculus_canorus:3.720199):9.18463):0.466961	Cuculus_poliocephalus:13.371791):11.130888):0.529069):5.989257):19.534851):12.710063):12.368716	(Centropus_sinensis:18.09429	Centropus_bengalensis:18.09429):57.540344):10.982129	(((Falco_tinnunculus:13.472543
((((Lophura_leucomelanos:17.569387	((Tragopan_blythii:5.052374	Tragopan_temminckii:5.052374):11.293631	Lophophorus_impejanus:16.346004):1.223382):4.322875	(Bambusicola_fytchii:19.614676	Polyplectron_bicalcaratum:19.614677):2.277585):3.437005	(Arborophila_mandellii:8.388455	(Arborophila_torqueola:6.926648	Arborophila_rufogularis:6.926649):1.461807):16.940811):80.499344	(((Chalcophaps_indica:28.977516	(((Treron_sphenurus:20.750454	Treron_bicinctus:20.750454):5.665641	Treron_apicauda:26.416094):1.170165	(Ducula_badia:14.264584	Ducula_aenea:14.264584):13.321676):1.391255):4.725943	(Macropygia_unchall:21.021202	(Streptopelia_orientalis:17.177349	((Columba_leuconota:13.971437	(Columba_livia:13.464348	Columba_pulchricollis:13.464347):0.50709):2.721099	Spilopelia_chinensis:16.692537):0.484812):3.843852):12.682258):53.222752	(((((Ixobrychus_cinnamomeus:37.847973	((((Egretta_intermedia:11.665109	Ardea_alba:11.665109):6.826421	(Bubulcus_coromandus:16.298439	Ardea_purpurea:16.298441):2.19309):11.274771	Nycticorax_nycticorax:29.7663):1.049736	Egretta_garzetta:30.816036):7.031937):34.490601	((Plegadis_falcinellus:64.409943	Anastomus_oscitans:64.409943):5.034473	Microcarbo_niger:69.44442):2.894159):0.91163	Pelecanus_philippensis:73.250214):11.327515	((Vanellus_indicus:14.665524	Vanellus_duvaucelii:14.665524):66.070557	Porzana_bicolor:80.736084):3.841639):1.34187	(((Centropus_bengalensis:14.894534	Centropus_sinensis:14.894535):56.073597	((((Cacomantis_merulinus:18.038797	Cacomantis_sonneratii:18.038797):10.694645	(((Cuculus_micropterus:5.485947	(Cuculus_saturatus:2.417077	Cuculus_canorus:2.417077):3.06887):10.301502	Cuculus_poliocephalus:15.78745):10.419491	(Surniculus_dicruroides:22.238354	(Hierococcyx_sparverioides:10.181683	Hierococcyx_nisicolor:10.181683):12.056671):3.968586):2.5265):13.56331	Eudynamys_scolopaceus:42.296749):9.308699	(Phaenicophaeus_tristis:33.988659	Clamator_coromandus:33.988655):17.616791):19.362682):14.841309	((((((Pitta_sordida:22.343725
(((Arborophila_mandellii:11.04168	(Arborophila_torqueola:8.529167	Arborophila_rufogularis:8.529167):2.512513):16.103409	((Bambusicola_fytchii:22.850878	Polyplectron_bicalcaratum:22.85088):2.072443	(Lophura_leucomelanos:19.629826	((Tragopan_temminckii:4.537768	Tragopan_blythii:4.537768):14.510532	Lophophorus_impejanus:19.048302):0.581525):5.293497):2.221768):73.459213	((((((Treron_sphenurus:1.480427	Treron_bicinctus:1.480427):4.328245	Treron_apicauda:5.808672):16.013863	(Ducula_aenea:3.311534	Ducula_badia:3.311534):18.511002):0.586133	Chalcophaps_indica:22.408669):2.023344	((((Columba_leuconota:3.737222	Columba_pulchricollis:3.737222):7.043635	Columba_livia:10.780857):1.403953	(Streptopelia_orientalis:11.855566	Spilopelia_chinensis:11.855567):0.329244):3.074051	Macropygia_unchall:15.258861):9.173152):65.507362	((((Ixobrychus_cinnamomeus:39.197765	(((Ardea_purpurea:17.391943	(Ardea_alba:14.291147	Egretta_intermedia:14.291147):3.100796):5.021025	Bubulcus_coromandus:22.41297):12.453741	(Nycticorax_nycticorax:29.886471	Egretta_garzetta:29.886471):4.980239):4.331055):29.33392	((Microcarbo_niger:65.16571	(Plegadis_falcinellus:57.249584	Anastomus_oscitans:57.249588):7.916133):2.271232	Pelecanus_philippensis:67.436951):1.094734):7.618148	((Vanellus_indicus:0.785678	Vanellus_duvaucelii:0.785678):67.476311	Porzana_bicolor:68.261978):7.887847):11.958944	(((Centropus_sinensis:15.842026	Centropus_bengalensis:15.842025):64.529388	((Eudynamys_scolopaceus:45.678585	(((Surniculus_dicruroides:20.908752	(Cuculus_poliocephalus:13.562359	(Cuculus_micropterus:6.536504	(Cuculus_canorus:2.116915	Cuculus_saturatus:2.116915):4.419589):7.025854):7.346394):1.310802	(Hierococcyx_sparverioides:12.823764	Hierococcyx_nisicolor:12.823763):9.395791):7.796149	(Cacomantis_merulinus:13.222694	Cacomantis_sonneratii:13.222694):16.793009):15.662881):17.871777	(Clamator_coromandus:40.716125	Phaenicophaeus_tristis:40.716129):22.83423):16.821053):6.56663	(((Falco_subbuteo:10.483301
((((Arborophila_rufogularis:8.056608	Arborophila_torqueola:8.056608):8.584682	Arborophila_mandellii:16.641289):15.362209	((Lophura_leucomelanos:24.469172	(Lophophorus_impejanus:23.372704	(Tragopan_temminckii:7.551149	Tragopan_blythii:7.551149):15.821553):1.096469):4.505597	(Bambusicola_fytchii:25.996231	Polyplectron_bicalcaratum:25.996231):2.978539):3.028729):71.496735	(((Chalcophaps_indica:31.511082	(((Treron_sphenurus:11.636814	Treron_bicinctus:11.636813):1.82585	Treron_apicauda:13.462665):15.344828	(Ducula_badia:14.827618	Ducula_aenea:14.827617):13.979875):2.703589):2.235492	(((Spilopelia_chinensis:18.061483	Streptopelia_orientalis:18.061483):0.681998	((Columba_pulchricollis:13.984243	Columba_livia:13.984243):3.009608	Columba_leuconota:16.993853):1.74963):3.334868	Macropygia_unchall:22.07835):11.668222):55.536129	(((((Ixobrychus_cinnamomeus:58.061928	(((Bubulcus_coromandus:28.252441	((Egretta_intermedia:12.519166	Ardea_alba:12.519166):14.13347	Ardea_purpurea:26.652634):1.599806):18.983929	Nycticorax_nycticorax:47.23637):1.879954	Egretta_garzetta:49.116322):8.945604):14.131068	Pelecanus_philippensis:72.193001):3.165359	(Microcarbo_niger:70.981056	(Plegadis_falcinellus:67.525597	Anastomus_oscitans:67.525589):3.455466):4.377298):6.855551	(Porzana_bicolor:72.668739	(Vanellus_duvaucelii:13.404727	Vanellus_indicus:13.404727):59.264008):9.545169):5.494643	((((((Cacomantis_merulinus:17.972916	Cacomantis_sonneratii:17.972916):16.352402	(((Hierococcyx_sparverioides:10.882719	Hierococcyx_nisicolor:10.88272):12.760571	(Cuculus_poliocephalus:8.337077	((Cuculus_saturatus:2.462627	Cuculus_canorus:2.462627):2.158916	Cuculus_micropterus:4.621543):3.715534):15.306213):6.390727	Surniculus_dicruroides:30.034018):4.291302):9.637014	Eudynamys_scolopaceus:43.962334):9.921589	(Phaenicophaeus_tristis:37.615402	Clamator_coromandus:37.615402):16.268518):20.678658	(Centropus_sinensis:15.568801	Centropus_bengalensis:15.568801):58.993782):12.640827	(((Falco_tinnunculus:13.452091
(((Arborophila_rufogularis:8.503406	(Arborophila_torqueola:4.549894	Arborophila_mandellii:4.549894):3.953512):18.03335	((Polyplectron_bicalcaratum:20.067738	Bambusicola_fytchii:20.067738):3.252737	(Lophura_leucomelanos:19.655266	(Lophophorus_impejanus:18.72201	(Tragopan_blythii:6.319735	Tragopan_temminckii:6.319735):12.402275):0.933256):3.665209):3.216281):82.174049	(((((Treron_sphenurus:21.856142	(Treron_bicinctus:3.775517	Treron_apicauda:3.775517):18.080626):11.630057	(Ducula_aenea:14.084208	Ducula_badia:14.084208):19.401993):0.929551	Chalcophaps_indica:34.415749):5.155849	(Macropygia_unchall:24.959122	((Streptopelia_orientalis:20.121115	Spilopelia_chinensis:20.121117):0.476592	((Columba_pulchricollis:5.556138	Columba_leuconota:5.556138):10.396429	Columba_livia:15.952568):4.645142):4.361412):14.61248):44.847515	((((Pelecanus_philippensis:72.914711	((Plegadis_falcinellus:69.660263	Anastomus_oscitans:69.660263):1.745409	((Nycticorax_nycticorax:31.621445	(Egretta_garzetta:30.356644	((Bubulcus_coromandus:16.810228	Ardea_purpurea:16.81023):4.133079	(Egretta_intermedia:12.541465	Ardea_alba:12.541465):8.401843):9.413334):1.2648):8.75449	Ixobrychus_cinnamomeus:40.375938):31.029736):1.50904):0.361003	Microcarbo_niger:73.275703):3.133217	(Porzana_bicolor:74.548859	(Vanellus_duvaucelii:19.176678	Vanellus_indicus:19.17668):55.372181):1.860068):6.20607	(((((((((Cuculus_micropterus:7.121622	(Cuculus_saturatus:1.956477	Cuculus_canorus:1.956477):5.165145):0.933451	Cuculus_poliocephalus:8.055073):9.192622	(Hierococcyx_sparverioides:12.97039	Hierococcyx_nisicolor:12.97039):4.277304):3.792475	Surniculus_dicruroides:21.040171):4.754992	(Cacomantis_merulinus:15.448491	Cacomantis_sonneratii:15.448491):10.346671):14.212934	Eudynamys_scolopaceus:40.008095):9.227875	(Phaenicophaeus_tristis:32.308056	Clamator_coromandus:32.308056):16.927917):19.022573	(Centropus_sinensis:13.346958	Centropus_bengalensis:13.346957):54.911587):14.057382	(((((Psarisomus_dalhousiae:49.070312
((((Lophura_leucomelanos:16.768963	(Lophophorus_impejanus:14.864607	(Tragopan_temminckii:5.3901	Tragopan_blythii:5.3901):9.474507):1.904355):3.228208	(Polyplectron_bicalcaratum:17.4851	Bambusicola_fytchii:17.485098):2.51207):2.150605	((Arborophila_rufogularis:6.625654	Arborophila_torqueola:6.625654):0.819671	Arborophila_mandellii:7.445325):14.702452):71.78614	(((Chalcophaps_indica:31.202274	((Treron_bicinctus:14.721444	(Treron_sphenurus:8.899273	Treron_apicauda:8.899273):5.822172):16.229446	(Ducula_badia:15.182254	Ducula_aenea:15.182255):15.768636):0.251385):3.993983	(((Streptopelia_orientalis:17.979179	Spilopelia_chinensis:17.979179):1.716591	(Columba_livia:15.140976	(Columba_pulchricollis:2.267251	Columba_leuconota:2.267251):12.873724):4.554794):2.701731	Macropygia_unchall:22.397499):12.798758):48.209751	(((Pelecanus_philippensis:67.077408	(Microcarbo_niger:66.721237	((Plegadis_falcinellus:61.841908	Anastomus_oscitans:61.841911):2.437347	(Ixobrychus_cinnamomeus:37.741371	(Egretta_garzetta:31.902285	(Nycticorax_nycticorax:29.891787	((Egretta_intermedia:11.998824	Ardea_alba:11.998824):1.108232	(Bubulcus_coromandus:12.922744	Ardea_purpurea:12.922744):0.184313):16.784731):2.010499):5.839086):26.537884):2.441983):0.356167):11.751228	(Porzana_bicolor:73.900665	(Vanellus_duvaucelii:29.138592	Vanellus_indicus:29.138592):44.762074):4.927966):3.470252	((((Eudynamys_scolopaceus:45.619926	(((Hierococcyx_sparverioides:12.982741	Hierococcyx_nisicolor:12.982741):12.658585	(Surniculus_dicruroides:24.931156	(Cuculus_poliocephalus:8.10732	(Cuculus_micropterus:7.167267	(Cuculus_saturatus:1.922242	Cuculus_canorus:1.922242):5.245025):0.940053):16.823835):0.71017):7.854292	(Cacomantis_merulinus:16.040163	Cacomantis_sonneratii:16.040163):17.455454):12.124307):6.44191	(Clamator_coromandus:35.591717	Phaenicophaeus_tristis:35.591717):16.470118):20.716772	(Centropus_bengalensis:15.291059	Centropus_sinensis:15.291059):57.487549):9.249123	(((((Psarisomus_dalhousiae:43.143749
((((Lophura_leucomelanos:11.029952	((Tragopan_temminckii:3.761906	Tragopan_blythii:3.761905):6.706325	Lophophorus_impejanus:10.46823):0.561722):2.644953	(Polyplectron_bicalcaratum:13.020594	Bambusicola_fytchii:13.020594):0.654312):1.633643	(Arborophila_mandellii:7.263585	(Arborophila_torqueola:4.560313	Arborophila_rufogularis:4.560313):2.703272):8.044964):77.189369	(((Chalcophaps_indica:30.623917	((Treron_sphenurus:24.027012	(Treron_apicauda:10.552763	Treron_bicinctus:10.552763):13.474248):5.561704	(Ducula_badia:11.474326	Ducula_aenea:11.474326):18.114389):1.035203):2.933568	(Macropygia_unchall:21.039698	(((Columba_leuconota:7.5091	Columba_livia:7.5091):6.350478	Columba_pulchricollis:13.859577):3.478937	(Spilopelia_chinensis:17.048403	Streptopelia_orientalis:17.048403):0.290112):3.701184):12.517788):51.99102	(((((Ixobrychus_cinnamomeus:47.720474	((Nycticorax_nycticorax:36.465019	((Ardea_alba:13.990645	Egretta_intermedia:13.990645):10.259786	(Ardea_purpurea:20.425955	Bubulcus_coromandus:20.425955):3.824475):12.214588):3.711096	Egretta_garzetta:40.176117):7.544363):22.550081	Pelecanus_philippensis:70.270554):0.605993	(Microcarbo_niger:68.606995	(Plegadis_falcinellus:65.102608	Anastomus_oscitans:65.102608):3.504385):2.269554):10.606153	(Porzana_bicolor:80.221519	(Vanellus_indicus:33.231773	Vanellus_duvaucelii:33.231773):46.989746):1.261187):1.454031	(((Centropus_bengalensis:16.603479	Centropus_sinensis:16.603479):57.91774	(((((((Cuculus_micropterus:7.345515	(Cuculus_canorus:1.574615	Cuculus_saturatus:1.574615):5.7709):6.664749	Cuculus_poliocephalus:14.010263):10.320255	(Hierococcyx_nisicolor:13.728124	Hierococcyx_sparverioides:13.728123):10.602395):1.220402	Surniculus_dicruroides:25.55092):6.405797	(Cacomantis_merulinus:22.884071	Cacomantis_sonneratii:22.884069):9.072647):16.21052	Eudynamys_scolopaceus:48.167236):10.180555	(Phaenicophaeus_tristis:37.685013	Clamator_coromandus:37.685009):20.662783):16.173422):8.158415	(((Falco_subbuteo:13.296834
(((Arborophila_mandellii:6.989725	(Arborophila_rufogularis:6.260485	Arborophila_torqueola:6.260486):0.72924):13.92444	((Polyplectron_bicalcaratum:16.55521	Bambusicola_fytchii:16.55521):1.987084	(Lophura_leucomelanos:15.631259	((Tragopan_blythii:5.360023	Tragopan_temminckii:5.360023):8.939732	Lophophorus_impejanus:14.299755):1.331504):2.911035):2.371871):81.687805	((((((Columba_leuconota:3.230824	Columba_livia:3.230824):12.775942	Columba_pulchricollis:16.006767):3.187563	(Streptopelia_orientalis:18.680542	Spilopelia_chinensis:18.680542):0.513786):3.019663	Macropygia_unchall:22.213993):14.921062	(((Treron_apicauda:25.321539	(Treron_sphenurus:1.663653	Treron_bicinctus:1.663653):23.657885):7.082342	(Ducula_aenea:8.116785	Ducula_badia:8.116785):24.287094):0.982263	Chalcophaps_indica:33.386143):3.748909):49.244095	((((Pelecanus_philippensis:69.01339	(Ixobrychus_cinnamomeus:39.506432	(Nycticorax_nycticorax:32.649979	((Bubulcus_coromandus:19.013056	(Ardea_purpurea:17.63484	(Egretta_intermedia:15.155988	Ardea_alba:15.155988):2.478852):1.378217):13.587752	Egretta_garzetta:32.600811):0.049173):6.85645):29.506958):2.268913	((Plegadis_falcinellus:63.82045	Anastomus_oscitans:63.820457):5.008197	Microcarbo_niger:68.828659):2.453649):3.562554	(Porzana_bicolor:72.081894	(Vanellus_duvaucelii:19.688377	Vanellus_indicus:19.688377):52.393513):2.76296):8.049086	((((Eudynamys_scolopaceus:40.907032	((((Hierococcyx_sparverioides:13.001682	Hierococcyx_nisicolor:13.001682):13.461246	((Cuculus_micropterus:7.556607	(Cuculus_canorus:1.822754	Cuculus_saturatus:1.822754):5.733853):6.483491	Cuculus_poliocephalus:14.040098):12.422831):1.173651	Surniculus_dicruroides:27.636578):7.425674	(Cacomantis_sonneratii:17.334442	Cacomantis_merulinus:17.334442):17.72781):5.844781):17.98068	(Clamator_coromandus:39.357513	Phaenicophaeus_tristis:39.357513):19.530203):9.972516	(Centropus_sinensis:18.558186	Centropus_bengalensis:18.558186):50.302048):12.538665	((((((Pitta_sordida:18.175514
((((Polyplectron_bicalcaratum:17.817995	Bambusicola_fytchii:17.817993):2.651588	(Lophura_leucomelanos:17.257643	(Lophophorus_impejanus:14.671363	(Tragopan_blythii:4.756175	Tragopan_temminckii:4.756175):9.915188):2.58628):3.21194):3.941925	((Arborophila_mandellii:2.803951	Arborophila_rufogularis:2.803951):5.222595	Arborophila_torqueola:8.026546):16.384962):68.726883	((((((Columba_leuconota:8.39546	Columba_livia:8.39546):5.403067	Columba_pulchricollis:13.798527):4.497762	(Streptopelia_orientalis:17.112667	Spilopelia_chinensis:17.112667):1.183622):1.795038	Macropygia_unchall:20.091326):13.471446	(Chalcophaps_indica:29.152695	(((Treron_sphenurus:8.545557	Treron_apicauda:8.545556):1.41771	Treron_bicinctus:9.963267):18.488476	(Ducula_aenea:4.876198	Ducula_badia:4.876199):23.575542):0.700954):4.410077):48.914593	((((Ixobrychus_cinnamomeus:47.987713	((Egretta_garzetta:35.296551	((Ardea_purpurea:20.275429	Bubulcus_coromandus:20.275429):3.631052	(Ardea_alba:16.950726	Egretta_intermedia:16.950726):6.955756):11.390068):7.747214	Nycticorax_nycticorax:43.043762):4.943952):27.347494	(Pelecanus_philippensis:72.183769	((Plegadis_falcinellus:66.285294	Anastomus_oscitans:66.285294):5.478911	Microcarbo_niger:71.764198):0.419573):3.151434):1.128262	(Porzana_bicolor:74.979019	(Vanellus_duvaucelii:18.372057	Vanellus_indicus:18.372057):56.60696):1.484455):2.829466	(((Centropus_sinensis:13.594477	Centropus_bengalensis:13.594477):52.525383	((((Surniculus_dicruroides:20.112709	((Hierococcyx_sparverioides:6.20277	Hierococcyx_nisicolor:6.20277):11.906614	(Cuculus_poliocephalus:10.475389	(Cuculus_micropterus:6.145191	(Cuculus_canorus:2.62745	Cuculus_saturatus:2.62745):3.517741):4.330198):7.633995):2.003325):5.776419	(Cacomantis_merulinus:17.767597	Cacomantis_sonneratii:17.767599):8.121528):23.520691	Eudynamys_scolopaceus:49.409821):5.643008	(Clamator_coromandus:35.645947	Phaenicophaeus_tristis:35.645947):19.406878):11.067036):12.852758	(((Falco_tinnunculus:12.01425
((((Arborophila_rufogularis:8.588518	Arborophila_torqueola:8.588518):1.415045	Arborophila_mandellii:10.003564):18.757126	((Polyplectron_bicalcaratum:22.91058	Bambusicola_fytchii:22.91058):1.624105	(Lophura_leucomelanos:21.002972	((Tragopan_blythii:5.730742	Tragopan_temminckii:5.730742):13.188635	Lophophorus_impejanus:18.919376):2.083596):3.531712):4.226005):72.717865	(((Chalcophaps_indica:35.115337	((Treron_bicinctus:16.97179	(Treron_sphenurus:6.820939	Treron_apicauda:6.820939):10.15085):16.846775	(Ducula_aenea:17.752735	Ducula_badia:17.752735):16.065828):1.296773):3.845842	(Macropygia_unchall:23.474874	((Columba_livia:16.91519	(Columba_leuconota:8.555131	Columba_pulchricollis:8.55513):8.36006):1.910144	(Streptopelia_orientalis:18.205017	Spilopelia_chinensis:18.205019):0.620317):4.649539):15.486307):45.128708	(((((Ixobrychus_cinnamomeus:42.907608	((Bubulcus_coromandus:27.859413	((Egretta_intermedia:10.915662	Ardea_alba:10.915662):10.728928	Ardea_purpurea:21.64459):6.214823):8.404085	(Egretta_garzetta:31.545563	Nycticorax_nycticorax:31.545563):4.717934):6.644111):24.902836	Pelecanus_philippensis:67.810448):3.373035	((Plegadis_falcinellus:64.380028	Anastomus_oscitans:64.380028):4.592737	Microcarbo_niger:68.972763):2.210714):4.161935	(Porzana_bicolor:72.130432	(Vanellus_indicus:16.015591	Vanellus_duvaucelii:16.015591):56.114838):3.214986):6.730895	((((Eudynamys_scolopaceus:52.838928	((Cacomantis_sonneratii:15.071838	Cacomantis_merulinus:15.071838):20.961157	(Surniculus_dicruroides:30.170961	((((Cuculus_canorus:1.242952	Cuculus_saturatus:1.242952):6.376762	Cuculus_micropterus:7.619714):5.976414	Cuculus_poliocephalus:13.596128):11.137685	(Hierococcyx_sparverioides:16.641201	Hierococcyx_nisicolor:16.641201):8.09261):5.43715):5.862033):16.805933):12.157516	(Phaenicophaeus_tristis:40.026363	Clamator_coromandus:40.02636):24.970083):11.935818	(Centropus_sinensis:22.757967	Centropus_bengalensis:22.757967):54.174294):5.066374	(((Psittacula_finschii:77.735817
((((Lophura_leucomelanos:22.411283	(Lophophorus_impejanus:20.055202	(Tragopan_blythii:6.438483	Tragopan_temminckii:6.438483):13.616718):2.35608):5.319791	(Bambusicola_fytchii:24.39402	Polyplectron_bicalcaratum:24.39402):3.337053):3.475887	(Arborophila_rufogularis:7.214058	(Arborophila_torqueola:3.502785	Arborophila_mandellii:3.502785):3.711273):23.992903):59.67675	(((((Treron_bicinctus:21.704334	(Treron_sphenurus:8.835101	Treron_apicauda:8.835101):12.869232):1.90531	(Ducula_aenea:15.197197	Ducula_badia:15.197196):8.412448):0.872647	Chalcophaps_indica:24.48229):2.621801	(Macropygia_unchall:16.36915	((Spilopelia_chinensis:13.087204	Streptopelia_orientalis:13.087204):0.670471	((Columba_leuconota:4.567641	Columba_livia:4.567641):6.271565	Columba_pulchricollis:10.839207):2.918468):2.611475):10.734941):56.171635	((((((Ixobrychus_cinnamomeus:39.634735	(Nycticorax_nycticorax:31.624271	(Egretta_garzetta:31.190071	(((Egretta_intermedia:13.499006	Ardea_alba:13.499006):2.136962	Ardea_purpurea:15.635968):2.442848	Bubulcus_coromandus:18.078817):13.111254):0.434203):8.010461):28.910309	Pelecanus_philippensis:68.545044):1.01884	Microcarbo_niger:69.563881):1.00984	(Plegadis_falcinellus:67.06366	Anastomus_oscitans:67.063652):3.51007):5.442066	((Vanellus_indicus:20.477587	Vanellus_duvaucelii:20.477585):52.155949	Porzana_bicolor:72.63353):3.382254):4.402001	(((Centropus_sinensis:14.131758	Centropus_bengalensis:14.131758):53.32959	((Eudynamys_scolopaceus:37.29245	(((Hierococcyx_nisicolor:15.1489	Hierococcyx_sparverioides:15.148899):7.70079	(((Cuculus_micropterus:6.416834	(Cuculus_canorus:1.979906	Cuculus_saturatus:1.979906):4.436929):1.331454	Cuculus_poliocephalus:7.748289):12.647954	Surniculus_dicruroides:20.396244):2.453446):2.57279	(Cacomantis_sonneratii:16.607468	Cacomantis_merulinus:16.607468):8.81501):11.86997):12.452673	(Clamator_coromandus:31.792265	Phaenicophaeus_tristis:31.792263):17.952858):17.716225):12.514422	(((Falco_subbuteo:12.424799
(((Arborophila_mandellii:6.875908	(Arborophila_rufogularis:6.01169	Arborophila_torqueola:6.01169):0.864218):14.857512	((Bambusicola_fytchii:17.471455	Polyplectron_bicalcaratum:17.471457):1.746319	(Lophura_leucomelanos:15.880118	(Lophophorus_impejanus:15.429678	(Tragopan_blythii:3.989259	Tragopan_temminckii:3.989259):11.440419):0.450441):3.337656):2.515646):89.763672	((((((Treron_bicinctus:9.119956	Treron_sphenurus:9.119957):3.277163	Treron_apicauda:12.39712):18.926067	(Ducula_aenea:19.333672	Ducula_badia:19.333672):11.989515):2.257368	Chalcophaps_indica:33.580555):3.65738	((((Columba_pulchricollis:3.701187	Columba_leuconota:3.701187):12.091557	Columba_livia:15.792744):3.236099	(Streptopelia_orientalis:18.183826	Spilopelia_chinensis:18.183828):0.845014):4.913891	Macropygia_unchall:23.942734):13.295202):53.406509	((((((Plegadis_falcinellus:58.857571	Anastomus_oscitans:58.857574):6.675584	Microcarbo_niger:65.533157):2.439862	(Ixobrychus_cinnamomeus:40.330208	((Nycticorax_nycticorax:32.597614	((Bubulcus_coromandus:19.301319	(Egretta_intermedia:13.096151	Ardea_alba:13.096151):6.205169):0.034144	Ardea_purpurea:19.335464):13.262147):0.354568	Egretta_garzetta:32.952179):7.378028):27.642813):0.346342	Pelecanus_philippensis:68.319366):12.394566	((Vanellus_duvaucelii:11.771355	Vanellus_indicus:11.771355):66.260025	Porzana_bicolor:78.031372):2.682553):8.747968	((((Eudynamys_scolopaceus:54.203156	((Cacomantis_merulinus:21.100407	Cacomantis_sonneratii:21.100407):12.368848	((Cuculus_poliocephalus:7.732734	((Cuculus_saturatus:2.277935	Cuculus_canorus:2.277935):2.738107	Cuculus_micropterus:5.016042):2.716692):15.66082	(Surniculus_dicruroides:21.269001	(Hierococcyx_nisicolor:16.902782	Hierococcyx_sparverioides:16.902782):4.36622):2.124552):10.0757):20.733904):13.884228	(Phaenicophaeus_tristis:41.096092	Clamator_coromandus:41.096092):26.991293):7.520392	(Centropus_sinensis:17.437389	Centropus_bengalensis:17.437387):58.170391):13.81409	(((Falco_subbuteo:15.7423
((((Lophura_leucomelanos:10.573318	((Tragopan_temminckii:3.533651	Tragopan_blythii:3.533651):6.414385	Lophophorus_impejanus:9.948036):0.625281):2.77752	(Polyplectron_bicalcaratum:11.869352	Bambusicola_fytchii:11.869353):1.481484):2.581049	((Arborophila_mandellii:0.766769	Arborophila_rufogularis:0.766769):3.043872	Arborophila_torqueola:3.810641):12.121245):91.868126	(((((Columba_livia:19.484829	(Columba_leuconota:15.646313	Columba_pulchricollis:15.646313):3.838515):4.010027	(Streptopelia_orientalis:22.476147	Spilopelia_chinensis:22.476147):1.018709):3.717678	Macropygia_unchall:27.212532):15.477755	(((Treron_apicauda:34.223522	(Treron_sphenurus:4.528234	Treron_bicinctus:4.528234):29.695292):3.985739	(Ducula_aenea:20.243368	Ducula_badia:20.243368):17.965895):0.161676	Chalcophaps_indica:38.370937):4.319349):53.64526	((((Microcarbo_niger:66.592918	((Egretta_garzetta:31.303537	((((Ardea_alba:10.761362	Egretta_intermedia:10.761362):5.078791	Ardea_purpurea:15.840152):3.017542	Bubulcus_coromandus:18.857695):12.39433	Nycticorax_nycticorax:31.252026):0.051511):9.407612	Ixobrychus_cinnamomeus:40.711147):25.881771):0.883807	(Pelecanus_philippensis:67.192223	(Plegadis_falcinellus:60.404739	Anastomus_oscitans:60.404739):6.787483):0.284505):12.743782	(Porzana_bicolor:78.264809	(Vanellus_duvaucelii:4.479334	Vanellus_indicus:4.479334):73.785477):1.955695):14.547808	(((Centropus_bengalensis:17.944216	Centropus_sinensis:17.944216):66.072594	((((Cacomantis_merulinus:18.469694	Cacomantis_sonneratii:18.469694):17.77375	(Surniculus_dicruroides:27.358177	((Cuculus_poliocephalus:10.833166	(Cuculus_micropterus:7.576989	(Cuculus_canorus:3.235157	Cuculus_saturatus:3.235157):4.341831):3.256178):14.366936	(Hierococcyx_nisicolor:10.866404	Hierococcyx_sparverioides:10.866404):14.333697):2.158074):8.885268):17.113272	Eudynamys_scolopaceus:53.356716):14.326757	(Phaenicophaeus_tristis:44.557045	Clamator_coromandus:44.557045):23.126429):16.333334):10.612657	(((Falco_subbuteo:15.702593
((((Arborophila_rufogularis:7.329422	Arborophila_torqueola:7.329422):5.810061	Arborophila_mandellii:13.139482):13.024559	((Lophura_leucomelanos:19.654305	(Lophophorus_impejanus:15.89972	(Tragopan_temminckii:5.605283	Tragopan_blythii:5.605283):10.294436):3.754585):2.382028	(Bambusicola_fytchii:21.272394	Polyplectron_bicalcaratum:21.272392):0.76394):4.127707):71.274689	(((Macropygia_unchall:19.937912	((Columba_pulchricollis:15.20887	(Columba_leuconota:7.829171	Columba_livia:7.829171):7.379698):1.940219	(Spilopelia_chinensis:16.784885	Streptopelia_orientalis:16.784885):0.364203):2.788824):13.614895	(Chalcophaps_indica:29.851826	(((Treron_apicauda:5.706722	Treron_sphenurus:5.706722):4.097861	Treron_bicinctus:9.804583):19.427025	(Ducula_aenea:5.594948	Ducula_badia:5.594948):23.63666):0.620218):3.700983):50.5849	(((((((((Ardea_alba:12.499921	Egretta_intermedia:12.499921):3.317613	(Ardea_purpurea:14.714805	Bubulcus_coromandus:14.714806):1.102729):13.350214	(Nycticorax_nycticorax:28.363197	Egretta_garzetta:28.363197):0.804551):8.55916	Ixobrychus_cinnamomeus:37.726906):32.590317	(Plegadis_falcinellus:59.949184	Anastomus_oscitans:59.949184):10.36804):2.187943	Microcarbo_niger:72.505165):0.355924	Pelecanus_philippensis:72.861099):6.120632	(Porzana_bicolor:70.528877	(Vanellus_duvaucelii:10.720249	Vanellus_indicus:10.720249):59.808628):8.452847):2.490942	(((Centropus_sinensis:16.970634	Centropus_bengalensis:16.970634):60.684505	((Clamator_coromandus:38.185066	Phaenicophaeus_tristis:38.185066):20.338409	(((((Hierococcyx_nisicolor:13.051605	Hierococcyx_sparverioides:13.051606):18.069954	Surniculus_dicruroides:31.121559):0.644164	(Cuculus_poliocephalus:17.273161	(Cuculus_micropterus:8.930904	(Cuculus_saturatus:1.246221	Cuculus_canorus:1.246221):7.684683):8.342257):14.492562):4.483066	(Cacomantis_sonneratii:21.336224	Cacomantis_merulinus:21.336224):14.912565):8.829271	Eudynamys_scolopaceus:45.07806):13.445417):19.13166):3.323362	(((((Psarisomus_dalhousiae:36.869499
(((Arborophila_mandellii:10.144977	(Arborophila_torqueola:8.392192	Arborophila_rufogularis:8.392193):1.752785):24.871109	((Lophura_leucomelanos:25.623281	(Lophophorus_impejanus:24.000978	(Tragopan_temminckii:8.253595	Tragopan_blythii:8.253595):15.747382):1.622303):4.799275	(Bambusicola_fytchii:25.156183	Polyplectron_bicalcaratum:25.156181):5.266374):4.593529):70.997414	(((Chalcophaps_indica:32.231655	((Treron_bicinctus:18.040003	(Treron_sphenurus:13.597331	Treron_apicauda:13.597331):4.442671):13.138357	(Ducula_badia:25.078693	Ducula_aenea:25.078693):6.099666):1.053295):4.165877	(((Spilopelia_chinensis:18.012848	(Columba_leuconota:17.632923	(Columba_pulchricollis:16.312183	Columba_livia:16.312183):1.320742):0.379922):0.132791	Streptopelia_orientalis:18.145638):5.391297	Macropygia_unchall:23.536934):12.860598):54.244827	(((((Microcarbo_niger:69.7099	(Plegadis_falcinellus:57.399574	Anastomus_oscitans:57.399574):12.310325):6.870421	Pelecanus_philippensis:76.580315):0.047459	(Ixobrychus_cinnamomeus:45.006336	((Nycticorax_nycticorax:32.271019	((Bubulcus_coromandus:18.880074	(Egretta_intermedia:14.727501	Ardea_alba:14.727501):4.152572):0.649815	Ardea_purpurea:19.529888):12.741133):3.469948	Egretta_garzetta:35.740971):9.265368):31.621441):4.452703	((Vanellus_indicus:28.078014	Vanellus_duvaucelii:28.078012):50.941998	Porzana_bicolor:79.020012):2.060471):7.716786	((((((((Hierococcyx_sparverioides:13.958745	Hierococcyx_nisicolor:13.958744):9.674398	(Cuculus_poliocephalus:12.081979	(Cuculus_micropterus:8.670664	(Cuculus_canorus:1.55914	Cuculus_saturatus:1.55914):7.111524):3.411315):11.551165):0.600937	Surniculus_dicruroides:24.234079):3.14228	(Cacomantis_merulinus:18.608671	Cacomantis_sonneratii:18.608673):8.767688):15.417247	Eudynamys_scolopaceus:42.793606):13.649118	(Clamator_coromandus:34.404888	Phaenicophaeus_tristis:34.404888):22.037836):16.322269	(Centropus_bengalensis:16.307993	Centropus_sinensis:16.307993):56.457001):15.899757	(((Falco_subbuteo:12.715332
(((Arborophila_mandellii:7.86287	(Arborophila_rufogularis:5.090595	Arborophila_torqueola:5.090596):2.772275):11.419076	((Lophura_leucomelanos:13.73925	(Lophophorus_impejanus:13.100819	(Tragopan_temminckii:4.205396	Tragopan_blythii:4.205395):8.895423):0.638431):3.244851	(Bambusicola_fytchii:15.913751	Polyplectron_bicalcaratum:15.913751):1.070349):2.297846):98.730515	(((((Spilopelia_chinensis:17.270737	Streptopelia_orientalis:17.270737):0.206428	((Columba_livia:1.934771	Columba_leuconota:1.934771):12.586058	Columba_pulchricollis:14.520828):2.956336):4.136084	Macropygia_unchall:21.613247):9.922138	(((Treron_apicauda:25.361767	(Treron_sphenurus:1.442359	Treron_bicinctus:1.442359):23.919409):2.991204	(Ducula_aenea:13.905803	Ducula_badia:13.905802):14.44717):1.747105	Chalcophaps_indica:30.100077):1.435311):61.375084	((((((((Ardea_alba:12.343262	Egretta_intermedia:12.343262):5.780509	Ardea_purpurea:18.123772):4.127228	Bubulcus_coromandus:22.250999):15.95329	(Nycticorax_nycticorax:34.76762	Egretta_garzetta:34.767624):3.436666):8.098351	Ixobrychus_cinnamomeus:46.302643):35.699722	(((Plegadis_falcinellus:66.92321	Anastomus_oscitans:66.923203):6.58329	Microcarbo_niger:73.5065):2.95732	Pelecanus_philippensis:76.463814):5.538542):1.21434	(Porzana_bicolor:80.56974	(Vanellus_indicus:25.504604	Vanellus_duvaucelii:25.504604):55.06514):2.646961):7.526547	(((((((Hierococcyx_nisicolor:18.134289	Hierococcyx_sparverioides:18.134289):13.784182	((Cuculus_poliocephalus:11.901122	(Cuculus_micropterus:7.119948	(Cuculus_canorus:4.194056	Cuculus_saturatus:4.194056):2.925892):4.781174):16.008305	Surniculus_dicruroides:27.909426):4.009044):5.248013	(Cacomantis_merulinus:22.856737	Cacomantis_sonneratii:22.856737):14.309746):13.552457	Eudynamys_scolopaceus:50.718941):14.614549	(Clamator_coromandus:38.174355	Phaenicophaeus_tristis:38.174351):27.159138):17.86676	(Centropus_sinensis:17.628757	Centropus_bengalensis:17.628759):65.571495):6.700069	(((Falco_subbuteo:13.127464
((((Lophura_leucomelanos:22.244331	((Tragopan_blythii:7.116199	Tragopan_temminckii:7.116199):14.885023	Lophophorus_impejanus:22.001223):0.24311):6.19641	(Bambusicola_fytchii:23.280403	Polyplectron_bicalcaratum:23.280407):5.160336):1.731539	((Arborophila_torqueola:4.884001	Arborophila_mandellii:4.884001):5.073657	Arborophila_rufogularis:9.957659):20.214622):73.852493	(((Chalcophaps_indica:28.894661	(((Treron_apicauda:11.865128	Treron_bicinctus:11.865128):3.201878	Treron_sphenurus:15.067005):12.089725	(Ducula_badia:11.185425	Ducula_aenea:11.185425):15.971306):1.73793):1.809317	((Streptopelia_orientalis:18.699778	(((Columba_livia:13.3003	Columba_leuconota:13.300302):0.396348	Columba_pulchricollis:13.696651):4.787783	Spilopelia_chinensis:18.484432):0.215344):3.186023	Macropygia_unchall:21.885799):8.818178):63.306961	(((((Microcarbo_niger:72.260231	(Ixobrychus_cinnamomeus:46.453236	(((Bubulcus_coromandus:19.495155	((Egretta_intermedia:14.514151	Ardea_alba:14.514151):4.22308	Ardea_purpurea:18.73723):0.757924):14.819145	Nycticorax_nycticorax:34.314301):3.708517	Egretta_garzetta:38.02282):8.430421):25.806993):1.279573	Pelecanus_philippensis:73.53981):0.58934	(Plegadis_falcinellus:68.383499	Anastomus_oscitans:68.383499):5.745643):5.756151	(Porzana_bicolor:76.881935	(Vanellus_duvaucelii:24.744492	Vanellus_indicus:24.744492):52.137444):3.003358):12.929526	((((((Cacomantis_sonneratii:17.200794	Cacomantis_merulinus:17.200794):12.380554	(((Hierococcyx_nisicolor:13.200942	Hierococcyx_sparverioides:13.200943):10.813053	((Cuculus_micropterus:10.955634	(Cuculus_canorus:4.775654	Cuculus_saturatus:4.775654):6.179981):2.280593	Cuculus_poliocephalus:13.236227):10.777768):1.813277	Surniculus_dicruroides:25.827272):3.754075):14.629784	Eudynamys_scolopaceus:44.211132):14.091593	(Phaenicophaeus_tristis:42.26178	Clamator_coromandus:42.26178):16.040943):21.487316	(Centropus_sinensis:21.142971	Centropus_bengalensis:21.142971):58.647068):12.929169	((Psittacula_finschii:87.459206
((((Arborophila_torqueola:8.174989	Arborophila_rufogularis:8.17499):8.394736	Arborophila_mandellii:16.569725):15.660041	((Lophura_leucomelanos:21.431541	(Lophophorus_impejanus:20.451073	(Tragopan_blythii:8.923128	Tragopan_temminckii:8.923128):11.527945):0.980467):5.509769	(Bambusicola_fytchii:25.461472	Polyplectron_bicalcaratum:25.461473):1.479835):5.28846):76.964722	(((Macropygia_unchall:25.495161	((Columba_livia:18.425306	(Columba_pulchricollis:6.373716	Columba_leuconota:6.373716):12.051591):2.582635	(Streptopelia_orientalis:19.988625	Spilopelia_chinensis:19.988625):1.01932):4.487218):14.204541	(((Treron_apicauda:14.111115	(Treron_bicinctus:0.455238	Treron_sphenurus:0.455238):13.655877):20.643299	(Ducula_aenea:18.355059	Ducula_badia:18.355059):16.399357):3.727758	Chalcophaps_indica:38.482174):1.217528):47.197296	((((Pelecanus_philippensis:69.397964	(Ixobrychus_cinnamomeus:49.16423	(Egretta_garzetta:38.780159	((Bubulcus_coromandus:20.815243	((Egretta_intermedia:12.936833	Ardea_alba:12.936833):4.390831	Ardea_purpurea:17.327665):3.487578):16.622553	Nycticorax_nycticorax:37.437798):1.342363):10.384071):20.233738):1.046264	(Microcarbo_niger:69.339668	(Plegadis_falcinellus:53.854404	Anastomus_oscitans:53.854401):15.485271):1.10456):5.821112	(Porzana_bicolor:71.182426	(Vanellus_duvaucelii:6.409517	Vanellus_indicus:6.409517):64.772903):5.082917):8.599396	((((Phaenicophaeus_tristis:35.974163	Clamator_coromandus:35.974163):17.084146	(((Cacomantis_merulinus:15.159327	Cacomantis_sonneratii:15.159327):14.304434	(((Hierococcyx_sparverioides:14.702963	Hierococcyx_nisicolor:14.702963):4.914615	((Cuculus_micropterus:5.835721	(Cuculus_canorus:2.264284	Cuculus_saturatus:2.264284):3.571437):2.96631	Cuculus_poliocephalus:8.802032):10.815547):0.506598	Surniculus_dicruroides:20.124176):9.339584):16.410059	Eudynamys_scolopaceus:45.873821):7.18449):24.869944	(Centropus_sinensis:12.019911	Centropus_bengalensis:12.019911):65.90834):6.512879	(((Psittacula_finschii:77.622101
((((Lophura_leucomelanos:17.153421	((Tragopan_temminckii:5.287419	Tragopan_blythii:5.287419):11.2759	Lophophorus_impejanus:16.56332):0.590101):3.491942	(Polyplectron_bicalcaratum:18.744978	Bambusicola_fytchii:18.744978):1.900385):2.397101	((Arborophila_rufogularis:3.979863	Arborophila_mandellii:3.979863):3.049909	Arborophila_torqueola:7.029773):16.012691):84.615311	(((((Spilopelia_chinensis:15.504436	Streptopelia_orientalis:15.504436):1.726481	(Columba_livia:15.13364	(Columba_pulchricollis:12.597571	Columba_leuconota:12.597572):2.53607):2.097275):3.284562	Macropygia_unchall:20.515478):10.93573	(((Treron_sphenurus:13.46396	(Treron_apicauda:12.646868	Treron_bicinctus:12.646868):0.817091):14.219774	(Ducula_aenea:15.653654	Ducula_badia:15.653654):12.030079):1.359861	Chalcophaps_indica:29.043594):2.407614):52.906303	(((Microcarbo_niger:67.817223	((Pelecanus_philippensis:66.24511	((Egretta_garzetta:31.502613	(Nycticorax_nycticorax:30.91658	(Bubulcus_coromandus:17.018005	((Ardea_alba:11.723097	Egretta_intermedia:11.723097):4.430268	Ardea_purpurea:16.153366):0.864639):13.898576):0.586032):10.167139	Ixobrychus_cinnamomeus:41.669754):24.575359):1.485983	(Plegadis_falcinellus:62.477646	Anastomus_oscitans:62.477646):5.253448):0.086122):4.756287	((Vanellus_indicus:13.69076	Vanellus_duvaucelii:13.69076):56.638275	Porzana_bicolor:70.329033):2.244469):10.796378	((((Clamator_coromandus:35.971806	Phaenicophaeus_tristis:35.971809):19.3009	(Eudynamys_scolopaceus:46.470566	((Surniculus_dicruroides:24.547791	(((Cuculus_micropterus:5.404976	(Cuculus_canorus:1.105566	Cuculus_saturatus:1.105566):4.29941):2.945998	Cuculus_poliocephalus:8.350974):14.784389	(Hierococcyx_sparverioides:13.040316	Hierococcyx_nisicolor:13.040316):10.095049):1.412426):6.350124	(Cacomantis_merulinus:20.927557	Cacomantis_sonneratii:20.927555):9.970358):15.572649):8.802146):18.821949	(Centropus_sinensis:17.394428	Centropus_bengalensis:17.39443):56.70023):8.875803	(((Psittacula_finschii:77.643951
((((Bambusicola_fytchii:16.744797	Polyplectron_bicalcaratum:16.744797):1.221379	(Lophura_leucomelanos:15.390936	(Lophophorus_impejanus:13.817688	(Tragopan_temminckii:4.304019	Tragopan_blythii:4.304019):9.513668):1.573248):2.575241):1.670715	((Arborophila_rufogularis:5.099694	Arborophila_torqueola:5.099694):3.180552	Arborophila_mandellii:8.280246):11.356645):74.435402	(((Macropygia_unchall:23.50037	((Columba_leuconota:16.276218	(Columba_pulchricollis:14.970522	Columba_livia:14.970522):1.305696):2.768138	(Spilopelia_chinensis:17.840609	Streptopelia_orientalis:17.840609):1.203748):4.456014):13.876257	(Chalcophaps_indica:32.893627	(((Treron_apicauda:7.929583	Treron_bicinctus:7.929583):10.779114	Treron_sphenurus:18.708698):13.815545	(Ducula_badia:5.555024	Ducula_aenea:5.555024):26.969215):0.369385):4.482999):49.582409	(((((Ixobrychus_cinnamomeus:45.276661	(Egretta_garzetta:40.428211	(Nycticorax_nycticorax:35.79982	((Ardea_purpurea:14.993906	(Egretta_intermedia:13.452321	Ardea_alba:13.452321):1.541586):5.344467	Bubulcus_coromandus:20.338373):15.461447):4.628392):4.848448):31.877932	(Microcarbo_niger:72.305748	(Plegadis_falcinellus:64.556709	Anastomus_oscitans:64.556709):7.749041):4.848842):0.188928	Pelecanus_philippensis:77.343521):4.709332	(Porzana_bicolor:79.112648	(Vanellus_indicus:11.146507	Vanellus_duvaucelii:11.146507):67.966141):2.940204):3.518252	(((Centropus_sinensis:20.131462	Centropus_bengalensis:20.13146):57.301456	((((Surniculus_dicruroides:28.429611	((Hierococcyx_nisicolor:11.776611	Hierococcyx_sparverioides:11.776611):14.044008	((Cuculus_micropterus:5.983526	(Cuculus_saturatus:1.605476	Cuculus_canorus:1.605476):4.37805):2.993358	Cuculus_poliocephalus:8.976884):16.843735):2.608991):5.166726	(Cacomantis_sonneratii:14.925673	Cacomantis_merulinus:14.925673):18.670662):14.566513	Eudynamys_scolopaceus:48.162849):15.015534	(Clamator_coromandus:29.307175	Phaenicophaeus_tristis:29.307173):33.871212):14.254534):7.704547	(((((Psarisomus_dalhousiae:38.994461
(((Arborophila_rufogularis:4.96525	(Arborophila_torqueola:1.274997	Arborophila_mandellii:1.274997):3.690253):11.055243	((Polyplectron_bicalcaratum:13.808092	Bambusicola_fytchii:13.808093):0.987293	(Lophura_leucomelanos:12.109444	(Lophophorus_impejanus:11.134847	(Tragopan_temminckii:4.404913	Tragopan_blythii:4.404913):6.729933):0.974596):2.685944):1.225105):87.027702	((((((Treron_apicauda:13.634476	Treron_sphenurus:13.634476):1.126252	Treron_bicinctus:14.760729):18.33168	(Ducula_badia:9.713364	Ducula_aenea:9.713365):23.379045):1.151003	Chalcophaps_indica:34.243412):3.834441	(((Spilopelia_chinensis:17.699352	Streptopelia_orientalis:17.699354):0.708772	((Columba_leuconota:9.892035	Columba_livia:9.892035):5.223751	Columba_pulchricollis:15.115787):3.292338):6.004257	Macropygia_unchall:24.41238):13.66547):48.54866	((((Pelecanus_philippensis:75.531075	(Microcarbo_niger:74.385826	(Plegadis_falcinellus:71.955956	Anastomus_oscitans:71.955956):2.429863):1.145261):2.42053	(Ixobrychus_cinnamomeus:51.335693	(((Egretta_intermedia:13.423041	Ardea_alba:13.423042):12.627065	(Bubulcus_coromandus:25.936132	Ardea_purpurea:25.936132):0.113974):17.032421	(Egretta_garzetta:42.165348	Nycticorax_nycticorax:42.165348):0.91718):8.253168):26.615915):1.231312	((Vanellus_duvaucelii:20.909578	Vanellus_indicus:20.909578):55.366405	Porzana_bicolor:76.275993):2.906933):5.681604	(((Centropus_bengalensis:18.751574	Centropus_sinensis:18.751574):56.786911	((Phaenicophaeus_tristis:42.983753	Clamator_coromandus:42.983757):19.043602	(Eudynamys_scolopaceus:50.785324	((((Cuculus_poliocephalus:10.130255	(Cuculus_micropterus:5.921896	(Cuculus_saturatus:1.249283	Cuculus_canorus:1.249283):4.672613):4.208359):14.571303	(Hierococcyx_nisicolor:13.756948	Hierococcyx_sparverioides:13.756948):10.944611):4.448462	Surniculus_dicruroides:29.150019):4.522011	(Cacomantis_merulinus:18.093767	Cacomantis_sonneratii:18.093769):15.578262):17.113297):11.242028):13.511129):9.220327	(((Falco_subbuteo:13.359731
((((Lophura_leucomelanos:16.147112	(Lophophorus_impejanus:15.51878	(Tragopan_temminckii:3.976331	Tragopan_blythii:3.976331):11.542449):0.628331):3.513648	(Bambusicola_fytchii:18.47621	Polyplectron_bicalcaratum:18.476208):1.184551):3.92905	((Arborophila_torqueola:5.955862	Arborophila_rufogularis:5.955862):1.826081	Arborophila_mandellii:7.781942):15.807867):81.309563	(((((Treron_sphenurus:12.891456	(Treron_bicinctus:7.534968	Treron_apicauda:7.534968):5.356487):17.851294	(Ducula_badia:8.80478	Ducula_aenea:8.80478):21.937971):0.573615	Chalcophaps_indica:31.316364):3.094072	((((Columba_pulchricollis:16.013618	Columba_livia:16.01362):1.654741	Columba_leuconota:17.66836):2.533032	(Spilopelia_chinensis:19.186674	Streptopelia_orientalis:19.186674):1.014718):2.726497	Macropygia_unchall:22.927887):11.482547):56.386337	((((Ixobrychus_cinnamomeus:46.38953	((Nycticorax_nycticorax:37.091518	Egretta_garzetta:37.091518):2.935255	((Bubulcus_coromandus:18.086254	Ardea_purpurea:18.086256):2.168178	(Ardea_alba:12.250543	Egretta_intermedia:12.250543):8.00389):19.772341):6.362755):25.965359	(Pelecanus_philippensis:70.331421	(Microcarbo_niger:69.376266	(Plegadis_falcinellus:58.135227	Anastomus_oscitans:58.135223):11.24104):0.955154):2.023469):6.440891	((Vanellus_duvaucelii:27.093641	Vanellus_indicus:27.093641):49.399124	Porzana_bicolor:76.492767):2.303012):6.906049	(((Centropus_bengalensis:17.683521	Centropus_sinensis:17.683521):58.959709	((Clamator_coromandus:35.252068	Phaenicophaeus_tristis:35.252068):21.573708	(Eudynamys_scolopaceus:44.610027	((((Hierococcyx_nisicolor:12.14635	Hierococcyx_sparverioides:12.14635):15.131675	((Cuculus_micropterus:4.373783	(Cuculus_canorus:1.528977	Cuculus_saturatus:1.528977):2.844806):10.235499	Cuculus_poliocephalus:14.609282):12.668743):0.611208	Surniculus_dicruroides:27.889233):6.009766	(Cacomantis_sonneratii:18.690731	Cacomantis_merulinus:18.690731):15.208268):10.71103):12.215744):19.817457):8.780842	((((((Pitta_sordida:17.822739
((((Lophura_leucomelanos:15.211403	(Lophophorus_impejanus:14.394161	(Tragopan_blythii:2.953332	Tragopan_temminckii:2.953332):11.440828):0.817242):2.960563	(Bambusicola_fytchii:15.867049	Polyplectron_bicalcaratum:15.867048):2.304918):1.124185	(Arborophila_torqueola:5.534982	(Arborophila_mandellii:5.386512	Arborophila_rufogularis:5.386512):0.148469):13.76117):74.098747	(((((Treron_sphenurus:20.956503	(Treron_apicauda:2.204505	Treron_bicinctus:2.204505):18.751997):6.212843	(Ducula_aenea:18.724834	Ducula_badia:18.724833):8.44451):2.378775	Chalcophaps_indica:29.54812):1.793656	(((Columba_leuconota:15.089427	(Columba_livia:14.303337	Columba_pulchricollis:14.303337):0.78609):2.132695	(Spilopelia_chinensis:16.381849	Streptopelia_orientalis:16.381849):0.840272):3.470126	Macropygia_unchall:20.692249):10.649529):52.990223	(((Pelecanus_philippensis:65.958916	(((Ixobrychus_cinnamomeus:42.091675	(Egretta_garzetta:37.80225	(Nycticorax_nycticorax:36.31086	((Bubulcus_coromandus:22.202402	(Ardea_alba:16.275986	Egretta_intermedia:16.275986):5.926417):0.898404	Ardea_purpurea:23.100807):13.210054):1.49139):4.289424):17.469311	Microcarbo_niger:59.560989):5.450775	(Plegadis_falcinellus:57.621696	Anastomus_oscitans:57.621696):7.390068):0.94716):10.822559	(Porzana_bicolor:71.265526	(Vanellus_duvaucelii:24.194225	Vanellus_indicus:24.194227):47.071297):5.515957):5.418654	((((Eudynamys_scolopaceus:38.738331	((((Hierococcyx_sparverioides:17.009428	Hierococcyx_nisicolor:17.009426):6.880238	(((Cuculus_saturatus:2.876522	Cuculus_canorus:2.876522):4.330412	Cuculus_micropterus:7.206934):4.146416	Cuculus_poliocephalus:11.35335):12.536315):0.531408	Surniculus_dicruroides:24.421074):4.565021	(Cacomantis_sonneratii:18.01828	Cacomantis_merulinus:18.01828):10.967814):9.752239):19.633335	(Phaenicophaeus_tristis:35.422451	Clamator_coromandus:35.422447):22.949219):12.334471	(Centropus_bengalensis:15.349292	Centropus_sinensis:15.349291):55.356846):11.337093	(((((Psarisomus_dalhousiae:49.840492
((((Arborophila_torqueola:3.452042	Arborophila_mandellii:3.452043):3.883372	Arborophila_rufogularis:7.335415):15.395678	((Bambusicola_fytchii:18.588806	Polyplectron_bicalcaratum:18.588806):2.730647	(Lophura_leucomelanos:17.057652	((Tragopan_temminckii:4.256411	Tragopan_blythii:4.256411):11.376408	Lophophorus_impejanus:15.63282):1.424833):4.261801):1.41164):89.39817	((((((Columba_leuconota:7.718854	Columba_livia:7.718854):6.734081	Columba_pulchricollis:14.452934):3.911374	(Spilopelia_chinensis:16.96628	Streptopelia_orientalis:16.96628):1.398027):3.539344	Macropygia_unchall:21.903652):11.978247	(((Treron_bicinctus:10.03038	(Treron_sphenurus:5.46959	Treron_apicauda:5.469589):4.560791):19.58186	(Ducula_badia:14.089078	Ducula_aenea:14.089079):15.523163):2.465478	Chalcophaps_indica:32.077717):1.80418):57.919937	((((Ixobrychus_cinnamomeus:45.255447	((Egretta_garzetta:33.286877	((Ardea_purpurea:19.121012	Bubulcus_coromandus:19.121012):3.424311	(Ardea_alba:15.985605	Egretta_intermedia:15.985605):6.559718):10.741555):7.306113	Nycticorax_nycticorax:40.592991):4.662459):25.790417	(Pelecanus_philippensis:70.630981	(Microcarbo_niger:67.845596	(Plegadis_falcinellus:62.615597	Anastomus_oscitans:62.615593):5.230002):2.785381):0.414889):10.592097	(Porzana_bicolor:79.23867	(Vanellus_indicus:26.283112	Vanellus_duvaucelii:26.283112):52.955555):2.399296):4.9506	((((((Surniculus_dicruroides:30.377325	(((Cuculus_micropterus:8.366144	(Cuculus_saturatus:1.974232	Cuculus_canorus:1.974232):6.391912):2.836491	Cuculus_poliocephalus:11.202636):13.293079	(Hierococcyx_nisicolor:13.051209	Hierococcyx_sparverioides:13.051209):11.444505):5.881611):3.578839	(Cacomantis_sonneratii:15.820856	Cacomantis_merulinus:15.820856):18.135307):11.696585	Eudynamys_scolopaceus:45.652748):9.088864	(Phaenicophaeus_tristis:32.522697	Clamator_coromandus:32.522697):22.218916):18.363699	(Centropus_sinensis:15.695048	Centropus_bengalensis:15.695047):57.410263):12.948876	((((((Hydrornis_nipalensis:22.588873
((((Lophura_leucomelanos:13.501904	(Lophophorus_impejanus:12.515327	(Tragopan_blythii:4.520936	Tragopan_temminckii:4.520936):7.994391):0.986576):2.714181	(Polyplectron_bicalcaratum:15.051222	Bambusicola_fytchii:15.05122):1.164863):2.756559	(Arborophila_rufogularis:5.995615	(Arborophila_torqueola:0.791703	Arborophila_mandellii:0.791703):5.203912):12.977029):83.00325	(((Chalcophaps_indica:33.547752	(((Treron_apicauda:8.16625	Treron_bicinctus:8.16625):6.849174	Treron_sphenurus:15.015424):17.790617	(Ducula_aenea:16.03264	Ducula_badia:16.03264):16.773399):0.741713):4.321154	(Macropygia_unchall:25.398388	((Streptopelia_orientalis:20.232838	Spilopelia_chinensis:20.232838):1.448464	(Columba_livia:17.107517	(Columba_leuconota:5.149305	Columba_pulchricollis:5.149305):11.958211):4.573787):3.717085):12.470519):55.625629	((((((((((Ardea_alba:10.808053	Egretta_intermedia:10.808053):6.238325	Bubulcus_coromandus:17.046377):3.801695	Ardea_purpurea:20.848072):23.087896	Egretta_garzetta:43.93597):2.486403	Nycticorax_nycticorax:46.422371):8.416329	Ixobrychus_cinnamomeus:54.838699):30.352716	Pelecanus_philippensis:85.191422):0.521184	(Microcarbo_niger:85.208755	(Plegadis_falcinellus:75.96788	Anastomus_oscitans:75.96788):9.240878):0.503847):2.690767	((Vanellus_duvaucelii:13.944384	Vanellus_indicus:13.944384):72.594955	Porzana_bicolor:86.53933):1.864031):2.515391	(((Centropus_sinensis:19.312414	Centropus_bengalensis:19.312414):60.184143	((Eudynamys_scolopaceus:47.709949	((Cacomantis_sonneratii:19.251764	Cacomantis_merulinus:19.251764):13.027409	(((Hierococcyx_nisicolor:14.095842	Hierococcyx_sparverioides:14.095842):9.562283	((Cuculus_micropterus:8.108003	(Cuculus_canorus:2.016701	Cuculus_saturatus:2.016701):6.091301):3.47037	Cuculus_poliocephalus:11.578372):12.079752):5.444569	Surniculus_dicruroides:29.102695):3.17648):15.430773):10.801574	(Clamator_coromandus:37.971504	Phaenicophaeus_tristis:37.971504):20.540016):20.985039):11.39706	(((((Psarisomus_dalhousiae:43.202316
(((Arborophila_rufogularis:6.651515	(Arborophila_mandellii:3.109178	Arborophila_torqueola:3.109178):3.542338):21.445953	((Lophura_leucomelanos:20.289629	(Lophophorus_impejanus:19.446014	(Tragopan_temminckii:6.373765	Tragopan_blythii:6.373765):13.072248):0.843615):4.79143	(Polyplectron_bicalcaratum:23.895355	Bambusicola_fytchii:23.895355):1.185704):3.01641):67.831596	(((Macropygia_unchall:17.973253	(((Columba_leuconota:4.198264	Columba_pulchricollis:4.198264):7.932438	Columba_livia:12.130702):2.58496	(Streptopelia_orientalis:14.203589	Spilopelia_chinensis:14.203588):0.512073):3.257591):9.155985	(Chalcophaps_indica:26.199928	(((Treron_bicinctus:13.347514	Treron_sphenurus:13.347515):5.266747	Treron_apicauda:18.614262):5.635059	(Ducula_badia:13.346154	Ducula_aenea:13.346153):10.903167):1.950608):0.929309):55.625618	((((((Nycticorax_nycticorax:34.810276	Egretta_garzetta:34.810276):1.305178	(Ardea_purpurea:16.860754	(Bubulcus_coromandus:15.977935	(Egretta_intermedia:5.385779	Ardea_alba:5.385779):10.592155):0.882817):19.254704):4.422516	Ixobrychus_cinnamomeus:40.537971):23.822817	(Pelecanus_philippensis:64.064445	(Microcarbo_niger:62.096249	(Plegadis_falcinellus:58.126587	Anastomus_oscitans:58.126587):3.969661):1.9682):0.296341):5.679019	(Porzana_bicolor:68.646988	(Vanellus_indicus:30.863518	Vanellus_duvaucelii:30.863518):37.783466):1.392823):11.761248	((((((Cacomantis_sonneratii:20.678743	Cacomantis_merulinus:20.678743):11.632795	((Hierococcyx_sparverioides:15.95973	Hierococcyx_nisicolor:15.959731):6.897496	(Surniculus_dicruroides:22.693666	((Cuculus_micropterus:3.869551	(Cuculus_saturatus:0.880179	Cuculus_canorus:0.880179):2.989372):3.830673	Cuculus_poliocephalus:7.700224):14.993443):0.163561):9.45431):15.879821	Eudynamys_scolopaceus:48.19136):6.327921	(Clamator_coromandus:33.437637	Phaenicophaeus_tristis:33.437641):21.08164):15.419889	(Centropus_sinensis:18.267942	Centropus_bengalensis:18.267942):51.671227):11.614861	((((((Hydrornis_nipalensis:14.724239
((((Lophura_leucomelanos:16.815802	((Tragopan_temminckii:4.118079	Tragopan_blythii:4.11808):10.978886	Lophophorus_impejanus:15.096966):1.718837):3.59069	(Polyplectron_bicalcaratum:17.866322	Bambusicola_fytchii:17.866322):2.540172):2.060895	((Arborophila_torqueola:5.122732	Arborophila_mandellii:5.122733):1.180804	Arborophila_rufogularis:6.303536):16.163851):83.038788	((((((Treron_apicauda:12.95054	Treron_bicinctus:12.95054):11.052002	Treron_sphenurus:24.002541):14.114973	(Ducula_badia:21.551617	Ducula_aenea:21.551619):16.565897):3.735521	Chalcophaps_indica:41.853035):1.930714	(Macropygia_unchall:27.524488	((Streptopelia_orientalis:22.949665	Spilopelia_chinensis:22.949665):0.471372	((Columba_livia:15.052339	Columba_leuconota:15.052339):3.990017	Columba_pulchricollis:19.042355):4.378681):4.103451):16.259262):43.209732	((((Ixobrychus_cinnamomeus:51.506866	((Nycticorax_nycticorax:38.064266	Egretta_garzetta:38.06427):0.527737	((Egretta_intermedia:16.75086	Ardea_alba:16.750862):4.093847	(Ardea_purpurea:19.874535	Bubulcus_coromandus:19.874535):0.970173):17.747295):12.914865):22.11134	(Pelecanus_philippensis:72.501343	((Plegadis_falcinellus:65.268478	Anastomus_oscitans:65.268478):3.856668	Microcarbo_niger:69.125137):3.376201):1.116865):4.143613	((Vanellus_indicus:26.286016	Vanellus_duvaucelii:26.286016):48.634617	Porzana_bicolor:74.920631):2.841187):6.91964	(((Centropus_sinensis:16.912489	Centropus_bengalensis:16.912487):60.225044	((((Cacomantis_sonneratii:13.873731	Cacomantis_merulinus:13.873731):16.537727	(Surniculus_dicruroides:25.34795	((Hierococcyx_sparverioides:11.801976	Hierococcyx_nisicolor:11.801976):11.950988	(Cuculus_poliocephalus:11.050106	(Cuculus_micropterus:6.346458	(Cuculus_saturatus:4.387232	Cuculus_canorus:4.387232):1.959226):4.703648):12.702858):1.594985):5.063509):16.6383	Eudynamys_scolopaceus:47.049759):10.037846	(Phaenicophaeus_tristis:35.85939	Clamator_coromandus:35.85939):21.228214):20.049929):7.296585	((((((Pitta_sordida:18.446232
((((Lophura_leucomelanos:16.884077	((Tragopan_temminckii:4.528736	Tragopan_blythii:4.528736):10.962256	Lophophorus_impejanus:15.490992):1.393085):4.461641	(Polyplectron_bicalcaratum:20.079842	Bambusicola_fytchii:20.079845):1.265875):1.649974	((Arborophila_mandellii:5.38613	Arborophila_rufogularis:5.38613):0.648158	Arborophila_torqueola:6.034288):16.961405):82.893723	((((((Treron_bicinctus:4.148156	Treron_apicauda:4.148156):5.914031	Treron_sphenurus:10.062186):14.229404	(Ducula_badia:15.502558	Ducula_aenea:15.502558):8.789032):0.745748	Chalcophaps_indica:25.037338):2.64441	(((Columba_pulchricollis:11.467569	(Columba_livia:7.184472	Columba_leuconota:7.184472):4.283097):2.435437	(Spilopelia_chinensis:13.604509	Streptopelia_orientalis:13.604508):0.298498):3.755291	Macropygia_unchall:17.658297):10.023451):55.074493	((((((Nycticorax_nycticorax:28.163528	Egretta_garzetta:28.163527):5.894045	((Ardea_alba:13.933241	Egretta_intermedia:13.933241):7.168104	(Ardea_purpurea:19.166019	Bubulcus_coromandus:19.166018):1.935327):12.956227):7.193712	Ixobrychus_cinnamomeus:41.251282):28.032738	(Pelecanus_philippensis:67.159409	((Plegadis_falcinellus:58.906769	Anastomus_oscitans:58.906769):7.337992	Microcarbo_niger:66.244766):0.914642):2.124615):2.928326	((Vanellus_duvaucelii:12.228924	Vanellus_indicus:12.228924):58.289124	Porzana_bicolor:70.518044):1.694298):8.78536	((((((Surniculus_dicruroides:24.158617	((Hierococcyx_nisicolor:14.793236	Hierococcyx_sparverioides:14.793237):8.531095	(Cuculus_poliocephalus:9.307413	(Cuculus_micropterus:8.640891	(Cuculus_canorus:2.045261	Cuculus_saturatus:2.045261):6.595629):0.666523):14.016918):0.834287):5.170236	(Cacomantis_sonneratii:23.514977	Cacomantis_merulinus:23.514977):5.813879):14.130318	Eudynamys_scolopaceus:43.459171):9.991747	(Phaenicophaeus_tristis:34.091797	Clamator_coromandus:34.091797):19.359123):18.615696	(Centropus_bengalensis:14.328956	Centropus_sinensis:14.328957):57.737659):8.83312	((((((Hydrornis_nipalensis:25.652891
((((Arborophila_mandellii:2.340265	Arborophila_torqueola:2.340265):4.380646	Arborophila_rufogularis:6.720911):16.463182	((Bambusicola_fytchii:19.493883	Polyplectron_bicalcaratum:19.493885):1.640158	(Lophura_leucomelanos:15.361485	((Tragopan_temminckii:5.22521	Tragopan_blythii:5.22521):7.928217	Lophophorus_impejanus:13.153427):2.20806):5.772557):2.05005):70.576958	(((Macropygia_unchall:25.268198	(((Columba_livia:18.099079	Columba_pulchricollis:18.099079):1.639275	Columba_leuconota:19.738354):2.016748	(Spilopelia_chinensis:21.498697	Streptopelia_orientalis:21.498695):0.256405):3.513096):15.005088	(((Treron_sphenurus:20.789782	(Treron_bicinctus:12.566376	Treron_apicauda:12.566376):8.223406):14.136896	(Ducula_badia:14.047976	Ducula_aenea:14.047976):20.8787):2.38807	Chalcophaps_indica:37.314747):2.958538):46.427544	((((Pelecanus_philippensis:70.430977	(Microcarbo_niger:67.806969	(Plegadis_falcinellus:56.946083	Anastomus_oscitans:56.946083):10.860885):2.624006):0.563909	(Ixobrychus_cinnamomeus:39.482273	((Bubulcus_coromandus:19.3808	((Egretta_intermedia:10.697834	Ardea_alba:10.697834):6.895227	Ardea_purpurea:17.593061):1.787739):11.955937	(Egretta_garzetta:30.654305	Nycticorax_nycticorax:30.654305):0.682433):8.145535):31.512611):10.104865	((Vanellus_duvaucelii:17.618853	Vanellus_indicus:17.618855):61.306465	Porzana_bicolor:78.925316):2.17443):2.556209	(((Centropus_sinensis:16.18877	Centropus_bengalensis:16.18877):53.280476	((Clamator_coromandus:38.412628	Phaenicophaeus_tristis:38.412628):14.902558	(Eudynamys_scolopaceus:43.661442	((Surniculus_dicruroides:24.782177	((Hierococcyx_sparverioides:13.802999	Hierococcyx_nisicolor:13.802999):9.520189	((Cuculus_micropterus:5.724421	(Cuculus_saturatus:3.461586	Cuculus_canorus:3.461586):2.262834):7.784877	Cuculus_poliocephalus:13.509297):9.81389):1.458988):5.747397	(Cacomantis_merulinus:17.813202	Cacomantis_sonneratii:17.813204):12.71637):13.131866):9.653749):16.154057):14.042123	(((Falco_tinnunculus:11.729716
((((Arborophila_rufogularis:6.709376	Arborophila_torqueola:6.709376):1.690736	Arborophila_mandellii:8.400112):15.734627	((Lophura_leucomelanos:17.299322	(Lophophorus_impejanus:15.050168	(Tragopan_blythii:5.016151	Tragopan_temminckii:5.016151):10.034018):2.249156):3.744196	(Polyplectron_bicalcaratum:18.387405	Bambusicola_fytchii:18.387405):2.656115):3.091219):76.68779	(((Macropygia_unchall:19.743618	((Spilopelia_chinensis:15.407281	Streptopelia_orientalis:15.407282):1.792376	(Columba_leuconota:14.88829	(Columba_pulchricollis:13.499116	Columba_livia:13.499117):1.389174):2.311367):2.543962):11.270739	(Chalcophaps_indica:29.519375	(((Treron_apicauda:13.967777	Treron_bicinctus:13.967777):0.965958	Treron_sphenurus:14.933735):14.15859	(Ducula_aenea:16.996309	Ducula_badia:16.996309):12.096016):0.427048):1.494984):62.861649	((((Ixobrychus_cinnamomeus:43.137806	(Egretta_garzetta:36.31781	(Nycticorax_nycticorax:35.513569	((Ardea_purpurea:19.140055	Bubulcus_coromandus:19.140055):0.895186	(Egretta_intermedia:12.329199	Ardea_alba:12.329199):7.706042):15.478328):0.804244):6.819991):35.343334	((Pelecanus_philippensis:77.728561	(Plegadis_falcinellus:69.849548	Anastomus_oscitans:69.849548):7.879014):0.206107	Microcarbo_niger:77.934669):0.546471):7.137951	(Porzana_bicolor:81.887558	(Vanellus_duvaucelii:33.44804	Vanellus_indicus:33.448044):48.439522):3.731526):4.750554	((((((((Cuculus_poliocephalus:11.53229	((Cuculus_saturatus:2.194211	Cuculus_canorus:2.19421):8.099944	Cuculus_micropterus:10.294154):1.238136):15.817755	(Hierococcyx_sparverioides:14.054544	Hierococcyx_nisicolor:14.054544):13.295501):1.105235	Surniculus_dicruroides:28.455278):12.446719	(Cacomantis_sonneratii:22.800316	Cacomantis_merulinus:22.800316):18.101685):11.367917	Eudynamys_scolopaceus:52.26992):11.192719	(Clamator_coromandus:41.677879	Phaenicophaeus_tristis:41.677876):21.784758):13.254467	(Centropus_sinensis:14.7341	Centropus_bengalensis:14.734101):61.983002):13.489038	(((Psittacula_finschii:83.386566
(((Arborophila_torqueola:7.254962	(Arborophila_mandellii:7.246974	Arborophila_rufogularis:7.246974):0.007988):26.679989	((Lophura_leucomelanos:22.091324	(Lophophorus_impejanus:19.998262	(Tragopan_temminckii:6.519676	Tragopan_blythii:6.519676):13.478587):2.093061):5.968505	(Bambusicola_fytchii:25.718584	Polyplectron_bicalcaratum:25.718586):2.341245):5.875122):66.246498	((((((Columba_pulchricollis:5.319394	Columba_leuconota:5.319395):8.23843	Columba_livia:13.557825):3.528899	(Spilopelia_chinensis:16.630007	Streptopelia_orientalis:16.630005):0.456717):2.491254	Macropygia_unchall:19.577978):10.45966	(Chalcophaps_indica:28.679207	(((Treron_apicauda:4.308187	Treron_sphenurus:4.308186):6.59796	Treron_bicinctus:10.906146):15.995342	(Ducula_aenea:15.72401	Ducula_badia:15.72401):11.177479):1.777719):1.358431):54.627003	(((((Egretta_garzetta:41.369751	(((Ardea_alba:10.194701	Egretta_intermedia:10.194701):9.716512	(Bubulcus_coromandus:18.099998	Ardea_purpurea:18.099998):1.811214):20.354612	Nycticorax_nycticorax:40.265823):1.103926):7.75798	Ixobrychus_cinnamomeus:49.127728):19.198204	(Pelecanus_philippensis:67.613823	((Plegadis_falcinellus:57.299713	Anastomus_oscitans:57.299713):6.465038	Microcarbo_niger:63.764751):3.849069):0.712114):8.955386	((Vanellus_duvaucelii:19.449181	Vanellus_indicus:19.449183):54.696609	Porzana_bicolor:74.14579):3.135528):5.370397	(((Centropus_bengalensis:14.536615	Centropus_sinensis:14.536615):52.341236	((Eudynamys_scolopaceus:44.961197	((Cacomantis_merulinus:15.582894	Cacomantis_sonneratii:15.582894):13.985655	(((((Cuculus_canorus:0.824834	Cuculus_saturatus:0.824834):7.177501	Cuculus_micropterus:8.002336):0.563651	Cuculus_poliocephalus:8.565986):13.200566	(Hierococcyx_sparverioides:10.909034	Hierococcyx_nisicolor:10.909033):10.857519):2.161336	Surniculus_dicruroides:23.927889):5.640659):15.392649):7.308709	(Phaenicophaeus_tristis:38.688957	Clamator_coromandus:38.688957):13.580949):14.607947):15.522336	((((Falco_tinnunculus:13.755224
((((Lophura_leucomelanos:15.230086	((Tragopan_temminckii:4.201168	Tragopan_blythii:4.201167):9.429858	Lophophorus_impejanus:13.631026):1.599061):2.64455	(Polyplectron_bicalcaratum:17.119495	Bambusicola_fytchii:17.119495):0.755141):3.427675	(Arborophila_mandellii:13.264458	(Arborophila_rufogularis:5.958662	Arborophila_torqueola:5.958662):7.305796):8.037854):78.936859	(((Chalcophaps_indica:26.561575	(((Treron_bicinctus:1.550071	Treron_apicauda:1.550071):10.493051	Treron_sphenurus:12.043121):14.020858	(Ducula_aenea:11.777648	Ducula_badia:11.777649):14.286331):0.497596):3.062216	((((Columba_livia:12.944742	(Columba_leuconota:6.110246	Columba_pulchricollis:6.110246):6.834495):3.455558	Streptopelia_orientalis:16.400299):0.535341	Spilopelia_chinensis:16.93564):3.882892	Macropygia_unchall:20.818533):8.805259):51.561829	((((Pelecanus_philippensis:68.248291	(Microcarbo_niger:65.459671	(Ixobrychus_cinnamomeus:41.92487	(((Ardea_purpurea:16.125233	Bubulcus_coromandus:16.125233):4.648224	(Ardea_alba:14.884731	Egretta_intermedia:14.884731):5.888726):14.818535	(Egretta_garzetta:33.076042	Nycticorax_nycticorax:33.076042):2.515949):6.332879):23.5348):2.788622):1.865729	(Plegadis_falcinellus:62.208138	Anastomus_oscitans:62.208138):7.905885):3.979408	((Vanellus_indicus:16.766825	Vanellus_duvaucelii:16.766827):55.223095	Porzana_bicolor:71.989922):2.103506):5.747137	(((Centropus_bengalensis:18.074253	Centropus_sinensis:18.074253):55.617531	((Clamator_coromandus:36.947052	Phaenicophaeus_tristis:36.947056):18.962936	(Eudynamys_scolopaceus:49.65543	((Cacomantis_merulinus:16.866905	Cacomantis_sonneratii:16.866905):16.273916	(((((Cuculus_saturatus:2.703345	Cuculus_canorus:2.703345):6.105428	Cuculus_micropterus:8.808773):2.683766	Cuculus_poliocephalus:11.492538):16.326641	Surniculus_dicruroides:27.819181):1.172305	(Hierococcyx_sparverioides:21.373627	Hierococcyx_nisicolor:21.373627):7.617858):4.149335):16.51461):6.254556):17.781797):5.597643	(((((Psarisomus_dalhousiae:42.308151
((((Lophura_leucomelanos:13.152164	(Lophophorus_impejanus:11.850971	(Tragopan_blythii:3.75306	Tragopan_temminckii:3.75306):8.097911):1.301194):2.732626	(Bambusicola_fytchii:14.155663	Polyplectron_bicalcaratum:14.155663):1.729128):1.917198	(Arborophila_mandellii:9.20054	(Arborophila_torqueola:4.357516	Arborophila_rufogularis:4.357516):4.843023):8.601449):89.024643	(((((Treron_sphenurus:17.314573	(Treron_apicauda:12.918075	Treron_bicinctus:12.918076):4.396498):15.289577	(Ducula_badia:4.400479	Ducula_aenea:4.400479):28.203671):2.899307	Chalcophaps_indica:35.503456):3.327124	(Macropygia_unchall:23.87738	((Columba_leuconota:17.878004	(Columba_livia:16.869223	Columba_pulchricollis:16.869223):1.008781):2.58515	(Streptopelia_orientalis:19.209442	Spilopelia_chinensis:19.209442):1.253711):3.414227):14.953201):55.215157	(((((Microcarbo_niger:72.711761	(Plegadis_falcinellus:67.951027	Anastomus_oscitans:67.951027):4.760733):1.4652	Pelecanus_philippensis:74.176956):1.554981	(((Bubulcus_coromandus:25.224478	((Egretta_intermedia:20.730585	Ardea_alba:20.730585):1.75679	Ardea_purpurea:22.487375):2.737102):9.355016	(Egretta_garzetta:34.21273	Nycticorax_nycticorax:34.21273):0.366763):11.531359	Ixobrychus_cinnamomeus:46.110851):29.621086):3.344099	(Porzana_bicolor:72.792381	(Vanellus_indicus:11.24637	Vanellus_duvaucelii:11.24637):61.546005):6.283663):6.566899	((((Clamator_coromandus:43.133793	Phaenicophaeus_tristis:43.133793):15.799574	(((Cacomantis_sonneratii:18.811354	Cacomantis_merulinus:18.811354):16.599977	(((Cuculus_poliocephalus:18.396088	((Cuculus_canorus:2.219188	Cuculus_saturatus:2.219188):3.347581	Cuculus_micropterus:5.56677):12.829317):5.033781	(Hierococcyx_sparverioides:10.650569	Hierococcyx_nisicolor:10.650569):12.779299):3.229624	Surniculus_dicruroides:26.659491):8.751839):11.369497	Eudynamys_scolopaceus:46.78083):12.152537):15.768618	(Centropus_sinensis:18.219526	Centropus_bengalensis:18.219524):56.48246):10.913519	(((Psittacula_finschii:79.134705
((((Lophura_leucomelanos:22.364559	((Tragopan_blythii:5.334893	Tragopan_temminckii:5.334893):13.739725	Lophophorus_impejanus:19.074617):3.289941):3.419673	(Polyplectron_bicalcaratum:23.290184	Bambusicola_fytchii:23.290184):2.494051):5.394115	((Arborophila_torqueola:2.76684	Arborophila_mandellii:2.76684):4.384031	Arborophila_rufogularis:7.15087):24.027477):78.662628	(((((Columba_pulchricollis:16.580107	(Columba_livia:15.203829	Columba_leuconota:15.203829):1.376278):4.3651	(Streptopelia_orientalis:20.470493	Spilopelia_chinensis:20.470493):0.474712):4.745177	Macropygia_unchall:25.690384):14.283712	((((Treron_apicauda:20.730013	Treron_bicinctus:20.730015):9.565401	Treron_sphenurus:30.295414):3.778343	(Ducula_badia:15.440683	Ducula_aenea:15.440683):18.633074):3.537377	Chalcophaps_indica:37.611137):2.362961):47.93491	(((((Plegadis_falcinellus:70.255211	Anastomus_oscitans:70.255211):4.503158	(Pelecanus_philippensis:74.501511	Microcarbo_niger:74.501511):0.25686):1.068077	(Ixobrychus_cinnamomeus:47.939896	(Egretta_garzetta:36.119133	(((Bubulcus_coromandus:16.111073	Ardea_purpurea:16.111073):2.919106	(Egretta_intermedia:14.58145	Ardea_alba:14.58145):4.448729):13.347621	Nycticorax_nycticorax:32.3778):3.741328):11.820765):27.886553):1.405482	((Vanellus_indicus:13.530063	Vanellus_duvaucelii:13.530063):59.202766	Porzana_bicolor:72.732826):4.499097):8.426129	(((Centropus_sinensis:15.440536	Centropus_bengalensis:15.440536):58.537567	((Clamator_coromandus:34.937893	Phaenicophaeus_tristis:34.937893):22.826742	(Eudynamys_scolopaceus:46.937744	((Cacomantis_merulinus:18.62747	Cacomantis_sonneratii:18.627472):18.064342	(((Hierococcyx_sparverioides:12.029566	Hierococcyx_nisicolor:12.029565):12.061417	(Cuculus_poliocephalus:7.862572	(Cuculus_micropterus:5.795595	(Cuculus_saturatus:2.209025	Cuculus_canorus:2.209025):3.58657):2.066977):16.228409):3.404029	Surniculus_dicruroides:27.49501):9.196803):10.245933):10.82689):16.213463):11.116399	(((Falco_subbuteo:11.863031
((((Lophura_leucomelanos:15.217246	(Lophophorus_impejanus:14.729896	(Tragopan_blythii:3.789922	Tragopan_temminckii:3.789922):10.939974):0.487351):4.423575	(Polyplectron_bicalcaratum:17.289898	Bambusicola_fytchii:17.2899):2.350922):1.154909	(Arborophila_rufogularis:5.677068	(Arborophila_torqueola:0.03385	Arborophila_mandellii:0.03385):5.643217):15.118664):76.01609	((((((Treron_sphenurus:12.921412	Treron_bicinctus:12.921413):0.08752	Treron_apicauda:13.008933):13.231535	(Ducula_aenea:13.016402	Ducula_badia:13.016401):13.224066):3.321292	Chalcophaps_indica:29.561762):1.479427	((Spilopelia_chinensis:17.837708	(((Columba_pulchricollis:13.688627	Columba_livia:13.688627):1.728684	Columba_leuconota:15.417313):2.05185	Streptopelia_orientalis:17.469162):0.368544):2.348991	Macropygia_unchall:20.186697):10.85449):52.254486	((((Ixobrychus_cinnamomeus:42.259392	(Egretta_garzetta:31.373405	((Bubulcus_coromandus:17.449829	(Ardea_purpurea:16.051113	(Egretta_intermedia:9.414623	Ardea_alba:9.414623):6.63649):1.398716):11.768616	Nycticorax_nycticorax:29.218445):2.15496):10.885989):29.876886	(Pelecanus_philippensis:71.560837	((Plegadis_falcinellus:65.622681	Anastomus_oscitans:65.622673):1.264183	Microcarbo_niger:66.886856):4.673982):0.57544):2.39904	(Porzana_bicolor:72.704117	(Vanellus_indicus:18.585348	Vanellus_duvaucelii:18.58535):54.118767):1.831206):7.237941	(((Centropus_sinensis:13.439711	Centropus_bengalensis:13.439712):59.646961	(((((Surniculus_dicruroides:20.43255	((Cuculus_micropterus:5.806499	(Cuculus_saturatus:3.26789	Cuculus_canorus:3.26789):2.538608):2.047263	Cuculus_poliocephalus:7.853761):12.578788):5.84972	(Hierococcyx_sparverioides:13.536181	Hierococcyx_nisicolor:13.536181):12.746087):5.27172	(Cacomantis_merulinus:25.422493	Cacomantis_sonneratii:25.422493):6.131496):14.357186	Eudynamys_scolopaceus:45.911175):3.958365	(Clamator_coromandus:34.141758	Phaenicophaeus_tristis:34.141758):15.72778):23.217133):8.610132	((((((Hydrornis_nipalensis:20.753544
((((Lophura_leucomelanos:16.574089	(Lophophorus_impejanus:14.524251	(Tragopan_temminckii:6.439653	Tragopan_blythii:6.439653):8.084599):2.049839):2.829698	(Bambusicola_fytchii:18.519855	Polyplectron_bicalcaratum:18.519854):0.883934):2.264544	(Arborophila_rufogularis:6.597599	(Arborophila_mandellii:4.75484	Arborophila_torqueola:4.75484):1.842759):15.070734):82.248085	(((Macropygia_unchall:24.996086	(((Columba_livia:15.905181	Columba_leuconota:15.905181):0.750327	Columba_pulchricollis:16.655508):3.476159	(Spilopelia_chinensis:19.782856	Streptopelia_orientalis:19.782856):0.348812):4.86442):15.099848	(Chalcophaps_indica:36.969353	((Treron_sphenurus:15.932342	(Treron_apicauda:11.272992	Treron_bicinctus:11.272993):4.659348):19.670664	(Ducula_badia:5.833347	Ducula_aenea:5.833347):29.769659):1.36635):3.126579):50.664425	((((Pelecanus_philippensis:80.076881	(Microcarbo_niger:77.94384	(Plegadis_falcinellus:75.489853	Anastomus_oscitans:75.489853):2.453979):2.133044):1.406232	((Egretta_garzetta:42.270508	(((Ardea_purpurea:21.292513	(Ardea_alba:13.339058	Egretta_intermedia:13.339058):7.953456):1.08382	Bubulcus_coromandus:22.376335):15.077395	Nycticorax_nycticorax:37.453732):4.816778):10.586593	Ixobrychus_cinnamomeus:52.857105):28.626011):4.645884	(Porzana_bicolor:83.971786	(Vanellus_indicus:19.768171	Vanellus_duvaucelii:19.768169):64.203613):2.15721):2.834323	(((Centropus_bengalensis:17.550867	Centropus_sinensis:17.550865):56.828644	((Clamator_coromandus:38.821064	Phaenicophaeus_tristis:38.821064):22.243696	(((Cacomantis_sonneratii:20.5406	Cacomantis_merulinus:20.5406):14.134691	(Surniculus_dicruroides:30.222361	((Hierococcyx_nisicolor:14.868052	Hierococcyx_sparverioides:14.868052):8.862522	(Cuculus_poliocephalus:10.030356	(Cuculus_micropterus:7.072272	(Cuculus_saturatus:1.803449	Cuculus_canorus:1.803449):5.268823):2.958085):13.700218):6.491787):4.452929):16.410095	Eudynamys_scolopaceus:51.085384):9.979375):13.314749):14.160962	(((((Psarisomus_dalhousiae:43.834656
((((Bambusicola_fytchii:30.505733	Polyplectron_bicalcaratum:30.505733):3.036762	(Lophura_leucomelanos:28.488024	((Tragopan_temminckii:7.444599	Tragopan_blythii:7.444599):17.213209	Lophophorus_impejanus:24.657806):3.830216):5.054469):3.692981	(Arborophila_rufogularis:11.598955	(Arborophila_mandellii:6.335643	Arborophila_torqueola:6.335643):5.263312):25.636517):65.083809	(((Chalcophaps_indica:31.274454	(((Treron_bicinctus:16.503557	Treron_apicauda:16.503557):13.629004	Treron_sphenurus:30.132563):0.248837	(Ducula_aenea:13.21072	Ducula_badia:13.21072):17.170677):0.893054):1.858803	(Macropygia_unchall:21.65803	(((Columba_leuconota:7.056287	Columba_pulchricollis:7.056287):8.335884	Columba_livia:15.392172):3.154514	(Spilopelia_chinensis:18.147404	Streptopelia_orientalis:18.147404):0.399282):3.111344):11.475227):54.276302	(((((Plegadis_falcinellus:58.60783	Anastomus_oscitans:58.607834):10.042562	Microcarbo_niger:68.650391):0.512276	(((Egretta_garzetta:30.514236	(Nycticorax_nycticorax:26.947357	((Bubulcus_coromandus:17.571608	Ardea_purpurea:17.571608):1.237615	(Egretta_intermedia:10.998094	Ardea_alba:10.998094):7.811129):8.138135):3.566878):4.628564	Ixobrychus_cinnamomeus:35.142799):32.062428	Pelecanus_philippensis:67.205223):1.957441):6.958071	((Vanellus_duvaucelii:9.411276	Vanellus_indicus:9.411276):64.557037	Porzana_bicolor:73.968315):2.152426):9.405865	(((Centropus_sinensis:14.503031	Centropus_bengalensis:14.503031):57.165165	((Phaenicophaeus_tristis:37.706097	Clamator_coromandus:37.706097):19.772285	(Eudynamys_scolopaceus:48.754833	((Cacomantis_sonneratii:20.163437	Cacomantis_merulinus:20.163437):14.803186	(((Hierococcyx_sparverioides:15.27467	Hierococcyx_nisicolor:15.27467):10.579288	(((Cuculus_saturatus:3.425275	Cuculus_canorus:3.425275):3.013967	Cuculus_micropterus:6.439242):4.582278	Cuculus_poliocephalus:11.021521):14.832437):2.767846	Surniculus_dicruroides:28.621803):6.34482):13.788207):8.723554):14.189812):13.648981	(((Psittacula_finschii:79.720978
((((Polyplectron_bicalcaratum:26.467075	Bambusicola_fytchii:26.467075):2.136485	(Lophura_leucomelanos:24.074398	(Lophophorus_impejanus:22.760075	(Tragopan_blythii:6.203015	Tragopan_temminckii:6.203015):16.55706):1.314324):4.529161):5.968927	((Arborophila_rufogularis:8.357246	Arborophila_torqueola:8.357246):2.452453	Arborophila_mandellii:10.809699):23.762789):78.708984	(((((Spilopelia_chinensis:16.241062	Streptopelia_orientalis:16.241062):0.354957	(Columba_pulchricollis:13.436573	(Columba_livia:9.963585	Columba_leuconota:9.963584):3.472988):3.159447):5.260167	Macropygia_unchall:21.856186):11.131941	(Chalcophaps_indica:29.432495	((Treron_apicauda:15.227745	(Treron_sphenurus:13.193117	Treron_bicinctus:13.193117):2.034627):13.555291	(Ducula_badia:11.760816	Ducula_aenea:11.760815):17.022219):0.649459):3.555632):55.407227	((((Plegadis_falcinellus:63.735458	Anastomus_oscitans:63.735458):6.589876	(Pelecanus_philippensis:69.997452	(Microcarbo_niger:68.95816	(Ixobrychus_cinnamomeus:45.171577	(((Bubulcus_coromandus:16.075943	(Ardea_purpurea:15.229788	(Egretta_intermedia:10.247567	Ardea_alba:10.247567):4.982219):0.846155):16.155081	Egretta_garzetta:32.231022):2.795948	Nycticorax_nycticorax:35.02697):10.144608):23.786583):1.03928):0.327892):15.657564	((Vanellus_duvaucelii:30.036331	Vanellus_indicus:30.036329):52.515518	Porzana_bicolor:82.551849):3.431052):1.202946	((((Eudynamys_scolopaceus:47.183662	((Cacomantis_merulinus:12.833185	Cacomantis_sonneratii:12.833185):14.123703	(Surniculus_dicruroides:23.181463	(((Cuculus_micropterus:8.114919	(Cuculus_saturatus:2.619235	Cuculus_canorus:2.619235):5.495684):1.691061	Cuculus_poliocephalus:9.80598):11.694431	(Hierococcyx_sparverioides:8.139679	Hierococcyx_nisicolor:8.139679):13.360732):1.681051):3.775426):20.226776):10.801412	(Clamator_coromandus:39.210506	Phaenicophaeus_tristis:39.210506):18.774569):15.786948	(Centropus_sinensis:21.501553	Centropus_bengalensis:21.501551):52.27047):13.387044	(((((Psarisomus_dalhousiae:42.345776
((((Arborophila_rufogularis:3.649008	Arborophila_torqueola:3.649008):6.221573	Arborophila_mandellii:9.870582):4.663763	((Polyplectron_bicalcaratum:12.196984	Bambusicola_fytchii:12.196983):0.710094	(Lophura_leucomelanos:10.184391	((Tragopan_blythii:3.355911	Tragopan_temminckii:3.355911):5.592501	Lophophorus_impejanus:8.948412):1.235979):2.722686):1.627267):85.431618	(((((Treron_sphenurus:26.540932	(Treron_bicinctus:5.131255	Treron_apicauda:5.131255):21.409676):4.969889	(Ducula_aenea:6.669456	Ducula_badia:6.669456):24.841362):0.83537	Chalcophaps_indica:32.346191):4.096367	((((Columba_leuconota:11.802748	Columba_livia:11.802747):3.561932	Columba_pulchricollis:15.364679):4.015367	(Streptopelia_orientalis:17.897833	Spilopelia_chinensis:17.897833):1.482213):3.975866	Macropygia_unchall:23.355911):13.086647):51.42672	((((Pelecanus_philippensis:72.105286	((Plegadis_falcinellus:65.381096	Anastomus_oscitans:65.381096):5.486386	Microcarbo_niger:70.867485):1.237809):1.092912	(Ixobrychus_cinnamomeus:46.930351	(Egretta_garzetta:38.551025	(((Egretta_intermedia:14.761454	Ardea_alba:14.761454):5.1007	(Ardea_purpurea:18.849012	Bubulcus_coromandus:18.849012):1.013141):14.959464	Nycticorax_nycticorax:34.821621):3.72941):8.379322):26.267853):1.615636	((Vanellus_indicus:21.270195	Vanellus_duvaucelii:21.270195):49.897816	Porzana_bicolor:71.168007):3.64583):10.612572	((((Phaenicophaeus_tristis:34.061203	Clamator_coromandus:34.061203):20.260777	(((Cacomantis_sonneratii:17.780832	Cacomantis_merulinus:17.78083):9.806181	(((Cuculus_poliocephalus:13.498609	(Cuculus_micropterus:7.114634	(Cuculus_saturatus:2.392738	Cuculus_canorus:2.392738):4.721897):6.383975):9.20081	(Hierococcyx_sparverioides:11.335037	Hierococcyx_nisicolor:11.335037):11.364382):0.737765	Surniculus_dicruroides:23.437185):4.149828):17.343449	Eudynamys_scolopaceus:44.930462):9.39152):12.009211	(Centropus_bengalensis:13.262644	Centropus_sinensis:13.262644):53.068546):18.845757	((((((Hydrornis_nipalensis:18.883932
((((Bambusicola_fytchii:13.010617	Polyplectron_bicalcaratum:13.010617):0.81917	(Lophura_leucomelanos:11.077646	((Tragopan_blythii:3.247884	Tragopan_temminckii:3.247884):7.100967	Lophophorus_impejanus:10.348851):0.728795):2.752141):2.03079	((Arborophila_rufogularis:4.735677	Arborophila_torqueola:4.735677):1.622736	Arborophila_mandellii:6.358412):9.502165):77.705482	(((((Streptopelia_orientalis:16.195536	Spilopelia_chinensis:16.195534):0.843323	(Columba_livia:14.294364	(Columba_leuconota:7.038226	Columba_pulchricollis:7.038226):7.256139):2.744493):2.459044	Macropygia_unchall:19.497902):11.804566	(((Treron_sphenurus:22.954994	(Treron_bicinctus:11.966565	Treron_apicauda:11.966565):10.988428):4.041826	(Ducula_badia:15.664551	Ducula_aenea:15.664549):11.33227):0.878596	Chalcophaps_indica:27.875414):3.427054):56.624176	((((Pelecanus_philippensis:70.283157	Microcarbo_niger:70.283157):0.579973	((Plegadis_falcinellus:64.807076	Anastomus_oscitans:64.807083):5.630263	(((Nycticorax_nycticorax:37.342628	((Ardea_purpurea:20.114002	(Ardea_alba:13.159147	Egretta_intermedia:13.159147):6.954854):1.216079	Bubulcus_coromandus:21.33008):16.012547):1.382407	Egretta_garzetta:38.725037):12.014245	Ixobrychus_cinnamomeus:50.739281):19.698061):0.42579):6.038422	(Porzana_bicolor:71.14917	(Vanellus_indicus:21.989241	Vanellus_duvaucelii:21.989241):49.159927):5.752383):9.086413	(((Centropus_sinensis:17.289562	Centropus_bengalensis:17.289562):54.020706	((((Cacomantis_merulinus:17.424124	Cacomantis_sonneratii:17.424124):11.988026	((Hierococcyx_sparverioides:9.183496	Hierococcyx_nisicolor:9.183496):15.299134	((((Cuculus_saturatus:2.72888	Cuculus_canorus:2.72888):4.640289	Cuculus_micropterus:7.369169):1.611766	Cuculus_poliocephalus:8.980935):12.936726	Surniculus_dicruroides:21.91766):2.564971):4.929519):11.66497	Eudynamys_scolopaceus:41.077122):17.81864	(Phaenicophaeus_tristis:33.145035	Clamator_coromandus:33.145031):25.750727):12.414512):14.038749	(((Psittacula_finschii:81.828812
((((Arborophila_torqueola:0.550503	Arborophila_mandellii:0.550503):6.838604	Arborophila_rufogularis:7.389107):20.015772	((Polyplectron_bicalcaratum:21.725018	Bambusicola_fytchii:21.725018):2.156703	(Lophura_leucomelanos:19.292088	(Lophophorus_impejanus:17.299496	(Tragopan_temminckii:6.728924	Tragopan_blythii:6.728924):10.570571):1.992593):4.589634):3.523157):78.442215	(((Chalcophaps_indica:32.709316	((Treron_sphenurus:16.999462	(Treron_apicauda:10.208757	Treron_bicinctus:10.208758):6.790705):14.696613	(Ducula_aenea:14.89504	Ducula_badia:14.895041):16.801037):1.013241):4.165508	(Macropygia_unchall:23.307499	((Columba_livia:16.800364	(Columba_pulchricollis:7.248886	Columba_leuconota:7.248886):9.551477):1.935279	(Streptopelia_orientalis:17.929907	Spilopelia_chinensis:17.929907):0.805735):4.571856):13.567328):52.923859	((((((Egretta_garzetta:31.383654	((Bubulcus_coromandus:13.520923	(Ardea_purpurea:12.172182	(Egretta_intermedia:10.465294	Ardea_alba:10.465294):1.706888):1.34874):12.369661	Nycticorax_nycticorax:25.890583):5.493069):6.767627	Ixobrychus_cinnamomeus:38.151279):31.26001	(Microcarbo_niger:66.570442	(Plegadis_falcinellus:54.184479	Anastomus_oscitans:54.184479):12.385968):2.840841):0.402711	Pelecanus_philippensis:69.814003):8.616123	(Porzana_bicolor:76.398758	(Vanellus_indicus:25.446548	Vanellus_duvaucelii:25.446548):50.952206):2.031368):7.852437	((((Clamator_coromandus:41.247925	Phaenicophaeus_tristis:41.247925):16.989109	(Eudynamys_scolopaceus:47.934471	((Cacomantis_merulinus:15.820524	Cacomantis_sonneratii:15.820523):19.195393	((Surniculus_dicruroides:25.044693	(Cuculus_poliocephalus:11.493502	(Cuculus_micropterus:5.714276	(Cuculus_canorus:3.70933	Cuculus_saturatus:3.709329):2.004946):5.779226):13.551191):2.279556	(Hierococcyx_sparverioides:15.615055	Hierococcyx_nisicolor:15.615055):11.709193):7.691668):12.918552):10.302567):19.162567	(Centropus_sinensis:15.696085	Centropus_bengalensis:15.696085):61.703518):8.50461	(((Falco_tinnunculus:11.995793
((((Bambusicola_fytchii:13.623109	Polyplectron_bicalcaratum:13.623109):0.652708	(Lophura_leucomelanos:12.226392	((Tragopan_blythii:4.749833	Tragopan_temminckii:4.749833):7.175325	Lophophorus_impejanus:11.925158):0.301234):2.049425):3.049192	((Arborophila_rufogularis:3.089369	Arborophila_mandellii:3.08937):1.656684	Arborophila_torqueola:4.746053):12.578957):85.868591	(((((Treron_bicinctus:16.811069	(Treron_apicauda:6.271017	Treron_sphenurus:6.271017):10.540052):14.15206	(Ducula_aenea:16.558702	Ducula_badia:16.558701):14.404428):2.459272	Chalcophaps_indica:33.422401):1.724752	(((((Columba_leuconota:10.003416	Columba_livia:10.003416):4.556058	Columba_pulchricollis:14.559475):2.715271	Spilopelia_chinensis:17.274746):0.166236	Streptopelia_orientalis:17.440981):3.302413	Macropygia_unchall:20.743397):14.403759):50.906662	((((Pelecanus_philippensis:69.290855	((Plegadis_falcinellus:61.170509	Anastomus_oscitans:61.170509):7.07171	Microcarbo_niger:68.242218):1.048637):1.253748	(((((Egretta_intermedia:17.633579	Ardea_alba:17.633579):4.060399	(Ardea_purpurea:19.880014	Bubulcus_coromandus:19.880014):1.813963):10.584311	Nycticorax_nycticorax:32.27829):8.930228	Egretta_garzetta:41.208515):8.03319	Ixobrychus_cinnamomeus:49.241707):21.302896):2.876369	(Porzana_bicolor:71.075478	(Vanellus_duvaucelii:17.921368	Vanellus_indicus:17.921366):53.154114):2.345492):10.42745	((((((((((Cuculus_canorus:2.822451	Cuculus_saturatus:2.822451):8.939653	Cuculus_micropterus:11.762105):1.840777	Cuculus_poliocephalus:13.602882):12.925156	(Hierococcyx_sparverioides:17.458796	Hierococcyx_nisicolor:17.458794):9.069243):0.543551	Surniculus_dicruroides:27.07159):4.066472	(Cacomantis_merulinus:18.986876	Cacomantis_sonneratii:18.986877):12.151184):15.930143	Eudynamys_scolopaceus:47.068207):8.786604	(Clamator_coromandus:37.538605	Phaenicophaeus_tristis:37.538605):18.316204):18.189854	(Centropus_bengalensis:18.759171	Centropus_sinensis:18.759171):55.285492):9.15163	(((Falco_subbuteo:14.946758
(((Arborophila_rufogularis:6.468943	(Arborophila_torqueola:1.847957	Arborophila_mandellii:1.847958):4.620985):13.041551	((Lophura_leucomelanos:14.059115	((Tragopan_blythii:4.434075	Tragopan_temminckii:4.434075):8.337066	Lophophorus_impejanus:12.771141):1.287976):2.497004	(Polyplectron_bicalcaratum:15.243838	Bambusicola_fytchii:15.243838):1.312281):2.954373):80.713631	(((((Treron_bicinctus:8.315475	(Treron_apicauda:0.138312	Treron_sphenurus:0.138312):8.177163):20.119118	(Ducula_badia:13.640588	Ducula_aenea:13.640589):14.794005):1.045964	Chalcophaps_indica:29.480558):1.48859	(Macropygia_unchall:20.241573	((Spilopelia_chinensis:15.592557	Streptopelia_orientalis:15.592556):0.716788	((Columba_leuconota:10.399615	Columba_livia:10.399616):2.949836	Columba_pulchricollis:13.349451):2.959893):3.932229):10.727575):61.189819	((((Ixobrychus_cinnamomeus:49.035385	(Egretta_garzetta:34.972698	((((Ardea_alba:16.330158	Egretta_intermedia:16.330158):2.166523	Ardea_purpurea:18.496681):5.331445	Bubulcus_coromandus:23.828127):9.503537	Nycticorax_nycticorax:33.331665):1.641035):14.062687):28.534151	((Plegadis_falcinellus:63.790428	Anastomus_oscitans:63.790428):8.864074	(Microcarbo_niger:72.535652	Pelecanus_philippensis:72.53566):0.118842):4.915038):0.82674	((Vanellus_indicus:27.774427	Vanellus_duvaucelii:27.774427):41.664059	Porzana_bicolor:69.438484):8.957788):10.421785	((((Phaenicophaeus_tristis:39.083694	Clamator_coromandus:39.083694):21.740211	(((Cacomantis_merulinus:25.298958	Cacomantis_sonneratii:25.298958):17.255695	((Surniculus_dicruroides:31.492102	(Cuculus_poliocephalus:17.442532	(Cuculus_micropterus:8.040834	(Cuculus_saturatus:0.99082	Cuculus_canorus:0.99082):7.050014):9.401697):14.04957):1.230114	(Hierococcyx_nisicolor:18.196054	Hierococcyx_sparverioides:18.196054):14.526161):9.832437):6.706149	Eudynamys_scolopaceus:49.260799):11.563107):15.996068	(Centropus_sinensis:18.999779	Centropus_bengalensis:18.999779):57.820198):10.921853	(((Psittacula_finschii:83.724556
((((Arborophila_torqueola:3.297715	Arborophila_mandellii:3.297715):3.960159	Arborophila_rufogularis:7.257874):16.777977	((Polyplectron_bicalcaratum:19.273188	Bambusicola_fytchii:19.27319):2.027777	(Lophura_leucomelanos:17.479506	(Lophophorus_impejanus:16.531193	(Tragopan_blythii:5.886432	Tragopan_temminckii:5.886432):10.644761):0.948314):3.821458):2.734885):73.764252	(((Chalcophaps_indica:32.133636	(((Treron_bicinctus:13.461349	Treron_sphenurus:13.461349):14.795923	Treron_apicauda:28.257273):0.401031	(Ducula_aenea:16.929815	Ducula_badia:16.929815):11.728487):3.475336):2.687187	(Macropygia_unchall:21.77413	((Streptopelia_orientalis:18.058638	((Columba_leuconota:5.008916	Columba_pulchricollis:5.008916):9.760665	Columba_livia:14.769581):3.289057):0.284643	Spilopelia_chinensis:18.343281):3.43085):13.046696):57.958481	(((((Microcarbo_niger:66.582802	(Plegadis_falcinellus:64.219307	Anastomus_oscitans:64.219299):2.363499):1.076374	Pelecanus_philippensis:67.65918):4.939451	(((Nycticorax_nycticorax:35.783783	Egretta_garzetta:35.783783):0.409757	((Ardea_alba:11.687629	Egretta_intermedia:11.687629):7.505917	(Bubulcus_coromandus:18.618151	Ardea_purpurea:18.618151):0.575394):16.999994):10.86006	Ixobrychus_cinnamomeus:47.053596):25.545029):3.245733	((Vanellus_duvaucelii:29.779882	Vanellus_indicus:29.779882):43.113651	Porzana_bicolor:72.893532):2.950831):10.926463	((((((((Cuculus_poliocephalus:9.59936	((Cuculus_saturatus:2.541751	Cuculus_canorus:2.541751):6.887815	Cuculus_micropterus:9.429565):0.169794):13.923643	(Hierococcyx_nisicolor:16.037931	Hierococcyx_sparverioides:16.037931):7.485072):0.317043	Surniculus_dicruroides:23.840048):5.255485	(Cacomantis_sonneratii:12.979489	Cacomantis_merulinus:12.979489):16.116043):19.355209	Eudynamys_scolopaceus:48.450745):8.155313	(Clamator_coromandus:35.010326	Phaenicophaeus_tristis:35.010326):21.595734):17.333599	(Centropus_bengalensis:13.900776	Centropus_sinensis:13.900777):60.038879):12.552353	(((Falco_tinnunculus:12.264824
((((Arborophila_mandellii:2.181883	Arborophila_rufogularis:2.181883):1.842426	Arborophila_torqueola:4.024309):14.674052	((Lophura_leucomelanos:13.411683	((Tragopan_temminckii:4.327509	Tragopan_blythii:4.327509):7.259072	Lophophorus_impejanus:11.586581):1.825101):2.908704	(Bambusicola_fytchii:15.507286	Polyplectron_bicalcaratum:15.507286):0.813101):2.377975):81.525764	((((((Treron_apicauda:2.366719	Treron_bicinctus:2.366719):9.940598	Treron_sphenurus:12.307318):14.728748	(Ducula_badia:10.904742	Ducula_aenea:10.904742):16.131325):1.679149	Chalcophaps_indica:28.715216):3.421402	(Macropygia_unchall:19.731802	((Spilopelia_chinensis:15.587175	Streptopelia_orientalis:15.587175):0.870308	(Columba_pulchricollis:13.612505	(Columba_leuconota:0.624307	Columba_livia:0.624307):12.988199):2.844978):3.274317):12.404817):60.02235	((((Ixobrychus_cinnamomeus:51.054291	(Egretta_garzetta:38.692348	(Nycticorax_nycticorax:35.382603	((Egretta_intermedia:15.107645	Ardea_alba:15.107645):5.564136	(Ardea_purpurea:19.562706	Bubulcus_coromandus:19.562706):1.109075):14.710822):3.309745):12.361946):26.515244	((Plegadis_falcinellus:63.790421	Anastomus_oscitans:63.790424):8.864074	(Microcarbo_niger:72.535652	Pelecanus_philippensis:72.535652):0.118842):4.915038):0.82674	((Vanellus_duvaucelii:18.301012	Vanellus_indicus:18.301012):51.13747	Porzana_bicolor:69.438484):8.957788):10.421785	(((Centropus_sinensis:13.650082	Centropus_bengalensis:13.650081):64.761795	((Clamator_coromandus:41.152191	Phaenicophaeus_tristis:41.152191):19.874657	(Eudynamys_scolopaceus:46.663052	((Cacomantis_sonneratii:22.06448	Cacomantis_merulinus:22.06448):12.966485	(Surniculus_dicruroides:25.97998	((Hierococcyx_nisicolor:14.87806	Hierococcyx_sparverioides:14.878061):5.290681	((Cuculus_micropterus:8.940484	(Cuculus_canorus:4.054827	Cuculus_saturatus:4.054827):4.885657):3.036802	Cuculus_poliocephalus:11.977285):8.191456):5.811239):9.050984):11.632086):14.363794):17.385031):9.329952	(((Psittacula_finschii:83.724556
(((Arborophila_torqueola:5.458442	(Arborophila_mandellii:2.848062	Arborophila_rufogularis:2.848062):2.61038):19.18095	((Lophura_leucomelanos:16.205141	((Tragopan_blythii:5.793861	Tragopan_temminckii:5.793861):8.884254	Lophophorus_impejanus:14.678116):1.527025):5.306838	(Bambusicola_fytchii:18.89345	Polyplectron_bicalcaratum:18.893448):2.61853):3.127414):70.57309	((((((Columba_pulchricollis:5.036483	Columba_leuconota:5.036483):7.184425	Columba_livia:12.220906):3.622651	(Spilopelia_chinensis:15.129172	Streptopelia_orientalis:15.129172):0.714386):2.53122	Macropygia_unchall:18.374779):9.90306	(Chalcophaps_indica:26.228132	(((Treron_apicauda:3.610468	Treron_sphenurus:3.610468):4.254169	Treron_bicinctus:7.864636):17.04034	(Ducula_badia:15.788038	Ducula_aenea:15.788036):9.11694):1.323156):2.049705):52.857933	(((((Plegadis_falcinellus:66.116211	Anastomus_oscitans:66.116211):3.293655	Microcarbo_niger:69.409866):3.631674	(((Egretta_garzetta:38.327515	(Nycticorax_nycticorax:37.779697	((Ardea_purpurea:14.951323	(Ardea_alba:11.834276	Egretta_intermedia:11.834276):3.117047):1.464307	Bubulcus_coromandus:16.415628):21.364067):0.547819):9.522061	Ixobrychus_cinnamomeus:47.849579):24.542826	Pelecanus_philippensis:72.392403):0.649133):0.433812	((Vanellus_indicus:11.676376	Vanellus_duvaucelii:11.676376):58.080517	Porzana_bicolor:69.756889):3.718458):3.216867	(((Centropus_bengalensis:16.322983	Centropus_sinensis:16.322983):49.018166	((Clamator_coromandus:35.772148	Phaenicophaeus_tristis:35.772148):17.559473	(((Cacomantis_merulinus:12.759157	Cacomantis_sonneratii:12.759157):14.462746	(((Hierococcyx_sparverioides:14.010146	Hierococcyx_nisicolor:14.010146):6.903005	((Cuculus_micropterus:9.335238	(Cuculus_saturatus:1.729678	Cuculus_canorus:1.729678):7.60556):0.712873	Cuculus_poliocephalus:10.048111):10.86504):1.215603	Surniculus_dicruroides:22.128754):5.09315):12.028246	Eudynamys_scolopaceus:39.250149):14.08147):12.009527):10.938707	(((Psittacula_finschii:70.71077
(((Arborophila_torqueola:5.955334	(Arborophila_rufogularis:3.062508	Arborophila_mandellii:3.062508):2.892825):19.50527	((Lophura_leucomelanos:17.585524	((Tragopan_temminckii:5.581433	Tragopan_blythii:5.581433):10.505968	Lophophorus_impejanus:16.087402):1.498124):5.106673	(Bambusicola_fytchii:20.683474	Polyplectron_bicalcaratum:20.683472):2.008724):2.768407):75.713181	(((Chalcophaps_indica:33.495491	(((Treron_apicauda:11.22191	Treron_bicinctus:11.22191):13.635409	Treron_sphenurus:24.857319):7.568342	(Ducula_badia:13.953816	Ducula_aenea:13.953816):18.471846):1.069829):3.550039	(Macropygia_unchall:24.793005	(((Columba_livia:11.296875	Columba_leuconota:11.296875):5.462599	Columba_pulchricollis:16.759476):4.771786	(Spilopelia_chinensis:20.746969	Streptopelia_orientalis:20.746969):0.784291):3.261744):12.252525):52.240723	((((((Egretta_garzetta:31.499586	(Nycticorax_nycticorax:25.622635	((Ardea_alba:8.902801	Egretta_intermedia:8.902801):8.004708	(Bubulcus_coromandus:14.294185	Ardea_purpurea:14.294184):2.613324):8.715125):5.87695):8.91044	Ixobrychus_cinnamomeus:40.410023):27.722839	Pelecanus_philippensis:68.132866):3.623889	((Plegadis_falcinellus:64.486053	Anastomus_oscitans:64.486053):6.514925	Microcarbo_niger:71.000977):0.755772):4.534252	(Porzana_bicolor:74.062576	(Vanellus_duvaucelii:17.796175	Vanellus_indicus:17.796175):56.266403):2.228427):10.962099	(((Centropus_sinensis:15.971918	Centropus_bengalensis:15.971918):63.908077	((((Surniculus_dicruroides:29.735668	((Hierococcyx_sparverioides:11.734293	Hierococcyx_nisicolor:11.734293):11.192712	((Cuculus_micropterus:8.525499	(Cuculus_canorus:1.954075	Cuculus_saturatus:1.954075):6.571424):3.297816	Cuculus_poliocephalus:11.823315):11.103689):6.808663):6.918253	(Cacomantis_sonneratii:22.022596	Cacomantis_merulinus:22.022594):14.631325):15.093684	Eudynamys_scolopaceus:51.747608):5.981383	(Clamator_coromandus:36.450569	Phaenicophaeus_tristis:36.450569):21.278418):22.151011):7.330489	(((Falco_tinnunculus:16.664557
((((Lophura_leucomelanos:19.564188	((Tragopan_blythii:7.290405	Tragopan_temminckii:7.290405):9.89528	Lophophorus_impejanus:17.185684):2.378502):5.253085	(Bambusicola_fytchii:22.166143	Polyplectron_bicalcaratum:22.166145):2.651128):3.47072	(Arborophila_rufogularis:7.449498	(Arborophila_mandellii:5.367449	Arborophila_torqueola:5.367449):2.082049):20.838493):75.679306	(((Chalcophaps_indica:24.845905	(((Treron_bicinctus:9.794104	Treron_apicauda:9.794104):2.378158	Treron_sphenurus:12.172261):11.211143	(Ducula_aenea:11.720293	Ducula_badia:11.720293):11.663113):1.4625):2.733461	(Macropygia_unchall:16.590275	(((Columba_leuconota:11.52339	(Columba_livia:10.441962	Columba_pulchricollis:10.441962):1.081428):2.621463	Spilopelia_chinensis:14.144853):0.252879	Streptopelia_orientalis:14.397732):2.192543):10.989092):59.963005	((((Pelecanus_philippensis:67.20575	((Plegadis_falcinellus:62.929886	Anastomus_oscitans:62.92989):2.465954	(((((Ardea_purpurea:11.642338	Bubulcus_coromandus:11.642338):3.331427	(Ardea_alba:10.571345	Egretta_intermedia:10.571345):4.40242):16.880653	Nycticorax_nycticorax:31.85442):2.191696	Egretta_garzetta:34.046116):6.732258	Ixobrychus_cinnamomeus:40.77837):24.617468):1.809911):0.416416	Microcarbo_niger:67.622169):4.4789	((Vanellus_duvaucelii:20.446096	Vanellus_indicus:20.446096):46.825085	Porzana_bicolor:67.271179):4.82989):14.844268	((((Clamator_coromandus:40.399578	Phaenicophaeus_tristis:40.399578):12.496603	(Eudynamys_scolopaceus:43.698166	((Surniculus_dicruroides:27.775764	((Cuculus_poliocephalus:8.568815	((Cuculus_canorus:1.62432	Cuculus_saturatus:1.62432):6.262987	Cuculus_micropterus:7.887307):0.681509):14.082355	(Hierococcyx_sparverioides:15.289326	Hierococcyx_nisicolor:15.289326):7.361845):5.124595):6.164385	(Cacomantis_sonneratii:14.675058	Cacomantis_merulinus:14.675058):19.265091):9.758016):9.198017):21.992804	(Centropus_bengalensis:15.746512	Centropus_sinensis:15.746513):59.142471):11.783381	(((Falco_subbuteo:16.189701
(((Arborophila_rufogularis:8.448236	(Arborophila_torqueola:0.019237	Arborophila_mandellii:0.019237):8.428999):18.982035	((Lophura_leucomelanos:20.397568	(Lophophorus_impejanus:20.003588	(Tragopan_temminckii:5.963232	Tragopan_blythii:5.963232):14.040356):0.393982):4.485403	(Bambusicola_fytchii:22.963568	Polyplectron_bicalcaratum:22.963564):1.919408):2.547297):76.472305	((((((Columba_leuconota:8.765663	Columba_livia:8.765663):4.953068	Columba_pulchricollis:13.718731):4.137408	(Spilopelia_chinensis:16.990288	Streptopelia_orientalis:16.990288):0.86585):3.598295	Macropygia_unchall:21.454433):12.302441	(((Treron_bicinctus:15.62447	(Treron_apicauda:10.475861	Treron_sphenurus:10.475861):5.14861):13.938671	(Ducula_badia:14.352732	Ducula_aenea:14.352732):15.210409):1.321021	Chalcophaps_indica:30.884165):2.872711):58.861057	((((Microcarbo_niger:64.898521	(Plegadis_falcinellus:57.895489	Anastomus_oscitans:57.895493):7.003026):3.457601	(Pelecanus_philippensis:66.744637	((Nycticorax_nycticorax:36.140125	(((Bubulcus_coromandus:18.377998	Ardea_purpurea:18.377998):3.852383	(Egretta_intermedia:19.528576	Ardea_alba:19.528576):2.701806):10.282922	Egretta_garzetta:32.513306):3.626821):3.787503	Ixobrychus_cinnamomeus:39.927624):26.817009):1.611484):9.682783	((Vanellus_indicus:32.59938	Vanellus_duvaucelii:32.599377):39.50111	Porzana_bicolor:72.100487):5.938413):10.290543	(((Centropus_bengalensis:16.213846	Centropus_sinensis:16.213846):61.88163	((((Cacomantis_merulinus:14.339359	Cacomantis_sonneratii:14.339359):18.028801	(((Hierococcyx_sparverioides:15.202998	Hierococcyx_nisicolor:15.202999):6.828137	(Cuculus_poliocephalus:13.243324	(Cuculus_micropterus:9.130408	(Cuculus_saturatus:2.729803	Cuculus_canorus:2.729803):6.400605):4.112916):8.787812):2.273247	Surniculus_dicruroides:24.304382):8.063777):19.152027	Eudynamys_scolopaceus:51.520187):6.852471	(Phaenicophaeus_tristis:40.837849	Clamator_coromandus:40.837845):17.534813):19.722818):10.189329	(((Falco_subbuteo:19.308737
((((Arborophila_torqueola:1.669859	Arborophila_mandellii:1.669859):6.116569	Arborophila_rufogularis:7.786427):21.055756	((Polyplectron_bicalcaratum:25.137547	Bambusicola_fytchii:25.137547):1.470994	(Lophura_leucomelanos:21.931202	((Tragopan_temminckii:6.5042	Tragopan_blythii:6.5042):12.715017	Lophophorus_impejanus:19.219215):2.711985):4.677338):2.233643):76.686241	(((Macropygia_unchall:19.139503	((Columba_pulchricollis:12.691527	(Columba_livia:11.403091	Columba_leuconota:11.40309):1.288437):3.06639	(Streptopelia_orientalis:14.976017	Spilopelia_chinensis:14.976017):0.7819):3.381588):10.651878	((((Treron_apicauda:11.36624	Treron_bicinctus:11.366239):3.15269	Treron_sphenurus:14.518929):12.355478	(Ducula_badia:10.609093	Ducula_aenea:10.609093):16.265312):0.997308	Chalcophaps_indica:27.871714):1.919669):55.907677	(((((Microcarbo_niger:65.86058	(Plegadis_falcinellus:59.710159	Anastomus_oscitans:59.710159):6.150417):2.78385	((Egretta_garzetta:37.410931	(((Ardea_purpurea:19.399622	Bubulcus_coromandus:19.399622):3.340307	(Egretta_intermedia:11.878663	Ardea_alba:11.878663):10.861267):13.129526	Nycticorax_nycticorax:35.869457):1.541477):3.577825	Ixobrychus_cinnamomeus:40.988762):27.65567):0.29507	Pelecanus_philippensis:68.939499):9.967914	(Porzana_bicolor:74.515846	(Vanellus_duvaucelii:19.944248	Vanellus_indicus:19.944248):54.571598):4.391565):5.447165	((((((((Hierococcyx_nisicolor:10.634709	Hierococcyx_sparverioides:10.634709):10.976257	Surniculus_dicruroides:21.610966):3.440428	((Cuculus_poliocephalus:7.359469	Cuculus_micropterus:7.359469):1.485992	(Cuculus_canorus:1.493274	Cuculus_saturatus:1.493274):7.352186):16.205935):9.457201	(Cacomantis_sonneratii:18.8738	Cacomantis_merulinus:18.8738):15.634797):9.225779	Eudynamys_scolopaceus:43.734375):14.121938	(Clamator_coromandus:38.806808	Phaenicophaeus_tristis:38.806808):19.049505):15.82821	(Centropus_sinensis:13.5375	Centropus_bengalensis:13.5375):60.147022):10.4719	(((Psittacula_finschii:80.525536
(((Arborophila_rufogularis:5.412573	(Arborophila_torqueola:1.355881	Arborophila_mandellii:1.355881):4.056692):15.463688	((Lophura_leucomelanos:15.729718	((Tragopan_blythii:4.94915	Tragopan_temminckii:4.94915):9.121841	Lophophorus_impejanus:14.070993):1.658727):4.27404	(Bambusicola_fytchii:18.886469	Polyplectron_bicalcaratum:18.886469):1.117289):0.872504):96.13884	(((Chalcophaps_indica:36.807056	((Treron_bicinctus:24.476723	(Treron_apicauda:17.217596	Treron_sphenurus:17.217594):7.259128):11.364664	(Ducula_badia:16.323824	Ducula_aenea:16.323824):19.517565):0.965668):2.341159	((((Columba_livia:18.141687	Columba_pulchricollis:18.141687):0.17759	Columba_leuconota:18.319279):3.112202	(Streptopelia_orientalis:20.524508	Spilopelia_chinensis:20.524508):0.906972):5.201112	Macropygia_unchall:26.632591):12.515623):53.654907	(((((Plegadis_falcinellus:61.881905	Anastomus_oscitans:61.881905):7.4803	((Ixobrychus_cinnamomeus:48.669556	((((Egretta_intermedia:19.761436	Ardea_alba:19.761436):7.772099	(Bubulcus_coromandus:21.692003	Ardea_purpurea:21.692005):5.841532):12.713611	Nycticorax_nycticorax:40.247147):1.768371	Egretta_garzetta:42.015518):6.654034):20.411427	Pelecanus_philippensis:69.080978):0.281225):1.927217	Microcarbo_niger:71.289413):5.27153	((Vanellus_indicus:16.926485	Vanellus_duvaucelii:16.926485):55.672169	Porzana_bicolor:72.598656):3.962302):13.606436	(((Centropus_bengalensis:18.521832	Centropus_sinensis:18.521832):58.479919	(((((((Cuculus_micropterus:9.110391	(Cuculus_saturatus:1.553064	Cuculus_canorus:1.553064):7.557326):1.711535	Cuculus_poliocephalus:10.821925):12.169407	(Hierococcyx_sparverioides:11.894395	Hierococcyx_nisicolor:11.894394):11.096938):3.254635	Surniculus_dicruroides:26.245968):6.064581	(Cacomantis_sonneratii:16.980469	Cacomantis_merulinus:16.980469):15.330079):17.162132	Eudynamys_scolopaceus:49.472683):13.342741	(Phaenicophaeus_tristis:41.071762	Clamator_coromandus:41.071758):21.743662):14.186328):12.1904	((((((Pitta_sordida:16.410789
((((Polyplectron_bicalcaratum:17.698835	Bambusicola_fytchii:17.698833):1.861488	(Lophura_leucomelanos:16.257225	(Lophophorus_impejanus:14.473444	(Tragopan_temminckii:4.469689	Tragopan_blythii:4.469688):10.003757):1.78378):3.303098):1.625605	((Arborophila_rufogularis:5.644135	Arborophila_torqueola:5.644135):7.447831	Arborophila_mandellii:13.091966):8.093961):90.383293	((((((Treron_bicinctus:8.109635	Treron_apicauda:8.109636):12.233987	Treron_sphenurus:20.343622):8.087197	(Ducula_aenea:16.251623	Ducula_badia:16.251621):12.179197):0.973003	Chalcophaps_indica:29.403824):2.173576	(((Spilopelia_chinensis:15.592929	(Columba_pulchricollis:13.60287	(Columba_leuconota:12.758742	Columba_livia:12.758743):0.844127):1.99006):0.230966	Streptopelia_orientalis:15.823895):4.636801	Macropygia_unchall:20.460695):11.116702):56.903244	((((Microcarbo_niger:70.168938	(Ixobrychus_cinnamomeus:44.080208	(((Ardea_purpurea:18.666288	((Egretta_intermedia:16.78071	Ardea_alba:16.78071):1.286642	Bubulcus_coromandus:18.067352):0.598935):9.507938	Nycticorax_nycticorax:28.174227):6.829097	Egretta_garzetta:35.003323):9.076882):26.088724):0.466723	((Plegadis_falcinellus:64.561234	Anastomus_oscitans:64.561241):5.478032	Pelecanus_philippensis:70.039276):0.59638):10.185378	(Porzana_bicolor:75.290039	(Vanellus_duvaucelii:24.277058	Vanellus_indicus:24.277058):51.012989):5.530988):5.466861	((((Phaenicophaeus_tristis:33.40559	Clamator_coromandus:33.405586):18.046221	(Eudynamys_scolopaceus:44.010109	((Surniculus_dicruroides:24.610691	((Hierococcyx_nisicolor:13.45284	Hierococcyx_sparverioides:13.45284):8.968351	(((Cuculus_saturatus:1.346663	Cuculus_canorus:1.346663):3.877402	Cuculus_micropterus:5.224066):6.009981	Cuculus_poliocephalus:11.234046):11.187144):2.189499):7.503582	(Cacomantis_merulinus:15.417458	Cacomantis_sonneratii:15.417458):16.696815):11.895838):7.441698):17.711218	(Centropus_bengalensis:18.702246	Centropus_sinensis:18.702246):50.460777):17.001013	(((Psittacula_finschii:83.583282
((((Arborophila_torqueola:0.448476	Arborophila_mandellii:0.448476):5.154613	Arborophila_rufogularis:5.60309):14.647643	((Polyplectron_bicalcaratum:17.029909	Bambusicola_fytchii:17.029909):1.993996	(Lophura_leucomelanos:15.342216	((Tragopan_temminckii:3.509194	Tragopan_blythii:3.509194):10.567828	Lophophorus_impejanus:14.077023):1.265194):3.681688):1.22683):92.05838	(((Macropygia_unchall:29.259357	((Columba_pulchricollis:21.724201	(Columba_leuconota:10.680885	Columba_livia:10.680885):11.043315):2.078201	(Streptopelia_orientalis:22.915928	Spilopelia_chinensis:22.915932):0.886473):5.456956):13.618423	((((Treron_sphenurus:6.905471	Treron_apicauda:6.905471):7.741782	Treron_bicinctus:14.647253):22.544582	(Ducula_badia:18.080641	Ducula_aenea:18.080641):19.111195):2.258283	Chalcophaps_indica:39.450123):3.427663):54.61153	(((((Plegadis_falcinellus:66.91523	Anastomus_oscitans:66.915222):5.134831	Microcarbo_niger:72.050056):1.131191	((Ixobrychus_cinnamomeus:42.987858	(Egretta_garzetta:38.913166	(Nycticorax_nycticorax:34.91774	(Ardea_purpurea:21.027716	((Ardea_alba:16.127148	Egretta_intermedia:16.127146):1.292521	Bubulcus_coromandus:17.419668):3.608048):13.890025):3.995423):4.074692):29.283398	Pelecanus_philippensis:72.271248):0.909998):5.29354	(Porzana_bicolor:74.491203	(Vanellus_duvaucelii:26.610468	Vanellus_indicus:26.610468):47.88073):3.983594):9.872166	(((Centropus_bengalensis:15.905099	Centropus_sinensis:15.905098):56.015862	((Phaenicophaeus_tristis:37.770798	Clamator_coromandus:37.770798):17.813778	(Eudynamys_scolopaceus:43.14592	((Surniculus_dicruroides:26.598911	((Hierococcyx_sparverioides:12.534851	Hierococcyx_nisicolor:12.534851):10.734503	((Cuculus_micropterus:5.799729	(Cuculus_canorus:1.195572	Cuculus_saturatus:1.195572):4.604156):7.294394	Cuculus_poliocephalus:13.094123):10.175231):3.329556):3.812577	(Cacomantis_sonneratii:17.539309	Cacomantis_merulinus:17.539309):12.872179):12.73443):12.438662):16.33638):16.398746	(((((Psarisomus_dalhousiae:43.453308
((((Arborophila_torqueola:6.678648	Arborophila_rufogularis:6.678648):1.852415	Arborophila_mandellii:8.531063):18.254084	((Bambusicola_fytchii:20.334919	Polyplectron_bicalcaratum:20.334919):3.189107	(Lophura_leucomelanos:19.404007	(Lophophorus_impejanus:18.497829	(Tragopan_temminckii:5.361348	Tragopan_blythii:5.361348):13.136483):0.906177):4.120019):3.261119):71.034187	(((Macropygia_unchall:21.132658	((Streptopelia_orientalis:17.080143	Spilopelia_chinensis:17.080143):0.672461	((Columba_pulchricollis:0.628315	Columba_leuconota:0.628315):13.31689	Columba_livia:13.945205):3.807399):3.380054):12.95335	(((Treron_sphenurus:21.854456	(Treron_apicauda:20.783287	Treron_bicinctus:20.783287):1.071169):6.78966	(Ducula_badia:14.391419	Ducula_aenea:14.391418):14.252697):2.050414	Chalcophaps_indica:30.69453):3.391478):53.501595	((((Ixobrychus_cinnamomeus:50.225113	((Egretta_garzetta:35.33387	Nycticorax_nycticorax:35.33387):2.158942	((Egretta_intermedia:15.858917	Ardea_alba:15.858917):11.330646	(Ardea_purpurea:21.036303	Bubulcus_coromandus:21.036301):6.153261):10.303251):12.732297):25.820854	(Pelecanus_philippensis:75.222923	(Microcarbo_niger:74.749939	(Plegadis_falcinellus:71.899483	Anastomus_oscitans:71.899475):2.850463):0.472975):0.823048):4.450094	((Vanellus_indicus:20.076012	Vanellus_duvaucelii:20.07601):58.524899	Porzana_bicolor:78.600906):1.895151):3.014624	((((Phaenicophaeus_tristis:36.201328	Clamator_coromandus:36.201328):20.456379	(((Cacomantis_sonneratii:21.625248	Cacomantis_merulinus:21.625248):7.787906	(((Hierococcyx_sparverioides:9.662623	Hierococcyx_nisicolor:9.662623):11.426206	(((Cuculus_canorus:2.902017	Cuculus_saturatus:2.902017):3.802167	Cuculus_micropterus:6.704185):7.518753	Cuculus_poliocephalus:14.222938):6.865892):3.857717	Surniculus_dicruroides:24.946547):4.466608):17.57407	Eudynamys_scolopaceus:46.987225):9.670484):20.131023	(Centropus_sinensis:17.076399	Centropus_bengalensis:17.076399):59.71233):6.501917	(((Falco_subbuteo:8.820871
((((Lophura_leucomelanos:17.576498	((Tragopan_blythii:5.390945	Tragopan_temminckii:5.390945):9.953657	Lophophorus_impejanus:15.344603):2.231896):3.236812	(Bambusicola_fytchii:19.788258	Polyplectron_bicalcaratum:19.788258):1.025051):3.500313	(Arborophila_torqueola:5.704286	(Arborophila_rufogularis:3.079264	Arborophila_mandellii:3.079264):2.625022):18.609337):88.890755	((((((Treron_sphenurus:7.193378	Treron_bicinctus:7.193378):9.955533	Treron_apicauda:17.148911):7.948758	(Ducula_badia:15.696634	Ducula_aenea:15.696634):9.401035):1.57649	Chalcophaps_indica:26.67416):2.476422	(Macropygia_unchall:19.155966	((Columba_livia:12.388042	(Columba_leuconota:3.50395	Columba_pulchricollis:3.50395):8.884091):3.120421	(Spilopelia_chinensis:14.608131	Streptopelia_orientalis:14.60813):0.900332):3.647503):9.994616):62.778412	((((Microcarbo_niger:78.747154	(Plegadis_falcinellus:68.46714	Anastomus_oscitans:68.467133):10.280024):1.146695	(Pelecanus_philippensis:77.947029	((Egretta_garzetta:36.123245	((Bubulcus_coromandus:15.562867	(Ardea_purpurea:14.010438	(Egretta_intermedia:12.045774	Ardea_alba:12.045774):1.964664):1.552429):14.237741	Nycticorax_nycticorax:29.800606):6.322638):7.789681	Ixobrychus_cinnamomeus:43.912926):34.034096):1.946834):6.39097	(Porzana_bicolor:83.422821	(Vanellus_duvaucelii:20.936367	Vanellus_indicus:20.936369):62.486454):2.862008):4.81004	((((((Cacomantis_merulinus:19.094103	Cacomantis_sonneratii:19.094103):17.861246	(Surniculus_dicruroides:27.001581	(((Cuculus_micropterus:5.730222	(Cuculus_saturatus:1.595167	Cuculus_canorus:1.595167):4.135055):12.01171	Cuculus_poliocephalus:17.741934):6.692095	(Hierococcyx_nisicolor:16.602016	Hierococcyx_sparverioides:16.602016):7.832011):2.567552):9.953771):14.837669	Eudynamys_scolopaceus:51.793018):9.447556	(Clamator_coromandus:40.434929	Phaenicophaeus_tristis:40.434929):20.805649):17.760733	(Centropus_bengalensis:21.035452	Centropus_sinensis:21.03545):57.965862):11.741945	(((Falco_subbuteo:14.491428
(((Arborophila_rufogularis:5.863719	(Arborophila_mandellii:2.244768	Arborophila_torqueola:2.244768):3.618951):14.970061	((Lophura_leucomelanos:15.071067	(Lophophorus_impejanus:14.37523	(Tragopan_blythii:4.991748	Tragopan_temminckii:4.991748):9.383482):0.695837):3.148113	(Polyplectron_bicalcaratum:16.363018	Bambusicola_fytchii:16.363018):1.856162):2.6146):74.239143	(((((Spilopelia_chinensis:18.037489	Streptopelia_orientalis:18.037489):0.770829	((Columba_livia:14.747703	Columba_leuconota:14.747704):1.017054	Columba_pulchricollis:15.764757):3.043561):3.590974	Macropygia_unchall:22.399292):16.184664	(Chalcophaps_indica:34.505024	((Treron_sphenurus:29.109241	(Treron_bicinctus:15.144225	Treron_apicauda:15.144224):13.965017):4.128905	(Ducula_badia:19.220284	Ducula_aenea:19.220284):14.017864):1.266876):4.078933):51.835472	((((Microcarbo_niger:67.397133	(Plegadis_falcinellus:65.640923	Anastomus_oscitans:65.640915):1.75621):3.124335	(Pelecanus_philippensis:69.883446	(Ixobrychus_cinnamomeus:40.895473	((((Egretta_intermedia:8.766153	Ardea_alba:8.766153):6.132274	(Bubulcus_coromandus:13.999652	Ardea_purpurea:13.999652):0.898776):13.479023	Nycticorax_nycticorax:28.377451):1.389711	Egretta_garzetta:29.767162):11.128311):28.987972):0.638021):5.074728	((Vanellus_indicus:24.789238	Vanellus_duvaucelii:24.789238):47.098522	Porzana_bicolor:71.887756):3.708436):12.178758	((((((Cacomantis_sonneratii:24.932074	Cacomantis_merulinus:24.932072):9.332728	(Surniculus_dicruroides:25.40085	((((Cuculus_saturatus:4.60783	Cuculus_canorus:4.60783):2.626884	Cuculus_micropterus:7.234714):1.015867	Cuculus_poliocephalus:8.25058):15.792243	(Hierococcyx_sparverioides:9.209939	Hierococcyx_nisicolor:9.209939):14.832884):1.358028):8.86395):10.88063	Eudynamys_scolopaceus:45.145435):11.311069	(Phaenicophaeus_tristis:37.70496	Clamator_coromandus:37.70496):18.751541):19.495234	(Centropus_sinensis:16.537474	Centropus_bengalensis:16.537476):59.414261):11.413896	(((((Psarisomus_dalhousiae:47.285126
(((Arborophila_rufogularis:8.158539	(Arborophila_torqueola:2.453253	Arborophila_mandellii:2.453253):5.705285):22.13718	((Lophura_leucomelanos:21.564404	((Tragopan_blythii:7.617728	Tragopan_temminckii:7.617728):13.817299	Lophophorus_impejanus:21.435028):0.129377):5.594306	(Polyplectron_bicalcaratum:25.826998	Bambusicola_fytchii:25.826998):1.331712):3.13701):68.400688	(((((Columba_livia:15.195717	(Columba_leuconota:4.517144	Columba_pulchricollis:4.517144):10.678572):2.363844	(Spilopelia_chinensis:16.956896	Streptopelia_orientalis:16.956894):0.602664):4.324035	Macropygia_unchall:21.883595):12.354599	(Chalcophaps_indica:31.719414	(((Treron_bicinctus:2.777121	Treron_sphenurus:2.777121):7.85283	Treron_apicauda:10.629951):18.816114	(Ducula_badia:15.919718	Ducula_aenea:15.919718):13.526347):2.273347):2.51878):51.197243	((((Microcarbo_niger:66.875473	Pelecanus_philippensis:66.875465):0.816734	((Ixobrychus_cinnamomeus:38.323326	((Egretta_garzetta:31.512039	Nycticorax_nycticorax:31.512037):2.647207	(((Egretta_intermedia:6.533129	Ardea_alba:6.533129):10.733608	Ardea_purpurea:17.266737):1.40279	Bubulcus_coromandus:18.669527):15.489717):4.164084):25.323811	(Plegadis_falcinellus:58.035477	Anastomus_oscitans:58.035484):5.611659):4.045067):6.676206	((Vanellus_indicus:23.873917	Vanellus_duvaucelii:23.873919):47.152416	Porzana_bicolor:71.026337):3.34208):10.237031	(((Centropus_sinensis:14.664068	Centropus_bengalensis:14.664069):58.596718	((Eudynamys_scolopaceus:45.506927	((Cacomantis_sonneratii:18.209614	Cacomantis_merulinus:18.209616):9.097744	((((Cuculus_micropterus:8.470248	(Cuculus_saturatus:2.416249	Cuculus_canorus:2.416249):6.053999):3.690617	Cuculus_poliocephalus:12.160866):12.210379	(Hierococcyx_nisicolor:10.05831	Hierococcyx_sparverioides:10.058311):14.312934):0.221412	Surniculus_dicruroides:24.592653):2.714703):18.199574):9.289437	(Clamator_coromandus:41.696995	Phaenicophaeus_tristis:41.696995):13.099371):18.464418):10.940222	(((Falco_subbuteo:12.121868
(((Arborophila_mandellii:4.646257	(Arborophila_torqueola:3.209294	Arborophila_rufogularis:3.209294):1.436963):8.796943	((Polyplectron_bicalcaratum:10.52576	Bambusicola_fytchii:10.525759):1.179999	(Lophura_leucomelanos:9.507554	(Lophophorus_impejanus:8.873869	(Tragopan_blythii:2.138503	Tragopan_temminckii:2.138503):6.735366):0.633685):2.198205):1.737442):81.545013	((((((Columba_livia:13.420749	Columba_pulchricollis:13.420748):0.516242	Columba_leuconota:13.936991):1.986577	(Spilopelia_chinensis:15.064199	Streptopelia_orientalis:15.064201):0.859368):3.680473	Macropygia_unchall:19.60404):9.631539	(((Treron_sphenurus:13.372429	(Treron_apicauda:0.7412	Treron_bicinctus:0.7412):12.631229):11.353455	(Ducula_aenea:10.218355	Ducula_badia:10.218355):14.507528):1.373889	Chalcophaps_indica:26.099771):3.135808):54.919418	(((((Ixobrychus_cinnamomeus:34.714764	(Egretta_garzetta:27.735241	(Nycticorax_nycticorax:24.497143	((Ardea_purpurea:13.256875	(Egretta_intermedia:12.337211	Ardea_alba:12.337211):0.919665):2.945609	Bubulcus_coromandus:16.202486):8.294658):3.238097):6.979522):27.551945	Microcarbo_niger:62.266705):2.580541	((Plegadis_falcinellus:51.25753	Anastomus_oscitans:51.25753):13.171378	Pelecanus_philippensis:64.428909):0.418342):8.693259	((Vanellus_indicus:19.538439	Vanellus_duvaucelii:19.538439):51.322823	Porzana_bicolor:70.861259):2.679244):8.305091	((((((Cacomantis_sonneratii:19.853249	Cacomantis_merulinus:19.853247):13.012747	(((Cuculus_poliocephalus:11.222538	(Cuculus_micropterus:8.092944	(Cuculus_saturatus:2.851109	Cuculus_canorus:2.85111):5.241835):3.129594):13.802374	(Hierococcyx_sparverioides:15.152534	Hierococcyx_nisicolor:15.152534):9.872379):1.427144	Surniculus_dicruroides:26.452055):6.413938):12.234818	Eudynamys_scolopaceus:45.100811):12.386551	(Clamator_coromandus:31.574671	Phaenicophaeus_tristis:31.574671):25.912693):18.516758	(Centropus_sinensis:14.671532	Centropus_bengalensis:14.671532):61.332592):5.803295	((Psittacula_finschii:77.922287
((((Bambusicola_fytchii:10.446779	Polyplectron_bicalcaratum:10.446779):1.657388	(Lophura_leucomelanos:10.439441	((Tragopan_temminckii:2.816004	Tragopan_blythii:2.816004):6.059905	Lophophorus_impejanus:8.875909):1.563532):1.664726):1.339462	(Arborophila_rufogularis:2.910433	(Arborophila_torqueola:1.628813	Arborophila_mandellii:1.628813):1.28162):10.533196):96.293602	(((Chalcophaps_indica:22.685865	(((Treron_sphenurus:8.496387	Treron_apicauda:8.496387):1.076204	Treron_bicinctus:9.572591):11.085563	(Ducula_aenea:7.679469	Ducula_badia:7.679469):12.978685):2.027711):1.460243	(((Columba_livia:8.790041	(Columba_leuconota:3.479865	Columba_pulchricollis:3.479865):5.310176):2.336743	(Spilopelia_chinensis:11.018868	Streptopelia_orientalis:11.018868):0.107915):3.353659	Macropygia_unchall:14.480443):9.665665):64.190575	(((((Plegadis_falcinellus:63.876934	Anastomus_oscitans:63.876938):5.911733	Microcarbo_niger:69.788666):8.144525	((((((Ardea_purpurea:17.318005	Bubulcus_coromandus:17.318005):1.821443	(Egretta_intermedia:15.493189	Ardea_alba:15.493189):3.646259):21.977901	Nycticorax_nycticorax:41.117348):0.771426	Egretta_garzetta:41.888775):5.974625	Ixobrychus_cinnamomeus:47.8634):30.030344	Pelecanus_philippensis:77.893745):0.039451):2.742577	((Vanellus_indicus:21.593624	Vanellus_duvaucelii:21.593626):57.532654	Porzana_bicolor:79.126289):1.549489):5.807117	((((Eudynamys_scolopaceus:55.923641	((((Hierococcyx_sparverioides:10.756995	Hierococcyx_nisicolor:10.756995):13.208693	(Cuculus_poliocephalus:16.130938	((Cuculus_canorus:2.189609	Cuculus_saturatus:2.189609):6.052678	Cuculus_micropterus:8.242288):7.88865):7.834751):3.464787	Surniculus_dicruroides:27.430475):4.19981	(Cacomantis_merulinus:19.929733	Cacomantis_sonneratii:19.929733):11.70055):24.293356):8.461224	(Phaenicophaeus_tristis:41.397011	Clamator_coromandus:41.397011):22.987854):16.784866	(Centropus_bengalensis:15.254983	Centropus_sinensis:15.254983):65.914749):4.757647	(((((Psarisomus_dalhousiae:41.319046
(((Arborophila_mandellii:6.379314	(Arborophila_torqueola:5.702642	Arborophila_rufogularis:5.702642):0.676671):13.882965	((Bambusicola_fytchii:15.344921	Polyplectron_bicalcaratum:15.344921):1.744162	(Lophura_leucomelanos:13.680927	((Tragopan_temminckii:5.102823	Tragopan_blythii:5.102824):7.721176	Lophophorus_impejanus:12.823999):0.856928):3.408157):3.173196):89.113876	((((((Treron_bicinctus:15.690608	Treron_sphenurus:15.690608):11.583817	Treron_apicauda:27.274426):3.028621	(Ducula_aenea:13.073803	Ducula_badia:13.073803):17.229244):1.399452	Chalcophaps_indica:31.702501):2.558948	((((Columba_livia:13.766991	Columba_leuconota:13.766991):0.86905	Columba_pulchricollis:14.63604):4.942945	(Spilopelia_chinensis:18.695873	Streptopelia_orientalis:18.695873):0.883114):3.088203	Macropygia_unchall:22.667191):11.594257):57.655102	(((Pelecanus_philippensis:77.913231	((Ixobrychus_cinnamomeus:45.654026	(Egretta_garzetta:35.023453	((((Egretta_intermedia:11.968421	Ardea_alba:11.968421):4.624317	Ardea_purpurea:16.592739):2.788248	Bubulcus_coromandus:19.380985):14.729693	Nycticorax_nycticorax:34.11068):0.912775):10.630575):31.933523	((Plegadis_falcinellus:70.160622	Anastomus_oscitans:70.160614):5.784835	Microcarbo_niger:75.945457):1.6421):0.325674):5.756195	((Vanellus_indicus:25.741962	Vanellus_duvaucelii:25.741961):55.254463	Porzana_bicolor:80.996422):2.672999):7.050314	(((Centropus_sinensis:15.210143	Centropus_bengalensis:15.210145):63.168869	((((Cacomantis_merulinus:21.051853	Cacomantis_sonneratii:21.051853):14.100821	(Surniculus_dicruroides:31.033085	((Cuculus_poliocephalus:9.534876	(Cuculus_micropterus:7.755541	(Cuculus_canorus:2.296948	Cuculus_saturatus:2.296948):5.458593):1.779335):16.066656	(Hierococcyx_sparverioides:17.887119	Hierococcyx_nisicolor:17.887121):7.714411):5.431552):4.119591):19.963505	Eudynamys_scolopaceus:55.116177):8.24691	(Phaenicophaeus_tristis:39.130756	Clamator_coromandus:39.130753):24.232332):15.015924):11.942689	(((Falco_subbuteo:13.794134
((((Bambusicola_fytchii:17.010944	Polyplectron_bicalcaratum:17.010942):1.026831	(Lophura_leucomelanos:16.331202	(Lophophorus_impejanus:14.910091	(Tragopan_temminckii:2.055238	Tragopan_blythii:2.055238):12.854855):1.421109):1.706573):3.706644	(Arborophila_mandellii:14.041005	(Arborophila_torqueola:6.346855	Arborophila_rufogularis:6.346855):7.69415):7.703413):88.781944	((((Streptopelia_orientalis:15.602896	(Spilopelia_chinensis:15.311044	((Columba_pulchricollis:1.04984	Columba_leuconota:1.04984):11.742441	Columba_livia:12.792282):2.518763):0.291852):3.205728	Macropygia_unchall:18.808624):11.511744	(((Treron_apicauda:21.648952	(Treron_bicinctus:20.320955	Treron_sphenurus:20.320953):1.327997):5.583055	(Ducula_badia:11.816241	Ducula_aenea:11.816242):15.415766):0.772172	Chalcophaps_indica:28.004181):2.316188):63.279442	((((Pelecanus_philippensis:65.583992	(((Nycticorax_nycticorax:30.783089	Egretta_garzetta:30.783085):0.914595	((Egretta_intermedia:11.732222	Ardea_alba:11.732222):7.289221	(Ardea_purpurea:16.395496	Bubulcus_coromandus:16.395496):2.625946):12.67624):8.482194	Ixobrychus_cinnamomeus:40.179878):25.404114):1.783303	(Microcarbo_niger:64.018349	(Plegadis_falcinellus:54.878883	Anastomus_oscitans:54.878883):9.139462):3.348949):7.189095	(Porzana_bicolor:70.830215	(Vanellus_indicus:15.464407	Vanellus_duvaucelii:15.464406):55.365807):3.726174):11.268391	((((Phaenicophaeus_tristis:37.855583	Clamator_coromandus:37.855579):21.145023	((((Hierococcyx_nisicolor:18.044775	Hierococcyx_sparverioides:18.044777):7.87175	((Cuculus_poliocephalus:12.930321	(Cuculus_micropterus:9.735401	(Cuculus_canorus:1.674013	Cuculus_saturatus:1.674013):8.061388):3.19492):11.930899	Surniculus_dicruroides:24.861221):1.055306):2.790008	(Cacomantis_sonneratii:14.368155	Cacomantis_merulinus:14.368155):14.338379):19.347326	Eudynamys_scolopaceus:48.053864):10.946746):13.328067	(Centropus_bengalensis:18.785759	Centropus_sinensis:18.785757):53.542915):13.226624	((((((Hydrornis_nipalensis:22.613771
((((Lophura_leucomelanos:15.411263	((Tragopan_temminckii:5.05225	Tragopan_blythii:5.05225):9.13961	Lophophorus_impejanus:14.191861):1.219402):4.12589	(Bambusicola_fytchii:17.000782	Polyplectron_bicalcaratum:17.00078):2.536372):2.386028	((Arborophila_rufogularis:2.736388	Arborophila_mandellii:2.736388):2.286242	Arborophila_torqueola:5.022631):16.900551):93.981682	(((Macropygia_unchall:21.868593	((Streptopelia_orientalis:16.931149	Spilopelia_chinensis:16.93115):1.490757	((Columba_leuconota:3.429315	Columba_pulchricollis:3.429315):10.710521	Columba_livia:14.139835):4.282071):3.446686):15.507324	((((Treron_bicinctus:5.134227	Treron_sphenurus:5.134227):6.628766	Treron_apicauda:11.762993):21.299055	(Ducula_badia:15.000558	Ducula_aenea:15.000559):18.061489):1.601425	Chalcophaps_indica:34.663475):2.712443):51.644608	(((Microcarbo_niger:69.981384	((Plegadis_falcinellus:60.489803	Anastomus_oscitans:60.489799):7.94807	((((((Bubulcus_coromandus:21.319994	Ardea_purpurea:21.319994):0.942209	(Egretta_intermedia:14.317765	Ardea_alba:14.317765):7.944438):9.831942	Nycticorax_nycticorax:32.094143):3.700712	Egretta_garzetta:35.794857):4.457351	Ixobrychus_cinnamomeus:40.252205):27.6283	Pelecanus_philippensis:67.880508):0.557361):1.543512):13.236307	(Porzana_bicolor:82.461555	(Vanellus_duvaucelii:21.523989	Vanellus_indicus:21.523987):60.937572):0.756129):1.872581	((((Eudynamys_scolopaceus:55.138298	((((Hierococcyx_nisicolor:14.490654	Hierococcyx_sparverioides:14.490654):11.982023	(Cuculus_poliocephalus:9.217718	(Cuculus_micropterus:6.367917	(Cuculus_canorus:2.333594	Cuculus_saturatus:2.333594):4.034322):2.849802):17.254959):0.040178	Surniculus_dicruroides:26.512856):9.273298	(Cacomantis_merulinus:23.820145	Cacomantis_sonneratii:23.820145):11.966009):19.352142):4.94517	(Phaenicophaeus_tristis:42.074577	Clamator_coromandus:42.074574):18.00889):13.605062	(Centropus_bengalensis:17.609356	Centropus_sinensis:17.609356):56.079178):11.246412	(((Falco_subbuteo:13.615033
(((Arborophila_torqueola:5.201891	(Arborophila_rufogularis:0.893314	Arborophila_mandellii:0.893314):4.308578):20.725779	((Lophura_leucomelanos:18.337919	((Tragopan_temminckii:4.214002	Tragopan_blythii:4.214002):13.073305	Lophophorus_impejanus:17.287306):1.050613):4.992275	(Polyplectron_bicalcaratum:20.023373	Bambusicola_fytchii:20.023371):3.306822):2.597475):86.27832	(((Chalcophaps_indica:27.003807	(((Treron_apicauda:4.061741	Treron_bicinctus:4.061741):11.54859	Treron_sphenurus:15.610331):10.459278	(Ducula_aenea:16.472937	Ducula_badia:16.472937):9.596671):0.934199):2.845066	((((Columba_pulchricollis:12.636724	Columba_livia:12.636724):1.110082	Columba_leuconota:13.746807):1.949697	(Streptopelia_orientalis:15.176235	Spilopelia_chinensis:15.176235):0.520268):3.09049	Macropygia_unchall:18.786995):11.06188):63.974564	(((((Ixobrychus_cinnamomeus:51.159946	((((Egretta_intermedia:14.788063	Ardea_alba:14.788064):5.371242	Ardea_purpurea:20.159306):2.255217	Bubulcus_coromandus:22.414524):17.457613	(Nycticorax_nycticorax:39.507404	Egretta_garzetta:39.507401):0.364735):11.287808):22.760214	Pelecanus_philippensis:73.920158):0.364436	((Plegadis_falcinellus:65.786285	Anastomus_oscitans:65.786285):5.836098	Microcarbo_niger:71.622383):2.662211):3.845911	((Vanellus_indicus:24.417967	Vanellus_duvaucelii:24.417967):50.342617	Porzana_bicolor:74.760582):3.369921):12.345055	(((Centropus_bengalensis:19.475189	Centropus_sinensis:19.475189):56.894066	((Clamator_coromandus:36.283081	Phaenicophaeus_tristis:36.283081):17.88776	(((Cacomantis_sonneratii:21.691154	Cacomantis_merulinus:21.691154):14.39747	(Surniculus_dicruroides:29.865211	((Hierococcyx_nisicolor:23.078846	Hierococcyx_sparverioides:23.078846):5.902439	(Cuculus_poliocephalus:16.579514	(Cuculus_micropterus:8.931013	(Cuculus_canorus:0.914056	Cuculus_saturatus:0.914056):8.016957):7.6485):12.401772):0.883925):6.223415):9.365452	Eudynamys_scolopaceus:45.454079):8.716763):22.198416):13.65766	(((Psittacula_finschii:85.822525
((((Arborophila_mandellii:0.839536	Arborophila_rufogularis:0.839536):5.307481	Arborophila_torqueola:6.147017):21.756754	((Bambusicola_fytchii:22.879177	Polyplectron_bicalcaratum:22.879177):2.637544	(Lophura_leucomelanos:21.148743	((Tragopan_blythii:5.732604	Tragopan_temminckii:5.732604):11.194117	Lophophorus_impejanus:16.92672):4.222023):4.36798):2.387048):82.367775	((((((Columba_pulchricollis:1.967687	Columba_leuconota:1.967687):11.943181	Columba_livia:13.910868):4.315407	(Spilopelia_chinensis:17.104902	Streptopelia_orientalis:17.104902):1.121372):4.275922	Macropygia_unchall:22.502197):12.427462	(Chalcophaps_indica:31.591747	(((Treron_apicauda:16.225319	Treron_sphenurus:16.225319):13.058319	Treron_bicinctus:29.283636):1.245499	(Ducula_badia:14.617941	Ducula_aenea:14.617942):15.911194):1.062614):3.337909):50.814552	((((Pelecanus_philippensis:67.600288	(Ixobrychus_cinnamomeus:45.312859	(((Ardea_purpurea:14.065207	Bubulcus_coromandus:14.065206):3.160197	(Egretta_intermedia:9.53762	Ardea_alba:9.53762):7.687784):18.06287	(Nycticorax_nycticorax:34.487633	Egretta_garzetta:34.487633):0.800639):10.024582):22.28743):0.890981	(Microcarbo_niger:67.202858	(Plegadis_falcinellus:63.107613	Anastomus_oscitans:63.107613):4.095248):1.288407):5.14914	((Vanellus_duvaucelii:18.145834	Vanellus_indicus:18.145832):51.4366	Porzana_bicolor:69.582436):4.057973):9.28927	((((((Cacomantis_merulinus:17.210884	Cacomantis_sonneratii:17.210884):14.674106	(((Cuculus_poliocephalus:9.533153	((Cuculus_canorus:0.229157	Cuculus_saturatus:0.229157):4.80557	Cuculus_micropterus:5.034727):4.498426):15.241303	(Hierococcyx_sparverioides:7.210573	Hierococcyx_nisicolor:7.210573):17.563883):0.593552	Surniculus_dicruroides:25.368008):6.516983):10.767061	Eudynamys_scolopaceus:42.65205):6.515907	(Clamator_coromandus:32.715866	Phaenicophaeus_tristis:32.715866):16.452095):26.598965	(Centropus_bengalensis:16.846395	Centropus_sinensis:16.846395):58.920528):7.093971	(((Falco_tinnunculus:9.070662
((((Bambusicola_fytchii:18.472036	Polyplectron_bicalcaratum:18.472034):1.658649	(Lophura_leucomelanos:16.302597	(Lophophorus_impejanus:15.289923	(Tragopan_temminckii:5.38782	Tragopan_blythii:5.38782):9.902102):1.012676):3.828086):1.758695	(Arborophila_mandellii:8.023645	(Arborophila_rufogularis:7.078931	Arborophila_torqueola:7.078931):0.944714):13.865734):91.262787	(((Chalcophaps_indica:30.130814	((Treron_sphenurus:14.148413	(Treron_apicauda:13.223729	Treron_bicinctus:13.223729):0.924683):14.463706	(Ducula_badia:13.425423	Ducula_aenea:13.425424):15.186695):1.518695):2.220038	(((Columba_pulchricollis:14.839174	(Columba_livia:10.85551	Columba_leuconota:10.855509):3.983666):2.906178	(Streptopelia_orientalis:16.988489	Spilopelia_chinensis:16.988489):0.756863):3.122267	Macropygia_unchall:20.867619):11.483232):54.470783	((((Pelecanus_philippensis:63.392338	(((Nycticorax_nycticorax:24.819695	((Bubulcus_coromandus:11.015824	Ardea_purpurea:11.015823):1.173612	(Ardea_alba:10.146139	Egretta_intermedia:10.146139):2.043297):12.630257):2.67839	Egretta_garzetta:27.498081):7.487107	Ixobrychus_cinnamomeus:34.985191):28.40715):2.569173	((Plegadis_falcinellus:57.259628	Anastomus_oscitans:57.259628):7.148287	Microcarbo_niger:64.407913):1.553599):10.240437	(Porzana_bicolor:74.282135	(Vanellus_indicus:30.477621	Vanellus_duvaucelii:30.477621):43.804508):1.919819):9.290798	(((Centropus_bengalensis:15.791157	Centropus_sinensis:15.791157):64.514397	((Phaenicophaeus_tristis:39.910534	Clamator_coromandus:39.910534):21.904211	(Eudynamys_scolopaceus:47.463947	((((Hierococcyx_nisicolor:19.357431	Hierococcyx_sparverioides:19.35743):2.729853	Surniculus_dicruroides:22.087284):3.72144	(Cuculus_poliocephalus:13.39832	((Cuculus_canorus:1.705201	Cuculus_saturatus:1.705201):8.299602	Cuculus_micropterus:10.004803):3.393517):12.410403):5.013911	(Cacomantis_merulinus:15.441183	Cacomantis_sonneratii:15.441183):15.381453):16.641312):14.350794):18.490812):5.002939	(((Falco_subbuteo:11.93794
((((Bambusicola_fytchii:15.905582	Polyplectron_bicalcaratum:15.905581):2.257097	(Lophura_leucomelanos:14.404196	(Lophophorus_impejanus:12.529804	(Tragopan_blythii:3.375654	Tragopan_temminckii:3.375654):9.15415):1.874393):3.758483):2.178174	((Arborophila_rufogularis:5.079087	Arborophila_torqueola:5.079088):6.781011	Arborophila_mandellii:11.860099):8.480755):79.152168	(((Chalcophaps_indica:33.314602	((Treron_sphenurus:21.495689	(Treron_apicauda:12.020533	Treron_bicinctus:12.020533):9.475155):10.782097	(Ducula_aenea:17.241035	Ducula_badia:17.241035):15.03675):1.036817):3.637632	((((Columba_livia:15.791539	Columba_pulchricollis:15.79154):1.828624	Columba_leuconota:17.620165):1.397579	(Streptopelia_orientalis:18.086937	Spilopelia_chinensis:18.086937):0.930807):4.226861	Macropygia_unchall:23.244602):13.707632):52.177296	((((Pelecanus_philippensis:76.419479	((Plegadis_falcinellus:68.680634	Anastomus_oscitans:68.680634):6.409388	Microcarbo_niger:75.090019):1.329456):3.600748	(Ixobrychus_cinnamomeus:48.56348	((((Egretta_intermedia:12.060778	Ardea_alba:12.060778):7.874905	(Ardea_purpurea:15.500707	Bubulcus_coromandus:15.500708):4.434975):12.277601	Nycticorax_nycticorax:32.213284):5.106568	Egretta_garzetta:37.319851):11.24363):31.456743):1.635274	(Porzana_bicolor:77.479698	(Vanellus_duvaucelii:14.929013	Vanellus_indicus:14.929013):62.550674):4.175805):6.718163	(((Centropus_bengalensis:16.005278	Centropus_sinensis:16.005278):68.638222	((Clamator_coromandus:45.552692	Phaenicophaeus_tristis:45.552696):19.420475	(Eudynamys_scolopaceus:52.570526	((Cacomantis_merulinus:18.883869	Cacomantis_sonneratii:18.883869):13.454702	(Surniculus_dicruroides:23.511286	((Cuculus_poliocephalus:10.988406	(Cuculus_micropterus:7.217353	(Cuculus_saturatus:1.217154	Cuculus_canorus:1.217154):6.000199):3.771053):10.964273	(Hierococcyx_nisicolor:11.333344	Hierococcyx_sparverioides:11.333344):10.619335):1.558607):8.827286):20.231955):12.402643):19.670338):3.67665	(((Falco_subbuteo:12.154803
(((Arborophila_mandellii:11.541651	(Arborophila_rufogularis:5.594266	Arborophila_torqueola:5.594266):5.947385):10.505471	((Polyplectron_bicalcaratum:18.097578	Bambusicola_fytchii:18.097578):1.439392	(Lophura_leucomelanos:15.746664	(Lophophorus_impejanus:14.993914	(Tragopan_temminckii:4.32072	Tragopan_blythii:4.32072):10.673193):0.75275):3.790308):2.510152):77.971176	(((Macropygia_unchall:21.079397	((Spilopelia_chinensis:16.094288	Streptopelia_orientalis:16.094288):1.103774	(Columba_livia:14.086773	(Columba_leuconota:12.976648	Columba_pulchricollis:12.976649):1.110123):3.11129):3.881335):11.63121	(Chalcophaps_indica:30.357672	(((Treron_apicauda:17.365875	Treron_bicinctus:17.365875):5.112691	Treron_sphenurus:22.478565):7.09193	(Ducula_badia:13.182379	Ducula_aenea:13.182379):16.388117):0.787176):2.352937):53.773888	((((((Plegadis_falcinellus:67.274002	Anastomus_oscitans:67.27401):2.140046	Microcarbo_niger:69.414047):0.523378	Pelecanus_philippensis:69.937431):2.270594	(Ixobrychus_cinnamomeus:45.280148	((Egretta_garzetta:37.968021	(Bubulcus_coromandus:14.614478	(Ardea_purpurea:13.428789	(Egretta_intermedia:12.09972	Ardea_alba:12.09972):1.32907):1.185688):23.353544):0.558438	Nycticorax_nycticorax:38.526459):6.75369):26.927872):2.494182	((Vanellus_duvaucelii:13.718024	Vanellus_indicus:13.718023):57.658871	Porzana_bicolor:71.376892):3.325309):9.498057	(((Centropus_sinensis:13.508463	Centropus_bengalensis:13.508464):59.475311	((Clamator_coromandus:38.449638	Phaenicophaeus_tristis:38.449638):18.678551	(((((Hierococcyx_nisicolor:9.333607	Hierococcyx_sparverioides:9.333607):10.029485	((Cuculus_micropterus:6.85322	(Cuculus_saturatus:2.176263	Cuculus_canorus:2.176263):4.676957):0.87534	Cuculus_poliocephalus:7.72856):11.634532):2.712379	Surniculus_dicruroides:22.07547):5.132823	(Cacomantis_sonneratii:18.538282	Cacomantis_merulinus:18.538282):8.670012):14.420803	Eudynamys_scolopaceus:41.629097):15.499091):15.855588):10.709885	(((Falco_subbuteo:17.4599
((((Arborophila_rufogularis:1.05406	Arborophila_mandellii:1.05406):4.453161	Arborophila_torqueola:5.507221):19.015347	((Lophura_leucomelanos:17.40624	((Tragopan_temminckii:5.55328	Tragopan_blythii:5.55328):9.371714	Lophophorus_impejanus:14.924994):2.481245):3.365021	(Bambusicola_fytchii:19.344164	Polyplectron_bicalcaratum:19.344166):1.427096):3.751306):64.616531	(((((Treron_bicinctus:14.472824	(Treron_sphenurus:13.213501	Treron_apicauda:13.2135):1.259324):17.22826	(Ducula_aenea:13.112838	Ducula_badia:13.112838):18.588245):1.553142	Chalcophaps_indica:33.254227):2.4265	(((Streptopelia_orientalis:18.588326	Spilopelia_chinensis:18.588326):0.586937	((Columba_leuconota:5.661995	Columba_livia:5.661995):9.66977	Columba_pulchricollis:15.331766):3.843496):3.402286	Macropygia_unchall:22.577547):13.103179):43.747608	(((((Ixobrychus_cinnamomeus:43.640148	((((Egretta_intermedia:15.488056	Ardea_alba:15.488056):4.916841	(Ardea_purpurea:19.972012	Bubulcus_coromandus:19.972012):0.432886):14.225111	Nycticorax_nycticorax:34.630009):1.762939	Egretta_garzetta:36.392948):7.247199):21.390381	Pelecanus_philippensis:65.030533):1.366519	((Plegadis_falcinellus:60.591042	Anastomus_oscitans:60.591042):4.48395	Microcarbo_niger:65.074989):1.322056):2.037948	((Vanellus_indicus:22.988266	Vanellus_duvaucelii:22.988266):43.208454	Porzana_bicolor:66.196716):2.238277):8.704658	(((((((((Cuculus_micropterus:4.984422	(Cuculus_canorus:1.83695	Cuculus_saturatus:1.83695):3.147471):6.428312	Cuculus_poliocephalus:11.412734):10.964974	(Hierococcyx_sparverioides:12.347734	Hierococcyx_nisicolor:12.347735):10.029974):2.094504	Surniculus_dicruroides:24.472212):7.054238	(Cacomantis_sonneratii:15.78919	Cacomantis_merulinus:15.789189):15.737261):12.751062	Eudynamys_scolopaceus:44.277512):6.003097	(Phaenicophaeus_tristis:37.529411	Clamator_coromandus:37.529411):12.751198):15.040188	(Centropus_bengalensis:13.672091	Centropus_sinensis:13.672091):51.648705):11.484287	(((Psittacula_finschii:71.993889
((((Bambusicola_fytchii:18.985342	Polyplectron_bicalcaratum:18.98534):2.238772	(Lophura_leucomelanos:17.860159	(Lophophorus_impejanus:16.92911	(Tragopan_blythii:4.083296	Tragopan_temminckii:4.083296):12.845814):0.931052):3.363952):3.699183	((Arborophila_torqueola:6.273905	Arborophila_rufogularis:6.273905):2.180239	Arborophila_mandellii:8.454144):16.469152):84.073433	((((((Treron_apicauda:15.089993	Treron_sphenurus:15.089993):0.109253	Treron_bicinctus:15.199246):15.893395	(Ducula_badia:13.189672	Ducula_aenea:13.189671):17.902971):1.302333	Chalcophaps_indica:32.394978):2.291864	(Macropygia_unchall:23.992182	((Streptopelia_orientalis:16.671165	Spilopelia_chinensis:16.671167):2.98562	(Columba_pulchricollis:15.784733	(Columba_leuconota:9.360264	Columba_livia:9.360264):6.424469):3.872055):4.335395):10.694658):55.111275	((((((Nycticorax_nycticorax:36.87191	Egretta_garzetta:36.871914):1.850206	((Egretta_intermedia:16.185921	Ardea_alba:16.185921):6.807465	(Ardea_purpurea:16.629297	Bubulcus_coromandus:16.629297):6.364089):15.728733):7.570456	Ixobrychus_cinnamomeus:46.292576):27.236229	((Microcarbo_niger:70.204086	(Plegadis_falcinellus:63.836292	Anastomus_oscitans:63.836296):6.367783):1.393251	Pelecanus_philippensis:71.597336):1.931474):6.345408	((Vanellus_duvaucelii:14.675913	Vanellus_indicus:14.675912):63.326706	Porzana_bicolor:78.002625):1.871594):6.696011	(((Centropus_bengalensis:14.840361	Centropus_sinensis:14.840361):52.523617	((Eudynamys_scolopaceus:42.874676	((((Hierococcyx_sparverioides:15.611076	Hierococcyx_nisicolor:15.611077):8.118131	(((Cuculus_canorus:2.252804	Cuculus_saturatus:2.252804):9.250649	Cuculus_micropterus:11.503453):0.273762	Cuculus_poliocephalus:11.777215):11.951992):0.200101	Surniculus_dicruroides:23.929308):12.178123	(Cacomantis_sonneratii:19.243807	Cacomantis_merulinus:19.243809):16.863625):6.767246):11.411235	(Phaenicophaeus_tristis:33.442661	Clamator_coromandus:33.442661):20.843252):13.078064):18.786585	(((((Psarisomus_dalhousiae:49.5784
((((Lophura_leucomelanos:17.416819	(Lophophorus_impejanus:15.482882	(Tragopan_temminckii:4.819851	Tragopan_blythii:4.819851):10.66303):1.933938):5.615312	(Polyplectron_bicalcaratum:21.175739	Bambusicola_fytchii:21.175739):1.85639):1.615367	((Arborophila_mandellii:2.078878	Arborophila_rufogularis:2.078878):5.363004	Arborophila_torqueola:7.441883):17.205616):83.955513	(((Chalcophaps_indica:31.648521	(((Treron_apicauda:14.409941	Treron_sphenurus:14.409941):1.847599	Treron_bicinctus:16.25754):15.099508	(Ducula_badia:22.469442	Ducula_aenea:22.469442):8.887606):0.291473):2.6247	(((Columba_livia:13.692466	(Columba_pulchricollis:3.725495	Columba_leuconota:3.725495):9.96697):4.766884	(Spilopelia_chinensis:17.82011	Streptopelia_orientalis:17.82011):0.639239):4.502329	Macropygia_unchall:22.961679):11.311543):58.447327	(((Pelecanus_philippensis:80.367172	(((Plegadis_falcinellus:77.055878	Anastomus_oscitans:77.05587):1.309658	Microcarbo_niger:78.365532):1.479825	((Egretta_garzetta:38.498779	(Nycticorax_nycticorax:37.441856	((Ardea_purpurea:20.311684	Bubulcus_coromandus:20.311684):1.937346	(Egretta_intermedia:12.94247	Ardea_alba:12.942471):9.306559):15.192827):1.056923):11.624622	Ixobrychus_cinnamomeus:50.123402):29.721954):0.521814):5.907776	(Porzana_bicolor:81.437958	(Vanellus_duvaucelii:27.392708	Vanellus_indicus:27.392708):54.045246):4.83699):4.804353	(((Centropus_sinensis:18.861197	Centropus_bengalensis:18.861198):61.421307	((Clamator_coromandus:42.444191	Phaenicophaeus_tristis:42.444191):21.161032	(((((Cuculus_poliocephalus:13.185894	((Cuculus_canorus:3.437639	Cuculus_saturatus:3.437639):8.928328	Cuculus_micropterus:12.365967):0.819928):21.936747	(Hierococcyx_sparverioides:17.566172	Hierococcyx_nisicolor:17.566172):17.556469):2.245389	Surniculus_dicruroides:37.368031):6.823874	(Cacomantis_sonneratii:17.337753	Cacomantis_merulinus:17.337755):26.854149):16.034246	Eudynamys_scolopaceus:60.226151):3.379072):16.677277):10.409659	((((Psarisomus_dalhousiae:49.451641
((((Arborophila_rufogularis:6.246942	Arborophila_mandellii:6.246942):1.822124	Arborophila_torqueola:8.069065):18.094284	((Bambusicola_fytchii:18.440741	Polyplectron_bicalcaratum:18.440741):3.941894	(Lophura_leucomelanos:18.546522	(Lophophorus_impejanus:17.362034	(Tragopan_blythii:3.482071	Tragopan_temminckii:3.482071):13.879962):1.184488):3.836114):3.780715):67.647568	(((Chalcophaps_indica:31.241617	((Treron_apicauda:25.511492	(Treron_bicinctus:11.708864	Treron_sphenurus:11.708864):13.802627):4.740681	(Ducula_badia:3.768644	Ducula_aenea:3.768644):26.483526):0.989447):4.613853	(Macropygia_unchall:24.574183	((Columba_livia:16.349747	(Columba_pulchricollis:7.173143	Columba_leuconota:7.173143):9.176603):4.528586	(Spilopelia_chinensis:20.763813	Streptopelia_orientalis:20.763811):0.114522):3.69585):11.281287):48.270412	((((Ixobrychus_cinnamomeus:47.814743	((Egretta_garzetta:36.492302	(((Egretta_intermedia:15.86876	Ardea_alba:15.86876):4.957073	Bubulcus_coromandus:20.825832):0.361118	Ardea_purpurea:21.186951):15.305351):2.198632	Nycticorax_nycticorax:38.690933):9.123807):27.208946	(Microcarbo_niger:73.417313	((Plegadis_falcinellus:69.397301	Anastomus_oscitans:69.397301):3.218682	Pelecanus_philippensis:72.615982):0.801329):1.606374):4.326026	((Vanellus_indicus:30.849812	Vanellus_duvaucelii:30.849812):42.670258	Porzana_bicolor:73.520073):5.829641):2.628476	(((Centropus_bengalensis:15.478314	Centropus_sinensis:15.478315):60.353725	((Phaenicophaeus_tristis:34.717751	Clamator_coromandus:34.717751):19.594379	(((Cacomantis_sonneratii:18.854208	Cacomantis_merulinus:18.854208):9.26018	(Surniculus_dicruroides:24.765556	((Hierococcyx_sparverioides:7.901231	Hierococcyx_nisicolor:7.901231):12.686991	((Cuculus_micropterus:4.456203	(Cuculus_saturatus:1.759265	Cuculus_canorus:1.759265):2.696938):0.275614	Cuculus_poliocephalus:4.731816):15.856406):4.177334):3.348831):14.858335	Eudynamys_scolopaceus:42.972721):11.339405):21.519913):5.89723	(((Psittacula_finschii:78.130539
((((Arborophila_torqueola:4.806978	Arborophila_rufogularis:4.806978):7.883842	Arborophila_mandellii:12.690819):8.752602	((Polyplectron_bicalcaratum:16.428381	Bambusicola_fytchii:16.428381):1.803646	(Lophura_leucomelanos:14.884992	(Lophophorus_impejanus:13.34593	(Tragopan_temminckii:4.396118	Tragopan_blythii:4.396118):8.949813):1.539061):3.347034):3.211394):88.684669	(((Macropygia_unchall:19.02429	((Columba_pulchricollis:13.445391	(Columba_leuconota:11.860561	Columba_livia:11.860561):1.584829):2.740726	(Streptopelia_orientalis:14.95956	Spilopelia_chinensis:14.95956):1.226555):2.838175):9.778234	((((Treron_bicinctus:5.303256	Treron_apicauda:5.303256):9.454729	Treron_sphenurus:14.757985):10.853858	(Ducula_badia:9.457225	Ducula_aenea:9.457225):16.154617):1.759788	Chalcophaps_indica:27.371632):1.430896):65.102547	((((Pelecanus_philippensis:72.561043	((Egretta_garzetta:37.561005	(Nycticorax_nycticorax:36.136108	((Ardea_purpurea:17.16345	Bubulcus_coromandus:17.16345):1.246313	(Ardea_alba:12.464782	Egretta_intermedia:12.464782):5.944981):17.726345):1.424897):7.749485	Ixobrychus_cinnamomeus:45.31049):27.250549):1.973317	((Plegadis_falcinellus:68.356689	Anastomus_oscitans:68.356689):2.864446	Microcarbo_niger:71.221138):3.313218):2.585101	(Porzana_bicolor:75.239563	(Vanellus_duvaucelii:25.450172	Vanellus_indicus:25.450171):49.789391):1.879895):14.949874	(((Centropus_sinensis:22.364204	Centropus_bengalensis:22.364202):56.963959	((Eudynamys_scolopaceus:50.403286	((Cacomantis_sonneratii:15.874424	Cacomantis_merulinus:15.874424):15.485711	((Surniculus_dicruroides:21.58779	(Cuculus_poliocephalus:10.086865	(Cuculus_micropterus:8.190601	(Cuculus_canorus:0.782455	Cuculus_saturatus:0.782455):7.408146):1.896264):11.500923):5.489844	(Hierococcyx_sparverioides:11.114489	Hierococcyx_nisicolor:11.114489):15.963143):4.282504):19.043148):11.431186	(Clamator_coromandus:36.337017	Phaenicophaeus_tristis:36.337021):25.497452):17.493692):11.97746	(((Falco_tinnunculus:13.761997
(((Arborophila_mandellii:13.232443	(Arborophila_torqueola:4.682619	Arborophila_rufogularis:4.682619):8.549825):7.939637	((Lophura_leucomelanos:17.406033	(Lophophorus_impejanus:15.253477	(Tragopan_temminckii:5.760139	Tragopan_blythii:5.760139):9.493338):2.152556):2.320928	(Bambusicola_fytchii:18.963497	Polyplectron_bicalcaratum:18.963497):0.763464):1.44512):82.552856	((((((Columba_livia:13.625793	Columba_pulchricollis:13.625792):0.340892	Columba_leuconota:13.966684):1.251061	(Streptopelia_orientalis:14.859642	Spilopelia_chinensis:14.859642):0.358102):4.453486	Macropygia_unchall:19.671232):11.081157	((((Treron_bicinctus:6.354146	Treron_apicauda:6.354146):9.531736	Treron_sphenurus:15.885881):10.35505	(Ducula_badia:11.014431	Ducula_aenea:11.014431):15.226503):0.843037	Chalcophaps_indica:27.083971):3.668417):58.710022	((((Pelecanus_philippensis:70.091873	(Ixobrychus_cinnamomeus:40.763592	(Nycticorax_nycticorax:31.093287	(((Egretta_intermedia:15.11479	Ardea_alba:15.114789):9.34417	(Bubulcus_coromandus:19.723333	Ardea_purpurea:19.723335):4.735625):5.595678	Egretta_garzetta:30.054636):1.038649):9.670305):29.328278):0.968229	((Plegadis_falcinellus:67.527542	Anastomus_oscitans:67.527542):2.511989	Microcarbo_niger:70.039528):1.02057):6.667346	((Vanellus_duvaucelii:16.847141	Vanellus_indicus:16.847139):57.53228	Porzana_bicolor:74.379417):3.348028):10.760903	(((Centropus_bengalensis:18.830702	Centropus_sinensis:18.830702):64.397743	((Clamator_coromandus:44.557018	Phaenicophaeus_tristis:44.557022):15.19443	(Eudynamys_scolopaceus:51.411011	((Cacomantis_merulinus:24.762157	Cacomantis_sonneratii:24.762157):16.514465	(((Hierococcyx_sparverioides:10.901592	Hierococcyx_nisicolor:10.901592):23.613182	((Cuculus_micropterus:12.876647	(Cuculus_saturatus:1.404087	Cuculus_canorus:1.404087):11.47256):2.461067	Cuculus_poliocephalus:15.337714):19.177059):3.667498	Surniculus_dicruroides:38.182274):3.094351):10.134392):8.340435):23.476994):4.747876	(((((Psarisomus_dalhousiae:39.268524
(((Arborophila_rufogularis:7.614656	(Arborophila_torqueola:1.928477	Arborophila_mandellii:1.928477):5.686179):19.333326	((Polyplectron_bicalcaratum:23.314341	Bambusicola_fytchii:23.314342):1.863195	(Lophura_leucomelanos:20.947088	((Tragopan_blythii:4.860878	Tragopan_temminckii:4.860878):12.253733	Lophophorus_impejanus:17.114611):3.832476):4.230449):1.770447):75.469727	(((Chalcophaps_indica:25.304935	((Treron_sphenurus:21.168192	(Treron_apicauda:2.979309	Treron_bicinctus:2.979309):18.188883):3.776729	(Ducula_badia:16.242685	Ducula_aenea:16.242687):8.702235):0.360014):1.531136	((((Columba_leuconota:8.18189	Columba_livia:8.18189):4.520022	Columba_pulchricollis:12.701913):1.919844	(Spilopelia_chinensis:13.710363	Streptopelia_orientalis:13.710362):0.911393):2.111426	Macropygia_unchall:16.733185):10.102889):61.611778	((((Pelecanus_philippensis:65.312599	(Ixobrychus_cinnamomeus:41.218056	((((Ardea_alba:10.417994	Egretta_intermedia:10.417994):7.986146	(Ardea_purpurea:16.272238	Bubulcus_coromandus:16.272236):2.131905):16.801411	Nycticorax_nycticorax:35.205551):1.238671	Egretta_garzetta:36.444221):4.773833):24.094543):0.416935	((Plegadis_falcinellus:59.300186	Anastomus_oscitans:59.300186):5.117727	Microcarbo_niger:64.417923):1.311619):12.391313	(Porzana_bicolor:76.77282	(Vanellus_duvaucelii:19.186228	Vanellus_indicus:19.186228):57.586594):1.348027):9.474976	(((Centropus_sinensis:16.312466	Centropus_bengalensis:16.312466):58.382603	((((Cacomantis_merulinus:14.605704	Cacomantis_sonneratii:14.605704):16.539906	(((Cuculus_poliocephalus:9.406181	(Cuculus_micropterus:6.851157	(Cuculus_canorus:1.912874	Cuculus_saturatus:1.912874):4.938282):2.555024):15.00774	(Hierococcyx_nisicolor:12.548351	Hierococcyx_sparverioides:12.548351):11.865569):3.992273	Surniculus_dicruroides:28.406193):2.739417):11.659698	Eudynamys_scolopaceus:42.805309):13.071192	(Clamator_coromandus:36.726776	Phaenicophaeus_tristis:36.72678):19.149723):18.818567):12.668785	(((((Psarisomus_dalhousiae:41.119576
((((Lophura_leucomelanos:18.82785	(Lophophorus_impejanus:16.730104	(Tragopan_temminckii:5.483227	Tragopan_blythii:5.483228):11.246878):2.097747):3.973294	(Bambusicola_fytchii:22.248833	Polyplectron_bicalcaratum:22.248835):0.552311):3.019221	((Arborophila_rufogularis:6.233452	Arborophila_torqueola:6.233453):8.534426	Arborophila_mandellii:14.767878):11.052488):65.856506	(((Macropygia_unchall:21.315222	((Streptopelia_orientalis:16.39094	Spilopelia_chinensis:16.39094):0.888266	(Columba_leuconota:14.699154	(Columba_pulchricollis:14.171875	Columba_livia:14.171874):0.527279):2.580052):4.036016):10.779314	(Chalcophaps_indica:29.360092	(((Treron_bicinctus:13.210776	Treron_sphenurus:13.210777):13.137631	Treron_apicauda:26.348408):1.120989	(Ducula_badia:18.206532	Ducula_aenea:18.206532):9.262864):1.890696):2.734444):52.015884	(((((Egretta_garzetta:33.11673	(((Ardea_alba:7.261746	Egretta_intermedia:7.261746):13.604758	(Ardea_purpurea:17.115986	Bubulcus_coromandus:17.115986):3.750519):8.982468	Nycticorax_nycticorax:29.848972):3.267757):10.846208	Ixobrychus_cinnamomeus:43.962936):30.314598	(Pelecanus_philippensis:73.40374	((Plegadis_falcinellus:60.042267	Anastomus_oscitans:60.042267):11.927243	Microcarbo_niger:71.969505):1.434224):0.8738):2.708781	(Porzana_bicolor:72.960777	(Vanellus_duvaucelii:6.53741	Vanellus_indicus:6.53741):66.42337):4.025534):5.359689	((((((((Cuculus_poliocephalus:14.048883	((Cuculus_canorus:1.891055	Cuculus_saturatus:1.891055):3.882165	Cuculus_micropterus:5.77322):8.275663):8.715045	(Hierococcyx_nisicolor:11.699307	Hierococcyx_sparverioides:11.699306):11.064621):2.900705	Surniculus_dicruroides:25.664635):3.734687	(Cacomantis_merulinus:11.01624	Cacomantis_sonneratii:11.01624):18.38308):15.933958	Eudynamys_scolopaceus:45.333275):6.132579	(Phaenicophaeus_tristis:34.976761	Clamator_coromandus:34.976757):16.4891):19.064167	(Centropus_sinensis:16.063671	Centropus_bengalensis:16.063671):54.466354):11.680824	(((Psittacula_finschii:77.303154
((((Polyplectron_bicalcaratum:19.65559	Bambusicola_fytchii:19.655588):2.280147	(Lophura_leucomelanos:18.10079	((Tragopan_temminckii:4.073099	Tragopan_blythii:4.073099):12.661628	Lophophorus_impejanus:16.734726):1.366063):3.834947):2.010652	((Arborophila_mandellii:6.467454	Arborophila_rufogularis:6.467454):1.19328	Arborophila_torqueola:7.660734):16.285654):74.219131	(((Chalcophaps_indica:38.110947	(((Treron_bicinctus:21.527235	Treron_apicauda:21.527235):2.580126	Treron_sphenurus:24.107361):12.468197	(Ducula_badia:14.359316	Ducula_aenea:14.359316):22.216242):1.535389):2.835661	(Macropygia_unchall:26.709536	((Columba_pulchricollis:16.825293	(Columba_livia:10.553287	Columba_leuconota:10.553288):6.272006):5.254045	(Streptopelia_orientalis:21.688757	Spilopelia_chinensis:21.688757):0.39058):4.6302):14.23707):46.451591	((((Ixobrychus_cinnamomeus:47.415821	((Egretta_garzetta:33.544521	((Ardea_purpurea:21.886602	Bubulcus_coromandus:21.886602):2.475143	(Egretta_intermedia:13.182442	Ardea_alba:13.182442):11.179304):9.182775):1.173001	Nycticorax_nycticorax:34.717522):12.698298):30.422609	(Pelecanus_philippensis:77.825897	(Microcarbo_niger:77.677177	(Plegadis_falcinellus:67.042587	Anastomus_oscitans:67.042587):10.634584):0.148723):0.012535):3.433913	((Vanellus_indicus:25.619411	Vanellus_duvaucelii:25.61941):53.288532	Porzana_bicolor:78.907944):2.364404):4.271927	((((((((Cuculus_micropterus:10.296078	(Cuculus_saturatus:4.121303	Cuculus_canorus:4.121303):6.174775):4.467472	Cuculus_poliocephalus:14.76355):12.61693	((Hierococcyx_nisicolor:17.732529	Hierococcyx_sparverioides:17.732529):8.415752	Surniculus_dicruroides:26.148281):1.232198):7.109969	(Cacomantis_sonneratii:20.961761	Cacomantis_merulinus:20.961761):13.528687):24.913715	Eudynamys_scolopaceus:59.40416):4.295954	(Phaenicophaeus_tristis:42.347031	Clamator_coromandus:42.347034):21.353083):13.163244	(Centropus_bengalensis:21.770748	Centropus_sinensis:21.770748):55.092609):7.776312	(((((Psarisomus_dalhousiae:41.305313
(((Arborophila_rufogularis:6.625709	(Arborophila_torqueola:3.655732	Arborophila_mandellii:3.655732):2.969977):15.7624	((Bambusicola_fytchii:19.281521	Polyplectron_bicalcaratum:19.281521):0.489308	(Lophura_leucomelanos:16.229231	((Tragopan_blythii:7.150777	Tragopan_temminckii:7.150777):7.888392	Lophophorus_impejanus:15.039168):1.190063):3.541597):2.61728):91.186424	((((((Treron_bicinctus:7.852931	Treron_apicauda:7.852932):14.907747	Treron_sphenurus:22.760679):6.93079	(Ducula_badia:5.743865	Ducula_aenea:5.743865):23.947603):1.167113	Chalcophaps_indica:30.858582):2.307097	(Macropygia_unchall:20.237507	((Spilopelia_chinensis:16.465267	Streptopelia_orientalis:16.465267):0.408295	((Columba_pulchricollis:4.078493	Columba_leuconota:4.078493):10.136906	Columba_livia:14.215399):2.658164):3.363945):12.928172):57.035419	(((Pelecanus_philippensis:76.84642	((Microcarbo_niger:74.019684	(Plegadis_falcinellus:70.192162	Anastomus_oscitans:70.192169):3.827512):2.435664	(Ixobrychus_cinnamomeus:45.959011	(((Egretta_intermedia:15.302791	Ardea_alba:15.302791):7.511293	(Bubulcus_coromandus:21.759604	Ardea_purpurea:21.759604):1.05448):15.949128	(Nycticorax_nycticorax:36.955643	Egretta_garzetta:36.955643):1.807566):7.195802):30.49633):0.391079):1.72153	((Vanellus_indicus:19.867393	Vanellus_duvaucelii:19.867393):57.76606	Porzana_bicolor:77.633453):0.934497):7.214898	((((((Cacomantis_merulinus:17.038275	Cacomantis_sonneratii:17.038275):14.247742	(((Cuculus_micropterus:8.602831	(Cuculus_canorus:2.2988	Cuculus_saturatus:2.2988):6.304031):4.783362	Cuculus_poliocephalus:13.386193):9.225022	((Hierococcyx_sparverioides:12.258361	Hierococcyx_nisicolor:12.258361):7.87562	Surniculus_dicruroides:20.133982):2.477235):8.674801):13.598909	Eudynamys_scolopaceus:44.884926):10.182992	(Clamator_coromandus:33.261169	Phaenicophaeus_tristis:33.261169):21.806747):19.718307	(Centropus_bengalensis:11.001214	Centropus_sinensis:11.001213):63.785011):10.823004	(((Falco_subbuteo:13.595433
((((Polyplectron_bicalcaratum:18.186539	Bambusicola_fytchii:18.186539):2.704874	(Lophura_leucomelanos:16.361958	(Lophophorus_impejanus:14.656361	(Tragopan_blythii:4.259953	Tragopan_temminckii:4.259953):10.396408):1.705596):4.529457):1.991834	(Arborophila_mandellii:12.671738	(Arborophila_rufogularis:5.173985	Arborophila_torqueola:5.173985):7.497752):10.211511):66.800339	((((((Treron_bicinctus:15.021836	Treron_sphenurus:15.021837):11.513021	Treron_apicauda:26.534857):2.108525	(Ducula_badia:6.641315	Ducula_aenea:6.641315):22.002068):1.518686	Chalcophaps_indica:30.162067):2.11332	((Streptopelia_orientalis:18.157278	(Spilopelia_chinensis:16.92498	(Columba_pulchricollis:14.316036	(Columba_leuconota:9.067097	Columba_livia:9.067097):5.248941):2.608943):1.232297):2.51967	Macropygia_unchall:20.676949):11.598441):47.554317	((((Pelecanus_philippensis:70.511612	((Plegadis_falcinellus:64.602547	Anastomus_oscitans:64.602554):3.92536	Microcarbo_niger:68.527908):1.983697):0.940247	((Egretta_garzetta:34.221321	(Nycticorax_nycticorax:32.444195	((Ardea_alba:13.391603	Egretta_intermedia:13.391603):3.74966	(Ardea_purpurea:16.404669	Bubulcus_coromandus:16.404667):0.736595):15.302934):1.777126):9.969746	Ixobrychus_cinnamomeus:44.191071):27.260784):4.359397	((Vanellus_duvaucelii:18.552141	Vanellus_indicus:18.552143):51.209122	Porzana_bicolor:69.761261):6.049994):2.694843	((((Eudynamys_scolopaceus:46.084747	((Cacomantis_merulinus:13.121738	Cacomantis_sonneratii:13.121738):16.28466	(Surniculus_dicruroides:24.407866	((((Cuculus_saturatus:2.733485	Cuculus_canorus:2.733485):6.236612	Cuculus_micropterus:8.970098):1.427566	Cuculus_poliocephalus:10.397663):11.462246	(Hierococcyx_nisicolor:16.137501	Hierococcyx_sparverioides:16.137501):5.722409):2.547954):4.998535):16.678352):9.756531	(Phaenicophaeus_tristis:32.818073	Clamator_coromandus:32.818077):23.023207):15.629335	(Centropus_bengalensis:15.95313	Centropus_sinensis:15.953129):55.51749):6.956789	((Psittacula_finschii:75.433121
((((Arborophila_rufogularis:2.12867	Arborophila_mandellii:2.12867):5.36042	Arborophila_torqueola:7.48909):16.072527	((Lophura_leucomelanos:17.403202	(Lophophorus_impejanus:16.190996	(Tragopan_blythii:3.687758	Tragopan_temminckii:3.687758):12.503237):1.212207):3.793059	(Polyplectron_bicalcaratum:19.907333	Bambusicola_fytchii:19.907333):1.288929):2.365356):74.609024	((((((Treron_sphenurus:9.937843	Treron_apicauda:9.937843):6.048839	Treron_bicinctus:15.986681):11.879858	(Ducula_aenea:14.436203	Ducula_badia:14.436204):13.430338):2.002087	Chalcophaps_indica:29.868628):1.714867	(Macropygia_unchall:21.867241	((Streptopelia_orientalis:17.590729	Spilopelia_chinensis:17.590727):1.308808	(Columba_leuconota:15.496138	(Columba_livia:13.917892	Columba_pulchricollis:13.917892):1.578246):3.403398):2.967704):9.716255):51.657574	((((Pelecanus_philippensis:70.868988	(Microcarbo_niger:69.154808	(Plegadis_falcinellus:64.930077	Anastomus_oscitans:64.930084):4.224729):1.714182):0.215719	(((Egretta_garzetta:28.289507	((Egretta_intermedia:13.461566	Ardea_alba:13.461566):3.135291	(Ardea_purpurea:15.950382	Bubulcus_coromandus:15.950382):0.646475):11.692651):0.392981	Nycticorax_nycticorax:28.682489):9.680362	Ixobrychus_cinnamomeus:38.362854):32.721855):2.637525	(Porzana_bicolor:70.590927	(Vanellus_indicus:19.714079	Vanellus_duvaucelii:19.714081):50.876846):3.131311):7.144448	(((Centropus_sinensis:17.706064	Centropus_bengalensis:17.706064):55.940487	((((((((Cuculus_canorus:3.075734	Cuculus_saturatus:3.075734):3.670859	Cuculus_micropterus:6.746593):2.5278	Cuculus_poliocephalus:9.274393):9.038126	(Hierococcyx_nisicolor:5.691494	Hierococcyx_sparverioides:5.691494):12.621025):1.146981	Surniculus_dicruroides:19.459499):5.563085	(Cacomantis_merulinus:17.016581	Cacomantis_sonneratii:17.016581):8.006003):16.344507	Eudynamys_scolopaceus:41.367088):8.123436	(Clamator_coromandus:33.465286	Phaenicophaeus_tristis:33.465286):16.02524):24.156019):7.134796	(((Falco_subbuteo:11.679944
((((Bambusicola_fytchii:16.111992	Polyplectron_bicalcaratum:16.111992):1.800727	(Lophura_leucomelanos:15.412975	((Tragopan_temminckii:3.080243	Tragopan_blythii:3.080242):10.030663	Lophophorus_impejanus:13.110905):2.302069):2.499744):2.149637	((Arborophila_mandellii:3.064945	Arborophila_rufogularis:3.064945):2.863118	Arborophila_torqueola:5.928062):14.134294):82.639984	(((Chalcophaps_indica:35.507256	((Treron_bicinctus:13.781548	(Treron_apicauda:9.412602	Treron_sphenurus:9.412603):4.368945):20.882809	(Ducula_aenea:6.622922	Ducula_badia:6.622922):28.041435):0.842899):4.799021	(Macropygia_unchall:25.014608	(Streptopelia_orientalis:22.079258	(((Columba_leuconota:9.301792	Columba_livia:9.301792):6.105053	Columba_pulchricollis:15.406844):5.713326	Spilopelia_chinensis:21.120171):0.959088):2.935349):15.291668):54.14064	(((((Ixobrychus_cinnamomeus:34.23016	(Egretta_garzetta:29.955477	(((Ardea_purpurea:12.661344	Bubulcus_coromandus:12.661345):0.172874	(Egretta_intermedia:9.082077	Ardea_alba:9.082077):3.752141):10.006571	Nycticorax_nycticorax:22.840788):7.114686):4.274684):36.058693	Pelecanus_philippensis:70.288849):1.565549	((Plegadis_falcinellus:60.126408	Anastomus_oscitans:60.126408):10.714028	Microcarbo_niger:70.840439):1.013961):15.330123	((Vanellus_indicus:19.136652	Vanellus_duvaucelii:19.136652):62.95327	Porzana_bicolor:82.08992):5.094597):3.318935	(((Centropus_bengalensis:14.648213	Centropus_sinensis:14.648213):70.839821	((((Cacomantis_sonneratii:22.154554	Cacomantis_merulinus:22.154554):13.957607	(((Cuculus_poliocephalus:7.408123	(Cuculus_micropterus:5.590821	(Cuculus_saturatus:2.216105	Cuculus_canorus:2.216105):3.374716):1.817302):12.181058	Surniculus_dicruroides:19.58918):2.790109	(Hierococcyx_nisicolor:13.892504	Hierococcyx_sparverioides:13.892504):8.486787):13.732872):14.241499	Eudynamys_scolopaceus:50.353668):14.732769	(Phaenicophaeus_tristis:38.614899	Clamator_coromandus:38.614899):26.471531):20.401608):4.853234	(((Psittacula_finschii:85.070305
((((Polyplectron_bicalcaratum:25.091902	Bambusicola_fytchii:25.091902):2.259328	(Lophura_leucomelanos:21.841028	((Tragopan_temminckii:5.969076	Tragopan_blythii:5.969076):14.105253	Lophophorus_impejanus:20.074329):1.766699):5.510201):4.439208	(Arborophila_mandellii:10.519539	(Arborophila_rufogularis:7.60684	Arborophila_torqueola:7.60684):2.912698):21.270897):82.030312	(((Macropygia_unchall:26.824074	(((Columba_pulchricollis:17.787125	Columba_livia:17.787125):0.78086	Columba_leuconota:18.567986):2.806754	(Streptopelia_orientalis:20.84687	Spilopelia_chinensis:20.84687):0.52787):5.449335):14.243092	(Chalcophaps_indica:37.478374	((Treron_sphenurus:16.145905	(Treron_apicauda:1.623607	Treron_bicinctus:1.623607):14.522295):19.765306	(Ducula_badia:6.723278	Ducula_aenea:6.723279):29.187935):1.567166):3.588789):52.561913	(((((((Bubulcus_coromandus:23.252165	((Ardea_alba:12.057351	Egretta_intermedia:12.057351):10.906631	Ardea_purpurea:22.963982):0.288182):15.046805	(Egretta_garzetta:38.009106	Nycticorax_nycticorax:38.009098):0.289868):7.221683	Ixobrychus_cinnamomeus:45.520653):25.33983	Pelecanus_philippensis:70.860489):4.629632	((Plegadis_falcinellus:65.473053	Anastomus_oscitans:65.473053):6.196658	Microcarbo_niger:71.669708):3.820403):10.962982	((Vanellus_duvaucelii:24.638315	Vanellus_indicus:24.638313):58.57045	Porzana_bicolor:83.208763):3.24433):3.656735	((((Phaenicophaeus_tristis:40.091282	Clamator_coromandus:40.091286):23.701344	(Eudynamys_scolopaceus:50.812538	((Surniculus_dicruroides:31.867214	(((Cuculus_micropterus:8.393977	(Cuculus_canorus:2.324495	Cuculus_saturatus:2.324495):6.069482):3.645676	Cuculus_poliocephalus:12.039654):18.971609	(Hierococcyx_sparverioides:15.091534	Hierococcyx_nisicolor:15.091534):15.919729):0.85595):3.914403	(Cacomantis_sonneratii:18.03735	Cacomantis_merulinus:18.03735):17.744267):15.030928):12.980082):20.370464	(Centropus_sinensis:21.642475	Centropus_bengalensis:21.642475):62.520615):5.74055	(((Falco_tinnunculus:13.457859
((((Arborophila_rufogularis:7.109652	Arborophila_torqueola:7.109652):9.79956	Arborophila_mandellii:16.90921):8.746323	((Lophura_leucomelanos:18.514744	(Lophophorus_impejanus:17.364632	(Tragopan_blythii:5.000488	Tragopan_temminckii:5.000488):12.364143):1.15011):4.719059	(Polyplectron_bicalcaratum:20.592552	Bambusicola_fytchii:20.592554):2.641248):2.421732):73.476089	(((((Streptopelia_orientalis:16.849001	Spilopelia_chinensis:16.849001):0.351966	((Columba_pulchricollis:14.870742	Columba_livia:14.870742):1.196287	Columba_leuconota:16.06703):1.133938):2.693298	Macropygia_unchall:19.894264):10.685939	((((Treron_bicinctus:12.354139	Treron_sphenurus:12.354139):2.548185	Treron_apicauda:14.902325):13.938551	(Ducula_aenea:17.157566	Ducula_badia:17.157566):11.68331):0.518325	Chalcophaps_indica:29.3592):1.221004):54.477139	((((Microcarbo_niger:66.337685	(Plegadis_falcinellus:54.890759	Anastomus_oscitans:54.890755):11.44693):2.602475	(Pelecanus_philippensis:67.790573	(Ixobrychus_cinnamomeus:51.991772	((Nycticorax_nycticorax:40.975399	((Bubulcus_coromandus:22.018127	Ardea_purpurea:22.018126):0.568524	(Egretta_intermedia:17.225151	Ardea_alba:17.225151):5.361501):18.38875):1.03224	Egretta_garzetta:42.007641):9.984129):15.798799):1.149589):5.775883	((Vanellus_indicus:15.476942	Vanellus_duvaucelii:15.476943):56.076538	Porzana_bicolor:71.553474):3.162561):8.479315	((((((Cacomantis_merulinus:21.62376	Cacomantis_sonneratii:21.623756):7.400181	(Surniculus_dicruroides:22.476242	(((Cuculus_micropterus:6.068372	(Cuculus_canorus:3.004075	Cuculus_saturatus:3.004075):3.064298):3.319716	Cuculus_poliocephalus:9.388088):11.427767	(Hierococcyx_nisicolor:8.689292	Hierococcyx_sparverioides:8.689292):12.126562):1.660386):6.547699):19.066763	Eudynamys_scolopaceus:48.090706):10.596323	(Clamator_coromandus:36.386185	Phaenicophaeus_tristis:36.386189):22.30084):16.334772	(Centropus_bengalensis:11.364434	Centropus_sinensis:11.364434):63.657364):8.050087	(((((Psarisomus_dalhousiae:38.723392
((((Polyplectron_bicalcaratum:12.495443	Bambusicola_fytchii:12.495442):0.832592	(Lophura_leucomelanos:11.628447	(Lophophorus_impejanus:9.589078	(Tragopan_blythii:3.451676	Tragopan_temminckii:3.451676):6.137402):2.039369):1.699589):2.402446	(Arborophila_mandellii:5.207795	(Arborophila_rufogularis:4.587846	Arborophila_torqueola:4.587846):0.61995):10.522686):91.335983	(((((Columba_pulchricollis:11.669838	(Columba_leuconota:4.099678	Columba_livia:4.099678):7.570161):2.995965	(Streptopelia_orientalis:14.370585	Spilopelia_chinensis:14.370585):0.295217):2.413843	Macropygia_unchall:17.079647):11.162323	(Chalcophaps_indica:26.307791	(((Treron_apicauda:2.167239	Treron_sphenurus:2.167239):12.638688	Treron_bicinctus:14.805927):10.727921	(Ducula_aenea:3.489445	Ducula_badia:3.489445):22.044403):0.773943):1.934178):56.94046	((((((((Bubulcus_coromandus:18.134781	Ardea_purpurea:18.134781):1.073393	(Ardea_alba:13.425916	Egretta_intermedia:13.425916):5.782258):17.935123	Nycticorax_nycticorax:37.143299):2.432149	Egretta_garzetta:39.575447):9.450327	Ixobrychus_cinnamomeus:49.025772):24.993336	(((Plegadis_falcinellus:62.128181	Anastomus_oscitans:62.128181):3.198366	Microcarbo_niger:65.326546):5.869498	Pelecanus_philippensis:71.196053):2.823063):4.149985	(Porzana_bicolor:74.702461	(Vanellus_duvaucelii:0.871546	Vanellus_indicus:0.871546):73.830917):3.466635):5.487552	(((Centropus_sinensis:15.060502	Centropus_bengalensis:15.060501):55.624474	((((((((Cuculus_saturatus:2.126509	Cuculus_canorus:2.126509):5.651257	Cuculus_micropterus:7.777766):1.51044	Cuculus_poliocephalus:9.288206):16.366573	(Hierococcyx_sparverioides:11.051513	Hierococcyx_nisicolor:11.051513):14.603266):2.786476	Surniculus_dicruroides:28.441254):3.026813	(Cacomantis_sonneratii:18.619604	Cacomantis_merulinus:18.619602):12.848465):11.799047	Eudynamys_scolopaceus:43.267113):13.932203	(Phaenicophaeus_tristis:37.034454	Clamator_coromandus:37.034454):20.164864):13.485659):12.783246	(((Falco_tinnunculus:15.191198
((((Arborophila_torqueola:3.565449	Arborophila_mandellii:3.565449):2.448892	Arborophila_rufogularis:6.014341):18.368805	((Bambusicola_fytchii:21.063717	Polyplectron_bicalcaratum:21.063717):1.365778	(Lophura_leucomelanos:18.168762	((Tragopan_temminckii:5.690009	Tragopan_blythii:5.69001):11.35559	Lophophorus_impejanus:17.045599):1.123163):4.260732):1.953652):81.485634	(((Chalcophaps_indica:33.361252	(((Treron_apicauda:11.532225	Treron_bicinctus:11.532224):15.464447	Treron_sphenurus:26.996672):5.680235	(Ducula_badia:8.576221	Ducula_aenea:8.576221):24.100683):0.684344):2.555418	(Macropygia_unchall:22.986637	((Streptopelia_orientalis:17.890255	Spilopelia_chinensis:17.890255):1.02457	(Columba_livia:16.463427	(Columba_leuconota:4.997834	Columba_pulchricollis:4.997833):11.465593):2.451397):4.071811):12.930033):58.075844	(((((Plegadis_falcinellus:64.33046	Anastomus_oscitans:64.33046):8.004538	Microcarbo_niger:72.334999):1.70685	((((((Ardea_purpurea:19.362595	Bubulcus_coromandus:19.362595):0.56627	(Ardea_alba:13.47576	Egretta_intermedia:13.47576):6.453105):14.288232	Nycticorax_nycticorax:34.217098):0.477827	Egretta_garzetta:34.694927):8.281869	Ixobrychus_cinnamomeus:42.976795):28.23164	Pelecanus_philippensis:71.208427):2.833412):10.392701	(Porzana_bicolor:80.811935	(Vanellus_duvaucelii:28.986176	Vanellus_indicus:28.986176):51.82576):3.622615):5.757744	(((Centropus_sinensis:13.189665	Centropus_bengalensis:13.189665):64.653244	((Phaenicophaeus_tristis:34.598721	Clamator_coromandus:34.598721):23.039854	(Eudynamys_scolopaceus:44.231396	((Cacomantis_sonneratii:10.971809	Cacomantis_merulinus:10.971809):17.699757	((((Cuculus_micropterus:5.989794	(Cuculus_saturatus:2.814781	Cuculus_canorus:2.814781):3.175013):3.678677	Cuculus_poliocephalus:9.668471):14.031754	(Hierococcyx_sparverioides:8.927565	Hierococcyx_nisicolor:8.927565):14.772659):1.38518	Surniculus_dicruroides:25.085403):3.586161):15.55983):13.407179):20.204338):11.977593	(((Falco_tinnunculus:15.642969
((((Polyplectron_bicalcaratum:13.180228	Bambusicola_fytchii:13.180229):0.969425	(Lophura_leucomelanos:12.085807	((Tragopan_blythii:3.128494	Tragopan_temminckii:3.128495):7.370684	Lophophorus_impejanus:10.499178):1.586628):2.063846):2.500093	((Arborophila_torqueola:1.770146	Arborophila_mandellii:1.770146):2.148036	Arborophila_rufogularis:3.918182):12.731565):83.88652	(((((Spilopelia_chinensis:18.91605	Streptopelia_orientalis:18.91605):0.192369	((Columba_pulchricollis:5.333419	Columba_leuconota:5.333419):8.547754	Columba_livia:13.881173):5.227247):2.673161	Macropygia_unchall:21.781582):11.680186	(Chalcophaps_indica:31.54295	((Treron_apicauda:29.03845	(Treron_sphenurus:22.074488	Treron_bicinctus:22.074488):6.963962):1.86615	(Ducula_aenea:14.222689	Ducula_badia:14.222689):16.68191):0.638351):1.918817):50.567486	((((Pelecanus_philippensis:68.812279	((Plegadis_falcinellus:57.285652	Anastomus_oscitans:57.285652):10.67864	Microcarbo_niger:67.964294):0.847985):1.067233	(Ixobrychus_cinnamomeus:38.620449	((((Ardea_purpurea:16.419863	Bubulcus_coromandus:16.419863):5.155303	(Ardea_alba:15.675393	Egretta_intermedia:15.675392):5.899773):9.171406	Nycticorax_nycticorax:30.746571):2.280536	Egretta_garzetta:33.027107):5.59334):31.259064):4.346082	(Porzana_bicolor:70.219994	(Vanellus_duvaucelii:7.785973	Vanellus_indicus:7.785973):62.434021):4.005601):8.627531	(((Centropus_sinensis:16.327982	Centropus_bengalensis:16.327982):51.418797	((Eudynamys_scolopaceus:45.629906	((Surniculus_dicruroides:24.955532	(((Cuculus_micropterus:7.134703	(Cuculus_canorus:1.259751	Cuculus_saturatus:1.259751):5.874953):2.589344	Cuculus_poliocephalus:9.724048):14.945599	(Hierococcyx_sparverioides:13.691843	Hierococcyx_nisicolor:13.691843):10.977803):0.285887):9.545632	(Cacomantis_merulinus:19.908859	Cacomantis_sonneratii:19.908859):14.592306):11.12874):6.924272	(Phaenicophaeus_tristis:38.058472	Clamator_coromandus:38.058472):14.495708):15.1926):14.981209	(((Psittacula_finschii:79.259819
((((Bambusicola_fytchii:16.958376	Polyplectron_bicalcaratum:16.958378):2.768172	(Lophura_leucomelanos:15.713892	(Lophophorus_impejanus:12.784286	(Tragopan_blythii:4.700127	Tragopan_temminckii:4.700128):8.084159):2.929606):4.012656):2.692092	((Arborophila_rufogularis:5.599358	Arborophila_torqueola:5.599358):8.04035	Arborophila_mandellii:13.639708):8.778934):75.686081	(((Chalcophaps_indica:29.272963	(((Treron_sphenurus:9.974652	Treron_bicinctus:9.974653):2.281847	Treron_apicauda:12.2565):15.109242	(Ducula_aenea:14.028633	Ducula_badia:14.028633):13.337111):1.907219):2.525786	(Macropygia_unchall:20.887026	(((Columba_livia:14.704209	Columba_leuconota:14.704209):0.860276	Columba_pulchricollis:15.564486):3.258101	(Streptopelia_orientalis:17.025181	Spilopelia_chinensis:17.025181):1.797407):2.064438):10.911722):48.648407	((((Ixobrychus_cinnamomeus:46.539814	((Nycticorax_nycticorax:31.706499	((Ardea_purpurea:16.566154	Bubulcus_coromandus:16.566153):2.582483	(Egretta_intermedia:13.274762	Ardea_alba:13.274762):5.873873):12.557863):0.825949	Egretta_garzetta:32.532448):14.007364):21.973923	(Microcarbo_niger:68.235153	(Pelecanus_philippensis:67.593857	(Plegadis_falcinellus:61.216755	Anastomus_oscitans:61.216755):6.377095):0.641308):0.278578):2.004556	((Vanellus_duvaucelii:17.463533	Vanellus_indicus:17.463533):51.839935	Porzana_bicolor:69.303474):1.214819):6.895396	(((Centropus_bengalensis:13.749248	Centropus_sinensis:13.749247):52.661064	((Clamator_coromandus:33.628529	Phaenicophaeus_tristis:33.628529):15.994433	(((Cacomantis_sonneratii:16.341141	Cacomantis_merulinus:16.341141):13.958094	(Surniculus_dicruroides:26.840202	((Cuculus_poliocephalus:8.902321	((Cuculus_saturatus:2.227211	Cuculus_canorus:2.227211):5.347813	Cuculus_micropterus:7.575025):1.327296):14.422815	(Hierococcyx_nisicolor:15.343793	Hierococcyx_sparverioides:15.343793):7.981342):3.515068):3.459031):9.958799	Eudynamys_scolopaceus:40.258034):9.364928):16.787352):10.545622	((((((Pitta_sordida:19.587851
((((Lophura_leucomelanos:18.080685	((Tragopan_blythii:6.675808	Tragopan_temminckii:6.675809):10.304768	Lophophorus_impejanus:16.980576):1.100111):4.9121	(Polyplectron_bicalcaratum:22.076912	Bambusicola_fytchii:22.076912):0.915875):2.417193	((Arborophila_mandellii:0.228856	Arborophila_torqueola:0.228856):6.895778	Arborophila_rufogularis:7.124633):18.285345):76.718613	(((Macropygia_unchall:25.715528	((Streptopelia_orientalis:21.506136	(Columba_pulchricollis:19.826345	(Columba_livia:7.524798	Columba_leuconota:7.524798):12.301548):1.67979):0.20412	Spilopelia_chinensis:21.710257):4.005273):15.015862	((((Treron_sphenurus:10.895098	Treron_apicauda:10.895098):11.654294	Treron_bicinctus:22.549391):13.451509	(Ducula_badia:21.659451	Ducula_aenea:21.659451):14.34145):0.63296	Chalcophaps_indica:36.633862):4.097531):51.19059	((((Pelecanus_philippensis:68.379997	(((Egretta_garzetta:28.92239	Nycticorax_nycticorax:28.922392):0.518234	(((Egretta_intermedia:12.334296	Ardea_alba:12.334296):2.324138	Ardea_purpurea:14.658435):0.285123	Bubulcus_coromandus:14.943558):14.497067):11.51822	Ixobrychus_cinnamomeus:40.958847):27.42116):1.409608	((Plegadis_falcinellus:58.59705	Anastomus_oscitans:58.597046):6.458382	Microcarbo_niger:65.055428):4.734185):9.073088	((Vanellus_indicus:24.702478	Vanellus_duvaucelii:24.70248):50.986671	Porzana_bicolor:75.689148):3.173551):12.27231	((((Phaenicophaeus_tristis:41.117645	Clamator_coromandus:41.117645):17.982597	(Eudynamys_scolopaceus:49.124828	((Cacomantis_sonneratii:20.727947	Cacomantis_merulinus:20.727947):14.993155	(((Cuculus_poliocephalus:13.98834	((Cuculus_canorus:0.554811	Cuculus_saturatus:0.554811):8.165085	Cuculus_micropterus:8.719895):5.268445):13.37678	(Hierococcyx_sparverioides:16.788857	Hierococcyx_nisicolor:16.788857):10.576264):2.088918	Surniculus_dicruroides:29.454037):6.267063):13.403728):9.975415):26.445869	(Centropus_sinensis:20.601652	Centropus_bengalensis:20.601656):64.944458):5.324543	(((Falco_subbuteo:15.296852
((((Lophura_leucomelanos:19.058836	(Lophophorus_impejanus:16.778809	(Tragopan_blythii:7.127625	Tragopan_temminckii:7.127625):9.651182):2.280028):3.106557	(Polyplectron_bicalcaratum:20.693327	Bambusicola_fytchii:20.693327):1.472065):3.36876	((Arborophila_rufogularis:5.791372	Arborophila_torqueola:5.791371):2.457488	Arborophila_mandellii:8.248859):17.285294):70.119553	(((Macropygia_unchall:16.15336	(((Columba_livia:10.56495	Columba_pulchricollis:10.56495):1.150821	Columba_leuconota:11.715771):2.074833	(Spilopelia_chinensis:13.265083	Streptopelia_orientalis:13.265083):0.52552):2.362757):7.163861	(Chalcophaps_indica:22.152048	((Treron_sphenurus:12.208836	(Treron_bicinctus:8.641184	Treron_apicauda:8.641184):3.567652):9.093992	(Ducula_badia:14.791309	Ducula_aenea:14.791309):6.511519):0.849221):1.165171):60.280369	((((Pelecanus_philippensis:73.34536	(Microcarbo_niger:71.917664	(Plegadis_falcinellus:69.274261	Anastomus_oscitans:69.274254):2.643405):1.427699):3.053517	((Egretta_garzetta:43.381264	(Nycticorax_nycticorax:33.986301	(Bubulcus_coromandus:22.138807	(Ardea_purpurea:17.083815	(Ardea_alba:13.220576	Egretta_intermedia:13.220576):3.86324):5.054991):11.847498):9.394957):8.517643	Ixobrychus_cinnamomeus:51.898903):24.499973):3.542692	((Vanellus_indicus:29.121071	Vanellus_duvaucelii:29.121071):49.15662	Porzana_bicolor:78.277687):1.663881):1.881765	((((((Cacomantis_merulinus:19.649393	Cacomantis_sonneratii:19.649393):16.338745	(Surniculus_dicruroides:31.243328	(((Cuculus_micropterus:6.864598	(Cuculus_saturatus:2.479672	Cuculus_canorus:2.479672):4.384926):6.637726	Cuculus_poliocephalus:13.502323):8.897501	(Hierococcyx_nisicolor:11.557516	Hierococcyx_sparverioides:11.557516):10.842308):8.843503):4.744811):17.884657	Eudynamys_scolopaceus:53.872795):4.68541	(Clamator_coromandus:34.585945	Phaenicophaeus_tristis:34.585945):23.97226):14.625028	(Centropus_sinensis:13.729546	Centropus_bengalensis:13.729546):59.453686):8.281806	((((((Hydrornis_nipalensis:19.863453
((((Bambusicola_fytchii:19.355194	Polyplectron_bicalcaratum:19.355194):2.982341	(Lophura_leucomelanos:17.533552	((Tragopan_temminckii:4.442602	Tragopan_blythii:4.442602):12.160499	Lophophorus_impejanus:16.6031):0.930453):4.803982):3.210687	((Arborophila_mandellii:3.596468	Arborophila_torqueola:3.596468):3.818474	Arborophila_rufogularis:7.414942):18.133282):75.616486	(((((Treron_sphenurus:21.058813	(Treron_apicauda:15.628371	Treron_bicinctus:15.62837):5.430443):9.312686	(Ducula_aenea:16.804689	Ducula_badia:16.804691):13.566809):0.551674	Chalcophaps_indica:30.923174):2.912659	(Macropygia_unchall:22.134386	((Spilopelia_chinensis:18.146299	Streptopelia_orientalis:18.146301):0.784648	((Columba_pulchricollis:5.01944	Columba_leuconota:5.01944):10.212759	Columba_livia:15.232199):3.69875):3.203439):11.701446):49.339542	((((Pelecanus_philippensis:72.822693	((Egretta_garzetta:34.422024	(((Ardea_purpurea:18.0077	Bubulcus_coromandus:18.0077):1.365563	(Egretta_intermedia:12.892323	Ardea_alba:12.892323):6.480941):13.388017	Nycticorax_nycticorax:32.76128):1.660745):9.694623	Ixobrychus_cinnamomeus:44.116646):28.706047):0.792619	((Plegadis_falcinellus:68.717812	Anastomus_oscitans:68.717812):3.0733	Microcarbo_niger:71.791115):1.824203):6.264289	((Vanellus_duvaucelii:23.811245	Vanellus_indicus:23.811245):53.780933	Porzana_bicolor:77.592178):2.287425):1.771421	(((Centropus_bengalensis:18.892334	Centropus_sinensis:18.892334):52.954956	((Clamator_coromandus:36.962532	Phaenicophaeus_tristis:36.962532):19.457531	(((Cacomantis_merulinus:16.195658	Cacomantis_sonneratii:16.195658):16.692829	((((Cuculus_micropterus:7.95622	(Cuculus_canorus:1.552477	Cuculus_saturatus:1.552477):6.403743):2.81369	Cuculus_poliocephalus:10.769909):15.607405	Surniculus_dicruroides:26.377314):0.980584	(Hierococcyx_nisicolor:13.656774	Hierococcyx_sparverioides:13.656774):13.701124):5.530588):16.846739	Eudynamys_scolopaceus:49.735222):6.684836):15.427226):9.643896	(((((Psarisomus_dalhousiae:50.732449
((((Bambusicola_fytchii:14.072378	Polyplectron_bicalcaratum:14.072377):1.485876	(Lophura_leucomelanos:12.72323	(Lophophorus_impejanus:11.111539	(Tragopan_temminckii:3.345809	Tragopan_blythii:3.345809):7.765729):1.611691):2.835023):1.078115	((Arborophila_rufogularis:4.152225	Arborophila_torqueola:4.152225):4.230166	Arborophila_mandellii:8.382391):8.253977):97.340836	(((Chalcophaps_indica:35.712833	((Treron_bicinctus:20.894726	(Treron_apicauda:8.448128	Treron_sphenurus:8.448128):12.4466):12.403961	(Ducula_aenea:18.098812	Ducula_badia:18.098814):15.199877):2.414145):1.484481	(Macropygia_unchall:23.426163	((Columba_pulchricollis:16.892185	(Columba_livia:11.945883	Columba_leuconota:11.945883):4.946301):4.17986	(Streptopelia_orientalis:19.311371	Spilopelia_chinensis:19.311371):1.760674):2.35412):13.771149):48.925247	((((Plegadis_falcinellus:66.706863	Anastomus_oscitans:66.706863):5.005498	(Pelecanus_philippensis:69.024544	(Microcarbo_niger:65.969841	(Ixobrychus_cinnamomeus:43.362854	(Egretta_garzetta:34.106152	((Bubulcus_coromandus:18.32375	(Ardea_purpurea:17.545527	(Egretta_intermedia:13.193583	Ardea_alba:13.193583):4.351943):0.778224):12.235641	Nycticorax_nycticorax:30.559393):3.546759):9.256702):22.606993):3.054695):2.687819):4.235579	(Porzana_bicolor:72.995827	(Vanellus_indicus:20.496763	Vanellus_duvaucelii:20.496761):52.499069):2.952108):8.747985	(((Centropus_sinensis:17.126804	Centropus_bengalensis:17.126804):52.857849	((Phaenicophaeus_tristis:38.102936	Clamator_coromandus:38.102936):14.231606	(Eudynamys_scolopaceus:44.504932	((Cacomantis_sonneratii:20.378593	Cacomantis_merulinus:20.378593):9.645473	((Cuculus_poliocephalus:9.815115	(Cuculus_micropterus:7.716258	(Cuculus_canorus:3.540399	Cuculus_saturatus:3.540399):4.175859):2.098857):15.442945	((Hierococcyx_sparverioides:15.260546	Hierococcyx_nisicolor:15.260546):9.607879	Surniculus_dicruroides:24.868423):0.389636):4.766008):14.480865):7.829609):17.65011):14.116334	(((Falco_tinnunculus:14.342386
(((Arborophila_torqueola:6.638743	(Arborophila_mandellii:4.647335	Arborophila_rufogularis:4.647335):1.991409):19.403563	((Lophura_leucomelanos:17.227652	((Tragopan_blythii:5.934725	Tragopan_temminckii:5.934725):9.751547	Lophophorus_impejanus:15.686272):1.54138):5.23702	(Polyplectron_bicalcaratum:18.123533	Bambusicola_fytchii:18.123533):4.341138):3.577634):80.831245	(((((Spilopelia_chinensis:19.445934	Streptopelia_orientalis:19.445934):0.374318	(Columba_pulchricollis:15.382177	(Columba_livia:7.830157	Columba_leuconota:7.830158):7.55202):4.438076):2.978936	Macropygia_unchall:22.799191):11.872959	((((Treron_bicinctus:17.429514	Treron_apicauda:17.429512):10.659806	Treron_sphenurus:28.089319):3.563224	(Ducula_aenea:13.804638	Ducula_badia:13.804639):17.847902):0.480536	Chalcophaps_indica:32.13308):2.53907):59.119972	((((Pelecanus_philippensis:69.622108	((Plegadis_falcinellus:62.283283	Anastomus_oscitans:62.283283):4.80421	Microcarbo_niger:67.087494):2.534614):3.035365	(Ixobrychus_cinnamomeus:46.938625	(Nycticorax_nycticorax:38.912556	(Egretta_garzetta:36.503075	(Bubulcus_coromandus:21.147598	(Ardea_purpurea:19.459129	(Egretta_intermedia:16.701454	Ardea_alba:16.701454):2.757674):1.688469):15.355475):2.409484):8.026066):25.718849):2.748354	((Vanellus_indicus:23.282562	Vanellus_duvaucelii:23.282562):50.305042	Porzana_bicolor:73.587608):1.818218):15.522305	(((Centropus_sinensis:18.923464	Centropus_bengalensis:18.923464):62.756542	((Clamator_coromandus:45.591515	Phaenicophaeus_tristis:45.591515):18.353344	(((((Hierococcyx_nisicolor:8.709121	Hierococcyx_sparverioides:8.709121):14.600893	((Cuculus_poliocephalus:7.662177	(Cuculus_canorus:1.009445	Cuculus_saturatus:1.009445):6.652732):0.673329	Cuculus_micropterus:8.335506):14.974507):3.852637	Surniculus_dicruroides:27.162649):3.548691	(Cacomantis_sonneratii:20.366522	Cacomantis_merulinus:20.36652):10.34482):16.896898	Eudynamys_scolopaceus:47.608242):16.336618):17.735149):9.022657	(((Falco_tinnunculus:12.899748
((((Arborophila_torqueola:2.851546	Arborophila_mandellii:2.851546):4.47659	Arborophila_rufogularis:7.328136):16.070892	((Lophura_leucomelanos:18.341587	((Tragopan_temminckii:5.895946	Tragopan_blythii:5.895946):9.653185	Lophophorus_impejanus:15.549131):2.792456):2.649946	(Polyplectron_bicalcaratum:19.034365	Bambusicola_fytchii:19.034365):1.957168):2.407495):77.071365	(((((Treron_sphenurus:13.136104	(Treron_apicauda:11.337853	Treron_bicinctus:11.337853):1.79825):17.363104	(Ducula_badia:13.036993	Ducula_aenea:13.036993):17.462215):1.066344	Chalcophaps_indica:31.565554):2.992223	(Macropygia_unchall:20.660583	(Spilopelia_chinensis:17.69722	(((Columba_leuconota:12.496843	Columba_pulchricollis:12.496843):2.055149	Columba_livia:14.551993):2.513424	Streptopelia_orientalis:17.065418):0.631803):2.963363):13.897192):53.473316	((((Microcarbo_niger:72.514191	Pelecanus_philippensis:72.514198):0.646745	((Plegadis_falcinellus:58.926392	Anastomus_oscitans:58.926392):11.697635	(Ixobrychus_cinnamomeus:36.758591	(((Bubulcus_coromandus:14.192313	((Ardea_alba:11.066768	Egretta_intermedia:11.066768):2.71168	Ardea_purpurea:13.778447):0.413866):12.999621	Nycticorax_nycticorax:27.191935):3.887561	Egretta_garzetta:31.079494):5.679094):33.865437):2.536911):3.585465	((Vanellus_duvaucelii:14.666911	Vanellus_indicus:14.666911):60.106838	Porzana_bicolor:74.773743):1.972657):8.401272	((((Clamator_coromandus:43.641373	Phaenicophaeus_tristis:43.641373):13.229868	(((Cacomantis_merulinus:18.452732	Cacomantis_sonneratii:18.452732):15.026699	(Surniculus_dicruroides:28.091545	(((Cuculus_canorus:2.021097	Cuculus_saturatus:2.021097):10.488345	(Cuculus_poliocephalus:9.801411	Cuculus_micropterus:9.801412):2.70803):14.411736	(Hierococcyx_sparverioides:10.986763	Hierococcyx_nisicolor:10.986763):15.934415):1.170366):5.387887):12.701279	Eudynamys_scolopaceus:46.180706):10.690531):20.372923	(Centropus_sinensis:17.118031	Centropus_bengalensis:17.118031):60.126133):7.746596	(((Falco_subbuteo:13.100885
((((Polyplectron_bicalcaratum:16.327888	Bambusicola_fytchii:16.327888):0.738147	(Lophura_leucomelanos:14.596752	((Tragopan_blythii:4.00821	Tragopan_temminckii:4.00821):9.614784	Lophophorus_impejanus:13.622994):0.973758):2.469282):3.025781	((Arborophila_torqueola:5.567337	Arborophila_rufogularis:5.567337):0.772317	Arborophila_mandellii:6.339653):13.752161):87.269012	(((Macropygia_unchall:23.722893	(((Columba_livia:10.925117	Columba_leuconota:10.925117):6.163938	Columba_pulchricollis:17.089054):2.538622	(Spilopelia_chinensis:19.173113	Streptopelia_orientalis:19.173111):0.454565):4.095215):13.759774	(Chalcophaps_indica:34.4156	(((Treron_bicinctus:2.61431	Treron_sphenurus:2.61431):14.504101	Treron_apicauda:17.118412):15.846588	(Ducula_aenea:26.461933	Ducula_badia:26.461933):6.503067):1.4506):3.067067):47.443027	((((Pelecanus_philippensis:67.649544	((Nycticorax_nycticorax:34.08548	((Bubulcus_coromandus:23.071026	(Ardea_purpurea:21.50803	(Ardea_alba:17.748587	Egretta_intermedia:17.748587):3.759442):1.562997):10.137733	Egretta_garzetta:33.208759):0.87672):7.815	Ixobrychus_cinnamomeus:41.900478):25.749062):1.212337	((Plegadis_falcinellus:62.522518	Anastomus_oscitans:62.522522):5.701324	Microcarbo_niger:68.223839):0.638033):7.243127	((Vanellus_indicus:25.856052	Vanellus_duvaucelii:25.856052):44.794357	Porzana_bicolor:70.650406):5.454594):5.247895	((((Phaenicophaeus_tristis:37.423241	Clamator_coromandus:37.423241):21.216534	(((Cacomantis_merulinus:21.419409	Cacomantis_sonneratii:21.419409):10.051455	(Surniculus_dicruroides:30.578678	(((Cuculus_micropterus:8.20839	(Cuculus_canorus:2.442033	Cuculus_saturatus:2.442033):5.766357):2.148457	Cuculus_poliocephalus:10.356847):17.621288	(Hierococcyx_nisicolor:14.319175	Hierococcyx_sparverioides:14.319176):13.658958):2.600544):0.892187):15.555719	Eudynamys_scolopaceus:47.026585):11.613192):15.101942	(Centropus_sinensis:16.628082	Centropus_bengalensis:16.628082):57.113636):6.958354	(((Falco_subbuteo:15.616159
((((Lophura_leucomelanos:17.735132	(Lophophorus_impejanus:16.638252	(Tragopan_blythii:5.897925	Tragopan_temminckii:5.897925):10.740328):1.096879):4.102505	(Polyplectron_bicalcaratum:20.665649	Bambusicola_fytchii:20.665649):1.171988):3.698994	(Arborophila_rufogularis:7.729193	(Arborophila_torqueola:2.120665	Arborophila_mandellii:2.120665):5.608528):17.807438):87.429535	(((((Treron_bicinctus:18.550346	(Treron_apicauda:9.101551	Treron_sphenurus:9.101551):9.448793):12.602844	(Ducula_aenea:18.676817	Ducula_badia:18.676817):12.476373):0.508023	Chalcophaps_indica:31.661213):3.998205	(((Spilopelia_chinensis:17.804611	Streptopelia_orientalis:17.804611):0.557128	(Columba_pulchricollis:15.260269	(Columba_livia:7.512652	Columba_leuconota:7.512652):7.747617):3.101471):3.015294	Macropygia_unchall:21.377033):14.282383):51.424919	((((Microcarbo_niger:71.164619	((Plegadis_falcinellus:63.122372	Anastomus_oscitans:63.122375):7.285634	(((Bubulcus_coromandus:24.908808	((Egretta_intermedia:18.445889	Ardea_alba:18.445889):4.636548	Ardea_purpurea:23.082438):1.826371):10.963265	(Nycticorax_nycticorax:33.722939	Egretta_garzetta:33.722942):2.149135):9.889692	Ixobrychus_cinnamomeus:45.761768):24.64624):0.756614):1.082951	Pelecanus_philippensis:72.247574):11.518744	((Vanellus_duvaucelii:25.948729	Vanellus_indicus:25.94873):55.208427	Porzana_bicolor:81.15715):2.609164):2.340395	((((Eudynamys_scolopaceus:46.729488	((Cacomantis_sonneratii:14.502638	Cacomantis_merulinus:14.502638):16.99597	(Surniculus_dicruroides:26.169968	((((Cuculus_canorus:1.292507	Cuculus_saturatus:1.292507):3.889256	Cuculus_micropterus:5.181763):6.797282	Cuculus_poliocephalus:11.979046):13.861054	(Hierococcyx_sparverioides:17.022255	Hierococcyx_nisicolor:17.022255):8.817845):0.329867):5.328639):15.230884):16.296295	(Clamator_coromandus:43.206932	Phaenicophaeus_tristis:43.206932):19.818853):14.914929	(Centropus_sinensis:16.884335	Centropus_bengalensis:16.884335):61.056381):8.136977	(((Falco_tinnunculus:12.75079
((((Arborophila_rufogularis:5.631503	Arborophila_mandellii:5.631503):1.806984	Arborophila_torqueola:7.438487):16.087988	((Lophura_leucomelanos:17.541159	((Tragopan_blythii:5.496556	Tragopan_temminckii:5.496556):10.686769	Lophophorus_impejanus:16.183325):1.357835):3.189933	(Polyplectron_bicalcaratum:17.874861	Bambusicola_fytchii:17.874859):2.856232):2.795382):74.881569	((((((Treron_sphenurus:12.891218	Treron_apicauda:12.891217):2.001734	Treron_bicinctus:14.892952):13.161493	(Ducula_badia:16.924316	Ducula_aenea:16.924316):11.13013):1.870201	Chalcophaps_indica:29.924646):3.425056	(Macropygia_unchall:21.45455	((Streptopelia_orientalis:16.801979	((Columba_livia:13.471663	Columba_pulchricollis:13.471663):1.867925	Columba_leuconota:15.339586):1.462391):1.247402	Spilopelia_chinensis:18.049381):3.405168):11.895155):48.373417	(((((Plegadis_falcinellus:60.757805	Anastomus_oscitans:60.757801):5.595129	Microcarbo_niger:66.352936):1.302042	(Pelecanus_philippensis:67.014374	((((Ardea_purpurea:18.584951	(Bubulcus_coromandus:18.219982	(Egretta_intermedia:15.930306	Ardea_alba:15.930306):2.289675):0.364969):11.149063	Nycticorax_nycticorax:29.734015):1.144404	Egretta_garzetta:30.878418):9.28064	Ixobrychus_cinnamomeus:40.159058):26.855314):0.640601):1.040964	((Vanellus_duvaucelii:13.908118	Vanellus_indicus:13.908118):52.672337	Porzana_bicolor:66.58046):2.11548):11.5571	((((Eudynamys_scolopaceus:37.150341	((Cacomantis_merulinus:19.161213	Cacomantis_sonneratii:19.161213):7.235123	(Surniculus_dicruroides:20.709534	((Hierococcyx_sparverioides:12.095413	Hierococcyx_nisicolor:12.095413):7.135208	((Cuculus_poliocephalus:6.887532	Cuculus_micropterus:6.887532):0.118508	(Cuculus_saturatus:2.413968	Cuculus_canorus:2.413968):4.592072):12.224581):1.478911):5.686805):10.754005):10.511992	(Phaenicophaeus_tristis:30.369528	Clamator_coromandus:30.369528):17.292809):17.254421	(Centropus_bengalensis:14.612166	Centropus_sinensis:14.612167):50.304588):15.056153	(((Psittacula_finschii:73.333466
((((Arborophila_rufogularis:2.348551	Arborophila_mandellii:2.348551):3.826895	Arborophila_torqueola:6.175446):12.983021	((Lophura_leucomelanos:13.219424	((Tragopan_blythii:4.503817	Tragopan_temminckii:4.503817):7.936682	Lophophorus_impejanus:12.440498):0.778926):4.04082	(Polyplectron_bicalcaratum:16.422224	Bambusicola_fytchii:16.422226):0.838021):1.898222):95.771034	((((((Treron_sphenurus:11.203653	Treron_apicauda:11.203653):8.235145	Treron_bicinctus:19.438797):10.183654	(Ducula_aenea:14.877923	Ducula_badia:14.877923):14.744529):1.544934	Chalcophaps_indica:31.167385):2.254854	(Macropygia_unchall:22.734968	((Streptopelia_orientalis:18.378014	Spilopelia_chinensis:18.378012):0.675308	(Columba_leuconota:16.674524	(Columba_livia:15.613388	Columba_pulchricollis:15.613388):1.061135):2.378796):3.681649):10.687271):63.240372	(((((((((Ardea_purpurea:16.729088	Bubulcus_coromandus:16.729088):1.090894	(Egretta_intermedia:14.6195	Ardea_alba:14.6195):3.200483):13.242199	Egretta_garzetta:31.06218):0.182491	Nycticorax_nycticorax:31.244673):6.058282	Ixobrychus_cinnamomeus:37.302956):36.174095	(Microcarbo_niger:72.15123	(Plegadis_falcinellus:69.564682	Anastomus_oscitans:69.564674):2.586559):1.325817):1.689062	Pelecanus_philippensis:75.166115):6.541346	((Vanellus_indicus:20.319239	Vanellus_duvaucelii:20.319241):57.064129	Porzana_bicolor:77.383362):4.324089):10.986388	((((Phaenicophaeus_tristis:42.245293	Clamator_coromandus:42.245293):24.137791	(Eudynamys_scolopaceus:55.611198	((Cacomantis_merulinus:20.231249	Cacomantis_sonneratii:20.231249):21.148918	(((Cuculus_poliocephalus:9.782254	((Cuculus_saturatus:1.445094	Cuculus_canorus:1.445094):5.10375	Cuculus_micropterus:6.548843):3.233411):19.412138	(Hierococcyx_sparverioides:12.474747	Hierococcyx_nisicolor:12.474747):16.719646):2.232208	Surniculus_dicruroides:31.4266):9.953566):14.231031):10.771884):13.088604	(Centropus_sinensis:19.364429	Centropus_bengalensis:19.364429):60.107258):13.122606	((((Falco_subbuteo:14.650693
((((Bambusicola_fytchii:27.516718	Polyplectron_bicalcaratum:27.516716):1.750509	(Lophura_leucomelanos:23.506987	(Lophophorus_impejanus:19.722557	(Tragopan_blythii:6.522166	Tragopan_temminckii:6.522165):13.200391):3.784431):5.760238):1.75209	(Arborophila_mandellii:20.641993	(Arborophila_rufogularis:10.423928	Arborophila_torqueola:10.423929):10.218064):10.377322):88.235664	(((Chalcophaps_indica:33.461697	(((Treron_apicauda:1.964899	Treron_bicinctus:1.964899):18.281012	Treron_sphenurus:20.245911):12.400852	(Ducula_badia:15.431938	Ducula_aenea:15.431938):17.214825):0.814933):4.089987	(((((Columba_leuconota:7.64485	Columba_pulchricollis:7.64485):9.171931	Columba_livia:16.81678):3.01634	Streptopelia_orientalis:19.833122):1.637711	Spilopelia_chinensis:21.470833):3.019872	Macropygia_unchall:24.490704):13.060976):61.621696	(((((Microcarbo_niger:69.479622	(((((Ardea_alba:14.393538	Egretta_intermedia:14.393538):5.963205	(Bubulcus_coromandus:17.655241	Ardea_purpurea:17.655241):2.701501):13.317993	Nycticorax_nycticorax:33.674732):3.8417	Egretta_garzetta:37.516434):8.736073	Ixobrychus_cinnamomeus:46.25251):23.227112):3.210905	Pelecanus_philippensis:72.690536):0.873255	(Plegadis_falcinellus:68.443771	Anastomus_oscitans:68.443771):5.120006):12.102607	((Vanellus_indicus:26.3978	Vanellus_duvaucelii:26.3978):56.557201	Porzana_bicolor:82.955009):2.711386):6.653052	(((Centropus_sinensis:15.79209	Centropus_bengalensis:15.79209):62.388577	((Clamator_coromandus:38.471905	Phaenicophaeus_tristis:38.471909):24.415474	((((((Cuculus_micropterus:8.282424	(Cuculus_canorus:1.57326	Cuculus_saturatus:1.57326):6.709165):2.672084	Cuculus_poliocephalus:10.954508):18.715187	(Hierococcyx_sparverioides:18.943096	Hierococcyx_nisicolor:18.943098):10.726597):1.093609	Surniculus_dicruroides:30.763306):4.418132	(Cacomantis_merulinus:19.542814	Cacomantis_sonneratii:19.542816):15.63862):14.709717	Eudynamys_scolopaceus:49.891151):12.996227):15.293288):13.61008	((((((Hydrornis_nipalensis:25.415152
((((Arborophila_rufogularis:9.283621	Arborophila_torqueola:9.283621):7.178123	Arborophila_mandellii:16.461744):14.705311	((Polyplectron_bicalcaratum:26.093987	Bambusicola_fytchii:26.093988):2.114088	(Lophura_leucomelanos:23.975193	((Tragopan_blythii:6.138076	Tragopan_temminckii:6.138076):16.640024	Lophophorus_impejanus:22.778101):1.197091):4.232883):2.95898):65.597839	((((((Treron_apicauda:24.386578	Treron_bicinctus:24.386578):9.288043	Treron_sphenurus:33.674622):0.217713	(Ducula_aenea:29.051521	Ducula_badia:29.051521):4.840813):2.223564	Chalcophaps_indica:36.115898):3.682675	(((Spilopelia_chinensis:20.76829	Streptopelia_orientalis:20.768291):0.814654	((Columba_livia:13.470188	Columba_leuconota:13.470188):4.92126	Columba_pulchricollis:18.391449):3.191497):3.91878	Macropygia_unchall:25.501724):14.296849):51.454678	((((Microcarbo_niger:69.768623	(Plegadis_falcinellus:58.207504	Anastomus_oscitans:58.207504):11.561116):5.541216	((Ixobrychus_cinnamomeus:46.855247	(Egretta_garzetta:39.488411	(Nycticorax_nycticorax:34.555256	(Bubulcus_coromandus:24.898911	(Ardea_purpurea:23.797709	(Ardea_alba:16.549549	Egretta_intermedia:16.549549):7.248159):1.101203):9.656344):4.933152):7.366843):27.914719	Pelecanus_philippensis:74.769974):0.539865):9.099958	((Vanellus_duvaucelii:16.405067	Vanellus_indicus:16.405067):64.085732	Porzana_bicolor:80.490799):3.918999):6.375021	((((Clamator_coromandus:40.805508	Phaenicophaeus_tristis:40.805508):17.649372	(Eudynamys_scolopaceus:42.560368	((((Cuculus_poliocephalus:10.635676	((Cuculus_canorus:4.37711	Cuculus_saturatus:4.37711):3.896311	Cuculus_micropterus:8.27342):2.362256):10.087084	(Hierococcyx_sparverioides:6.210229	Hierococcyx_nisicolor:6.210229):14.51253):2.217794	Surniculus_dicruroides:22.940556):3.430435	(Cacomantis_sonneratii:17.407602	Cacomantis_merulinus:17.407602):8.963387):16.189377):15.894516):19.259979	(Centropus_bengalensis:17.716242	Centropus_sinensis:17.716242):59.998619):12.857808	((((((Pitta_sordida:19.755629
(((Arborophila_mandellii:9.376952	(Arborophila_torqueola:3.31826	Arborophila_rufogularis:3.31826):6.058692):5.626293	((Lophura_leucomelanos:12.334497	(Lophophorus_impejanus:10.809124	(Tragopan_temminckii:4.081827	Tragopan_blythii:4.081827):6.727297):1.525373):1.644687	(Bambusicola_fytchii:13.438169	Polyplectron_bicalcaratum:13.438168):0.541016):1.02406):95.009399	(((((Treron_bicinctus:16.434046	(Treron_apicauda:9.218861	Treron_sphenurus:9.218861):7.215185):13.055257	(Ducula_aenea:18.910576	Ducula_badia:18.910576):10.578726):2.53844	Chalcophaps_indica:32.027744):3.258576	((((Columba_pulchricollis:6.789844	Columba_leuconota:6.789844):8.900945	Columba_livia:15.690787):1.920005	(Streptopelia_orientalis:16.082523	Spilopelia_chinensis:16.082521):1.52827):3.186631	Macropygia_unchall:20.797424):14.488894):62.106209	(((Pelecanus_philippensis:78.969505	((((Nycticorax_nycticorax:35.871662	(((Ardea_alba:14.888453	Egretta_intermedia:14.888453):7.080282	Ardea_purpurea:21.968735):1.174507	Bubulcus_coromandus:23.143242):12.728417):8.760604	Egretta_garzetta:44.632259):7.00939	Ixobrychus_cinnamomeus:51.641655):27.273579	(Microcarbo_niger:75.935928	(Plegadis_falcinellus:63.488132	Anastomus_oscitans:63.488132):12.447803):2.979297):0.054271):1.516346	((Vanellus_duvaucelii:13.755882	Vanellus_indicus:13.755882):63.328159	Porzana_bicolor:77.084038):3.401808):13.191202	((((Eudynamys_scolopaceus:53.105812	((Cacomantis_merulinus:20.112417	Cacomantis_sonneratii:20.112417):13.288578	(Surniculus_dicruroides:30.217972	((Hierococcyx_sparverioides:17.600574	Hierococcyx_nisicolor:17.600574):10.832452	(Cuculus_poliocephalus:13.775217	(Cuculus_micropterus:9.981867	(Cuculus_saturatus:1.884951	Cuculus_canorus:1.884951):8.096915):3.79335):14.65781):1.784945):3.183024):19.704813):3.434513	(Phaenicophaeus_tristis:35.443249	Clamator_coromandus:35.443245):21.097075):21.565948	(Centropus_sinensis:17.080328	Centropus_bengalensis:17.080328):61.025936):15.431407	((Psittacula_finschii:88.408432
((((Bambusicola_fytchii:12.782232	Polyplectron_bicalcaratum:12.782232):1.530042	(Lophura_leucomelanos:12.328601	(Lophophorus_impejanus:11.417666	(Tragopan_temminckii:3.701955	Tragopan_blythii:3.701955):7.715711):0.910935):1.983674):2.687588	((Arborophila_mandellii:1.664091	Arborophila_rufogularis:1.664091):3.357678	Arborophila_torqueola:5.021769):11.978094):80.918709	((((((Columba_leuconota:12.771171	Columba_pulchricollis:12.77117):0.174657	Columba_livia:12.945827):4.130511	(Spilopelia_chinensis:16.032141	Streptopelia_orientalis:16.032141):1.044198):1.970914	Macropygia_unchall:19.047253):11.220263	((((Treron_bicinctus:1.174914	Treron_apicauda:1.174914):12.277679	Treron_sphenurus:13.452595):13.869024	(Ducula_badia:10.958111	Ducula_aenea:10.958111):16.363506):1.071896	Chalcophaps_indica:28.393513):1.874002):49.538456	((((Pelecanus_philippensis:69.582962	(Microcarbo_niger:69.490646	(Plegadis_falcinellus:61.290199	Anastomus_oscitans:61.290203):8.200441):0.092314):0.98463	(Ixobrychus_cinnamomeus:40.550713	((((Egretta_intermedia:13.333776	Ardea_alba:13.333776):4.302709	(Bubulcus_coromandus:15.769935	Ardea_purpurea:15.769936):1.866551):18.210386	Nycticorax_nycticorax:35.84687):1.832172	Egretta_garzetta:37.679039):2.871669):30.016876):3.195089	(Porzana_bicolor:70.442001	(Vanellus_duvaucelii:23.653158	Vanellus_indicus:23.65316):46.788849):3.320673):4.59985	(((Centropus_bengalensis:17.103811	Centropus_sinensis:17.103811):53.919548	((Phaenicophaeus_tristis:33.841991	Clamator_coromandus:33.841991):18.068342	(Eudynamys_scolopaceus:41.30344	((Cacomantis_merulinus:16.967812	Cacomantis_sonneratii:16.967812):16.161686	((Hierococcyx_nisicolor:14.221199	Hierococcyx_sparverioides:14.221199):9.973561	((((Cuculus_saturatus:1.401739	Cuculus_canorus:1.401739):5.760507	Cuculus_micropterus:7.162246):2.348487	Cuculus_poliocephalus:9.510733):13.612723	Surniculus_dicruroides:23.123455):1.071304):8.934736):8.173938):10.606898):19.113026):7.307739	(((Falco_tinnunculus:11.615952
((((Arborophila_torqueola:4.196426	Arborophila_rufogularis:4.196426):1.355364	Arborophila_mandellii:5.551791):10.880489	((Polyplectron_bicalcaratum:13.844807	Bambusicola_fytchii:13.844807):0.912782	(Lophura_leucomelanos:12.461153	(Lophophorus_impejanus:10.50514	(Tragopan_temminckii:3.174849	Tragopan_blythii:3.174849):7.330292):1.956012):2.296436):1.674691):81.816055	(((Chalcophaps_indica:33.56192	((Treron_sphenurus:16.231398	(Treron_apicauda:12.627335	Treron_bicinctus:12.627335):3.604063):15.110155	(Ducula_badia:3.821969	Ducula_aenea:3.821969):27.519587):2.22037):3.743263	(Macropygia_unchall:23.180037	((Columba_leuconota:17.035765	(Columba_pulchricollis:16.481899	Columba_livia:16.481899):0.553865):2.808207	(Spilopelia_chinensis:19.339777	Streptopelia_orientalis:19.339777):0.504195):3.336066):14.125148):45.69363	(((((Egretta_garzetta:33.282528	(Nycticorax_nycticorax:32.50787	((Ardea_purpurea:18.186115	(Ardea_alba:11.100318	Egretta_intermedia:11.100318):7.085798):1.585277	Bubulcus_coromandus:19.771393):12.736475):0.774661):2.944011	Ixobrychus_cinnamomeus:36.22654):31.583019	(((Plegadis_falcinellus:53.212582	Anastomus_oscitans:53.212578):7.532668	Microcarbo_niger:60.745255):3.997365	Pelecanus_philippensis:64.742607):3.066947):6.780626	(Porzana_bicolor:71.896942	(Vanellus_indicus:23.663645	Vanellus_duvaucelii:23.663645):48.233299):2.693239):5.924981	((((((((Hierococcyx_nisicolor:16.916252	Hierococcyx_sparverioides:16.916252):6.224232	Surniculus_dicruroides:23.140482):1.759238	((Cuculus_micropterus:3.132923	(Cuculus_canorus:1.525626	Cuculus_saturatus:1.525626):1.607297):13.943541	Cuculus_poliocephalus:17.076464):7.823257):7.884549	(Cacomantis_sonneratii:20.747408	Cacomantis_merulinus:20.747408):12.036863):8.177073	Eudynamys_scolopaceus:40.961346):9.377974	(Clamator_coromandus:34.191048	Phaenicophaeus_tristis:34.191044):16.148272):16.903416	(Centropus_bengalensis:13.301777	Centropus_sinensis:13.301777):53.940952):13.07929	(((Psittacula_finschii:75.465187
(((Arborophila_rufogularis:7.273622	(Arborophila_torqueola:0.13081	Arborophila_mandellii:0.13081):7.142812):16.084072	((Bambusicola_fytchii:18.473991	Polyplectron_bicalcaratum:18.473991):1.937901	(Lophura_leucomelanos:17.050648	((Tragopan_blythii:5.145131	Tragopan_temminckii:5.145131):9.626286	Lophophorus_impejanus:14.771416):2.279232):3.361245):2.945801):84.574707	(((((Treron_bicinctus:19.62035	(Treron_apicauda:14.312529	Treron_sphenurus:14.312529):5.307821):6.186594	(Ducula_aenea:10.623996	Ducula_badia:10.623996):15.182949):1.925426	Chalcophaps_indica:27.732368):1.464833	((((Columba_leuconota:9.303112	Columba_livia:9.303112):3.996081	Columba_pulchricollis:13.299192):2.674587	(Spilopelia_chinensis:15.666247	Streptopelia_orientalis:15.666246):0.307532):4.108644	Macropygia_unchall:20.082422):9.11478):62.849594	((((Pelecanus_philippensis:67.916557	((Plegadis_falcinellus:53.94408	Anastomus_oscitans:53.944088):11.653546	Microcarbo_niger:65.597633):2.318927):1.624706	((((Ardea_alba:16.829208	Egretta_intermedia:16.829208):5.214485	(Bubulcus_coromandus:21.287865	Ardea_purpurea:21.287863):0.755828):12.400312	(Egretta_garzetta:30.535343	Nycticorax_nycticorax:30.535343):3.908663):6.886472	Ixobrychus_cinnamomeus:41.330479):28.210789):12.223189	((Vanellus_indicus:32.00774	Vanellus_duvaucelii:32.007736):46.466492	Porzana_bicolor:78.474236):3.290216):7.713044	(((Centropus_bengalensis:16.775633	Centropus_sinensis:16.775631):62.764839	((Eudynamys_scolopaceus:47.424271	(((Surniculus_dicruroides:20.470278	((Cuculus_micropterus:7.79363	(Cuculus_saturatus:1.963851	Cuculus_canorus:1.963851):5.829779):1.034905	Cuculus_poliocephalus:8.828535):11.641743):3.561637	(Hierococcyx_nisicolor:14.964319	Hierococcyx_sparverioides:14.964318):9.067597):8.990668	(Cacomantis_merulinus:17.521986	Cacomantis_sonneratii:17.521986):15.500598):14.401685):12.999804	(Clamator_coromandus:38.004208	Phaenicophaeus_tristis:38.004208):22.419868):19.116398):9.777044	(((Psittacula_finschii:84.844925
((((Polyplectron_bicalcaratum:15.314294	Bambusicola_fytchii:15.314296):2.641049	(Lophura_leucomelanos:13.703751	((Tragopan_temminckii:3.865686	Tragopan_blythii:3.865686):8.890976	Lophophorus_impejanus:12.756662):0.947089):4.251593):2.173282	(Arborophila_torqueola:5.019148	(Arborophila_rufogularis:3.327308	Arborophila_mandellii:3.327309):1.69184):15.109477):81.678192	(((Chalcophaps_indica:31.977144	(((Treron_sphenurus:14.179808	Treron_bicinctus:14.179808):15.391185	Treron_apicauda:29.570992):0.963267	(Ducula_badia:19.690044	Ducula_aenea:19.690044):10.844215):1.442885):2.775399	(((Columba_livia:16.060236	(Columba_leuconota:7.697963	Columba_pulchricollis:7.697964):8.362273):2.907256	(Spilopelia_chinensis:18.531881	Streptopelia_orientalis:18.531881):0.435612):3.900344	Macropygia_unchall:22.867838):11.884706):54.754303	((((Ixobrychus_cinnamomeus:45.563911	(Egretta_garzetta:35.573399	(((Bubulcus_coromandus:18.113668	Ardea_purpurea:18.113668):1.309485	(Ardea_alba:13.939276	Egretta_intermedia:13.939276):5.483878):11.707141	Nycticorax_nycticorax:31.130297):4.443105):9.990512):26.444925	((Microcarbo_niger:70.720428	(Plegadis_falcinellus:67.962891	Anastomus_oscitans:67.962891):2.75754):1.024389	Pelecanus_philippensis:71.744827):0.264014):4.217809	((Vanellus_indicus:27.649019	Vanellus_duvaucelii:27.649019):46.169323	Porzana_bicolor:73.818344):2.408301):9.745756	((((Eudynamys_scolopaceus:51.320515	((((Hierococcyx_sparverioides:18.382093	Hierococcyx_nisicolor:18.382093):4.917441	(Cuculus_poliocephalus:9.143368	((Cuculus_canorus:2.201477	Cuculus_saturatus:2.201477):3.828333	Cuculus_micropterus:6.029809):3.113558):14.156166):2.295187	Surniculus_dicruroides:25.594719):10.70467	(Cacomantis_merulinus:13.825957	Cacomantis_sonneratii:13.825958):22.473433):15.021122):9.163319	(Phaenicophaeus_tristis:37.870945	Clamator_coromandus:37.870949):22.612885):18.068682	(Centropus_bengalensis:19.080698	Centropus_sinensis:19.080698):59.471817):7.091978	(((Falco_subbuteo:14.141993
((((Bambusicola_fytchii:23.630096	Polyplectron_bicalcaratum:23.630098):1.132161	(Lophura_leucomelanos:21.207409	((Tragopan_blythii:8.238869	Tragopan_temminckii:8.23887):12.446032	Lophophorus_impejanus:20.6849):0.522509):3.55485):5.289007	((Arborophila_rufogularis:5.358696	Arborophila_mandellii:5.358696):2.873617	Arborophila_torqueola:8.232313):21.818954):75.292503	(((Macropygia_unchall:19.928379	(((Columba_livia:13.458083	Columba_pulchricollis:13.458083):1.082198	Columba_leuconota:14.540281):1.981452	(Streptopelia_orientalis:15.237106	Spilopelia_chinensis:15.237106):1.284627):3.406646):10.862329	(((Treron_sphenurus:27.144855	(Treron_apicauda:9.838526	Treron_bicinctus:9.838526):17.306328):0.582509	(Ducula_badia:12.073553	Ducula_aenea:12.073553):15.653811):1.078055	Chalcophaps_indica:28.805416):1.985291):52.782787	(((((Microcarbo_niger:66.337448	(Plegadis_falcinellus:61.510712	Anastomus_oscitans:61.510712):4.826742):2.234473	Pelecanus_philippensis:68.57193):2.679086	(Ixobrychus_cinnamomeus:44.094036	(((((Egretta_intermedia:11.188883	Ardea_alba:11.188883):9.668488	Ardea_purpurea:20.85737):1.056666	Bubulcus_coromandus:21.914036):12.223537	Nycticorax_nycticorax:34.137573):1.582559	Egretta_garzetta:35.720131):8.373903):27.156975):1.154955	(Porzana_bicolor:69.908516	(Vanellus_indicus:12.110585	Vanellus_duvaucelii:12.110584):57.797928):2.497457):8.858987	(((Centropus_bengalensis:13.10817	Centropus_sinensis:13.10817):57.67865	((Eudynamys_scolopaceus:47.903019	((Cacomantis_sonneratii:17.107563	Cacomantis_merulinus:17.107561):13.245584	((Hierococcyx_sparverioides:15.105043	Hierococcyx_nisicolor:15.105043):9.231196	((Cuculus_poliocephalus:9.227222	((Cuculus_canorus:1.705545	Cuculus_saturatus:1.705545):6.286518	Cuculus_micropterus:7.992063):1.23516):13.910181	Surniculus_dicruroides:23.137403):1.198836):6.016907):17.549873):9.448627	(Phaenicophaeus_tristis:41.464535	Clamator_coromandus:41.464531):15.887113):13.43517):10.389402	(((Falco_subbuteo:12.554709
((((Bambusicola_fytchii:20.965313	Polyplectron_bicalcaratum:20.965317):2.427602	(Lophura_leucomelanos:18.956194	((Tragopan_temminckii:4.501762	Tragopan_blythii:4.501763):13.546395	Lophophorus_impejanus:18.048159):0.908035):4.436725):2.765624	((Arborophila_torqueola:6.84637	Arborophila_rufogularis:6.84637):1.571868	Arborophila_mandellii:8.418238):17.740303):74.231682	(((Macropygia_unchall:24.433891	(((Columba_leuconota:15.480977	Columba_livia:15.480977):0.534695	Columba_pulchricollis:16.015673):4.413345	(Streptopelia_orientalis:19.481934	Spilopelia_chinensis:19.481932):0.947085):4.004874):14.745235	((((Treron_bicinctus:19.659735	Treron_apicauda:19.659735):7.985311	Treron_sphenurus:27.645046):7.361797	(Ducula_aenea:16.344849	Ducula_badia:16.344847):18.661995):0.66173	Chalcophaps_indica:35.668575):3.510553):50.550217	((((((Plegadis_falcinellus:66.368881	Anastomus_oscitans:66.368889):5.256074	Microcarbo_niger:71.624962):5.391885	Pelecanus_philippensis:77.016846):3.174439	(((Bubulcus_coromandus:20.96402	(Ardea_purpurea:18.267262	(Ardea_alba:18.099827	Egretta_intermedia:18.099827):0.167434):2.696759):17.904993	(Nycticorax_nycticorax:37.791485	Egretta_garzetta:37.791489):1.077526):4.185512	Ixobrychus_cinnamomeus:43.054523):37.136761):2.730549	(Porzana_bicolor:80.358437	(Vanellus_indicus:34.298855	Vanellus_duvaucelii:34.298855):46.059582):2.563397):4.79315	(((Centropus_sinensis:15.120146	Centropus_bengalensis:15.120147):61.89703	((Phaenicophaeus_tristis:35.013	Clamator_coromandus:35.013004):20.728239	(((Cacomantis_sonneratii:10.858098	Cacomantis_merulinus:10.858098):20.579975	((Surniculus_dicruroides:20.199545	(Hierococcyx_sparverioides:10.032333	Hierococcyx_nisicolor:10.032332):10.167212):0.866504	((Cuculus_micropterus:8.214789	(Cuculus_saturatus:1.462248	Cuculus_canorus:1.462248):6.752542):1.693317	Cuculus_poliocephalus:9.908106):11.157941):10.372025):15.849763	Eudynamys_scolopaceus:47.287834):8.453404):21.275936):10.491261	(((((Psarisomus_dalhousiae:35.647503
((((Polyplectron_bicalcaratum:22.858994	Bambusicola_fytchii:22.858997):2.601815	(Lophura_leucomelanos:20.513174	(Lophophorus_impejanus:19.332298	(Tragopan_temminckii:6.238351	Tragopan_blythii:6.238352):13.093947):1.180875):4.947637):6.118118	((Arborophila_torqueola:9.66468	Arborophila_rufogularis:9.66468):7.787558	Arborophila_mandellii:17.452236):14.126692):69.191101	(((Chalcophaps_indica:34.520744	((Treron_bicinctus:21.62335	(Treron_sphenurus:15.963978	Treron_apicauda:15.963978):5.65937):11.210336	(Ducula_badia:7.879506	Ducula_aenea:7.879507):24.954178):1.68706):5.709626	(((Streptopelia_orientalis:20.904259	Spilopelia_chinensis:20.904261):0.894111	(Columba_leuconota:18.397552	(Columba_pulchricollis:17.707293	Columba_livia:17.707291):0.690261):3.400816):3.65135	Macropygia_unchall:25.449718):14.780652):48.581459	((((Pelecanus_philippensis:67.525978	(((((Bubulcus_coromandus:17.678482	Ardea_purpurea:17.678484):2.323536	(Egretta_intermedia:7.034253	Ardea_alba:7.034253):12.967766):11.935966	(Nycticorax_nycticorax:30.837534	Egretta_garzetta:30.837532):1.100452):3.305983	Ixobrychus_cinnamomeus:35.243965):28.045624	Microcarbo_niger:63.289597):4.236381):0.888493	(Plegadis_falcinellus:65.536224	Anastomus_oscitans:65.536232):2.878236):8.867763	((Vanellus_indicus:18.526081	Vanellus_duvaucelii:18.526081):57.018982	Porzana_bicolor:75.545067):1.737163):10.040537	((((Clamator_coromandus:44.462593	Phaenicophaeus_tristis:44.462593):15.267253	(((Cacomantis_merulinus:21.9149	Cacomantis_sonneratii:21.914902):13.435963	((Cuculus_poliocephalus:15.880239	(Cuculus_micropterus:9.064792	(Cuculus_canorus:3.762583	Cuculus_saturatus:3.762583):5.302209):6.815446):14.922095	(Surniculus_dicruroides:29.625027	(Hierococcyx_sparverioides:15.137877	Hierococcyx_nisicolor:15.137877):14.487151):1.177306):4.548529):15.11834	Eudynamys_scolopaceus:50.469204):9.260641):19.221529	(Centropus_bengalensis:14.479671	Centropus_sinensis:14.479671):64.471703):8.121234	(((Falco_subbuteo:16.916721
(((Arborophila_torqueola:10.281454	(Arborophila_mandellii:5.053402	Arborophila_rufogularis:5.053403):5.228051):26.40979	((Lophura_leucomelanos:26.330074	(Lophophorus_impejanus:23.435753	(Tragopan_temminckii:7.10795	Tragopan_blythii:7.10795):16.327803):2.894324):5.236552	(Bambusicola_fytchii:27.897861	Polyplectron_bicalcaratum:27.897861):3.66877):5.124614):74.445587	(((Chalcophaps_indica:34.475842	(((Treron_bicinctus:19.813999	Treron_apicauda:19.813999):8.113568	Treron_sphenurus:27.927567):5.076943	(Ducula_badia:25.866667	Ducula_aenea:25.866667):7.137844):1.471329):2.282729	((((Columba_pulchricollis:14.255196	Columba_livia:14.255196):1.659802	Columba_leuconota:15.914997):2.312654	(Streptopelia_orientalis:16.705456	Spilopelia_chinensis:16.705456):1.522197):3.034542	Macropygia_unchall:21.262194):15.496375):52.625511	(((((Plegadis_falcinellus:59.759911	Anastomus_oscitans:59.759911):9.199493	Microcarbo_niger:68.959404):2.606671	((Ixobrychus_cinnamomeus:49.418148	(Egretta_garzetta:35.022423	(Nycticorax_nycticorax:30.446007	((Ardea_purpurea:19.85607	(Ardea_alba:11.131793	Egretta_intermedia:11.131793):8.724277):0.961605	Bubulcus_coromandus:20.817675):9.62833):4.57642):14.395722):14.64747	Pelecanus_philippensis:64.06562):7.500457):7.698719	((Vanellus_duvaucelii:31.905504	Vanellus_indicus:31.905504):44.088688	Porzana_bicolor:75.994202):3.2706):9.891185	((((Clamator_coromandus:36.140995	Phaenicophaeus_tristis:36.140995):18.119078	(Eudynamys_scolopaceus:46.173756	((Cacomantis_merulinus:19.268578	Cacomantis_sonneratii:19.268576):16.734379	(((Cuculus_micropterus:5.114396	(Cuculus_canorus:2.527953	Cuculus_saturatus:2.527953):2.586443):7.006491	Cuculus_poliocephalus:12.120887):12.987913	(Surniculus_dicruroides:24.452221	(Hierococcyx_sparverioides:8.708817	Hierococcyx_nisicolor:8.708816):15.743403):0.656582):10.894155):10.170807):8.08631):20.275167	(Centropus_bengalensis:12.663083	Centropus_sinensis:12.663083):61.872158):14.363576	(((Falco_tinnunculus:10.958578
((((Lophura_leucomelanos:13.325457	((Tragopan_temminckii:3.957461	Tragopan_blythii:3.957461):8.963161	Lophophorus_impejanus:12.920622):0.404836):2.949903	(Polyplectron_bicalcaratum:13.990499	Bambusicola_fytchii:13.9905):2.284861):1.540858	(Arborophila_mandellii:10.5812	(Arborophila_rufogularis:4.566246	Arborophila_torqueola:4.566246):6.014954):7.235019):80.11972	(((Chalcophaps_indica:29.0007	(((Treron_bicinctus:6.059222	Treron_sphenurus:6.059222):9.159979	Treron_apicauda:15.219201):12.974194	(Ducula_badia:17.481567	Ducula_aenea:17.481567):10.711827):0.807306):2.469268	((((Columba_livia:8.590992	Columba_leuconota:8.590992):3.295612	Columba_pulchricollis:11.886604):4.958533	(Streptopelia_orientalis:15.756884	Spilopelia_chinensis:15.756883):1.088254):2.619869	Macropygia_unchall:19.465008):12.004963):50.41544	(((Pelecanus_philippensis:67.936699	(Microcarbo_niger:64.939651	(((Egretta_garzetta:33.540592	(((Ardea_purpurea:14.673302	Bubulcus_coromandus:14.673301):7.774049	(Ardea_alba:20.880392	Egretta_intermedia:20.880392):1.566957):8.498492	Nycticorax_nycticorax:30.945843):2.594751):9.671241	Ixobrychus_cinnamomeus:43.21183):20.357983	(Plegadis_falcinellus:58.258148	Anastomus_oscitans:58.258144):5.311673):1.369838):2.997045):7.613894	(Porzana_bicolor:73.353142	(Vanellus_indicus:20.490391	Vanellus_duvaucelii:20.490391):52.862743):2.197452):3.637079	((((Phaenicophaeus_tristis:30.502388	Clamator_coromandus:30.50239):20.303799	(((Cacomantis_merulinus:19.220846	Cacomantis_sonneratii:19.220846):12.005491	(((((Cuculus_saturatus:3.424788	Cuculus_canorus:3.424788):4.127647	Cuculus_micropterus:7.552435):0.763707	Cuculus_poliocephalus:8.316142):15.096982	Surniculus_dicruroides:23.413124):2.129466	(Hierococcyx_nisicolor:11.40343	Hierococcyx_sparverioides:11.403431):14.139159):5.683749):12.052482	Eudynamys_scolopaceus:43.27882):7.527368):17.421068	(Centropus_sinensis:15.897535	Centropus_bengalensis:15.897536):52.329723):10.55381	(((Falco_subbuteo:12.992083
((((Arborophila_mandellii:3.359441	Arborophila_torqueola:3.359441):4.088201	Arborophila_rufogularis:7.447642):20.072515	((Bambusicola_fytchii:23.028866	Polyplectron_bicalcaratum:23.028866):3.127529	(Lophura_leucomelanos:19.585409	((Tragopan_blythii:5.504554	Tragopan_temminckii:5.504554):13.064342	Lophophorus_impejanus:18.568897):1.016512):6.570985):1.363762):62.807571	(((Macropygia_unchall:19.936256	(Streptopelia_orientalis:16.613853	(((Columba_livia:13.26127	Columba_pulchricollis:13.261269):0.435342	Columba_leuconota:13.696611):1.942797	Spilopelia_chinensis:15.639408):0.974445):3.322403):9.139083	(Chalcophaps_indica:26.265631	(((Treron_bicinctus:11.13958	Treron_apicauda:11.139579):2.051114	Treron_sphenurus:13.190693):12.149053	(Ducula_badia:10.645	Ducula_aenea:10.645):14.694746):0.925886):2.809708):54.259109	(((((Plegadis_falcinellus:62.991714	Anastomus_oscitans:62.991714):3.61202	(Ixobrychus_cinnamomeus:34.209229	((Egretta_garzetta:23.173092	Nycticorax_nycticorax:23.173092):7.302567	((Bubulcus_coromandus:18.558409	Ardea_purpurea:18.558407):1.350203	(Ardea_alba:14.300063	Egretta_intermedia:14.300064):5.608548):10.567048):3.733569):32.394508):1.833303	(Pelecanus_philippensis:67.958961	Microcarbo_niger:67.958969):0.478072):2.015937	((Vanellus_indicus:12.631708	Vanellus_duvaucelii:12.631709):55.52655	Porzana_bicolor:68.158257):2.294719):10.435428	(((Centropus_sinensis:14.80246	Centropus_bengalensis:14.80246):62.696774	((Clamator_coromandus:38.14893	Phaenicophaeus_tristis:38.14893):24.026314	(Eudynamys_scolopaceus:49.673176	((((Cuculus_poliocephalus:14.430508	(Cuculus_micropterus:6.37154	(Cuculus_saturatus:2.013206	Cuculus_canorus:2.013206):4.358334):8.058968):9.92247	(Hierococcyx_nisicolor:13.96886	Hierococcyx_sparverioides:13.96886):10.384118):2.384587	Surniculus_dicruroides:26.737564):4.445478	(Cacomantis_merulinus:15.523713	Cacomantis_sonneratii:15.523713):15.659328):18.490133):12.502068):15.32399):3.267777	(((Falco_subbuteo:13.234587
((((Bambusicola_fytchii:21.448048	Polyplectron_bicalcaratum:21.448048):2.537568	(Lophura_leucomelanos:19.397118	(Lophophorus_impejanus:18.693552	(Tragopan_temminckii:4.922065	Tragopan_blythii:4.922065):13.771488):0.703568):4.588495):2.842019	((Arborophila_rufogularis:4.002521	Arborophila_mandellii:4.002521):3.595862	Arborophila_torqueola:7.598383):19.22925):88.245323	(((Chalcophaps_indica:31.854456	(((Treron_bicinctus:5.458732	Treron_apicauda:5.458732):3.954528	Treron_sphenurus:9.41326):21.388384	(Ducula_aenea:12.508629	Ducula_badia:12.508628):18.293015):1.052812):3.048989	(((Columba_pulchricollis:15.877774	(Columba_livia:7.570048	Columba_leuconota:7.570048):8.307725):2.767859	(Spilopelia_chinensis:18.374805	Streptopelia_orientalis:18.374805):0.270827):2.137571	Macropygia_unchall:20.783201):14.120242):58.34103	((((Pelecanus_philippensis:75.000778	(((Nycticorax_nycticorax:32.394493	((Ardea_alba:15.020329	Egretta_intermedia:15.020329):1.982239	(Bubulcus_coromandus:16.100719	Ardea_purpurea:16.100719):0.901849):15.391928):6.432621	Egretta_garzetta:38.827114):4.276958	Ixobrychus_cinnamomeus:43.104076):31.896698):0.997977	((Plegadis_falcinellus:68.120743	Anastomus_oscitans:68.120743):4.97634	Microcarbo_niger:73.097076):2.90167):3.064027	(Porzana_bicolor:75.014542	(Vanellus_duvaucelii:12.656506	Vanellus_indicus:12.656506):62.35804):4.048234):11.303846	((((Phaenicophaeus_tristis:38.451405	Clamator_coromandus:38.451405):20.634508	(((Cacomantis_sonneratii:18.626543	Cacomantis_merulinus:18.626541):14.468138	(((((Cuculus_saturatus:1.80248	Cuculus_canorus:1.802479):5.494552	Cuculus_micropterus:7.297031):3.395057	Cuculus_poliocephalus:10.692088):13.347988	(Hierococcyx_sparverioides:16.700714	Hierococcyx_nisicolor:16.700716):7.339362):2.768869	Surniculus_dicruroides:26.808945):6.285734):16.962797	Eudynamys_scolopaceus:50.057472):9.028434):15.771838	(Centropus_bengalensis:15.693149	Centropus_sinensis:15.69315):59.1646):15.297619	(((Falco_tinnunculus:14.230956
((((Arborophila_mandellii:0.237565	Arborophila_rufogularis:0.237565):6.133836	Arborophila_torqueola:6.371401):14.293102	((Lophura_leucomelanos:15.311773	(Lophophorus_impejanus:14.613905	(Tragopan_temminckii:3.949776	Tragopan_blythii:3.949776):10.66413):0.697867):2.881395	(Polyplectron_bicalcaratum:16.15984	Bambusicola_fytchii:16.159838):2.033329):2.471337):79.55658	(((((Treron_bicinctus:20.815704	(Treron_apicauda:14.296551	Treron_sphenurus:14.29655):6.519154):8.990088	(Ducula_aenea:17.034317	Ducula_badia:17.034317):12.771475):1.315315	Chalcophaps_indica:31.121107):3.338583	(((Streptopelia_orientalis:16.540617	Spilopelia_chinensis:16.540615):1.412946	((Columba_leuconota:6.758894	Columba_pulchricollis:6.758894):8.700253	Columba_livia:15.459146):2.494414):2.998089	Macropygia_unchall:20.951651):13.508039):58.957138	((((Pelecanus_philippensis:80.879822	((Plegadis_falcinellus:70.795067	Anastomus_oscitans:70.795067):5.185293	(((Egretta_garzetta:40.056366	Nycticorax_nycticorax:40.056366):0.964489	((Ardea_purpurea:21.434275	Bubulcus_coromandus:21.434277):2.734115	(Ardea_alba:15.751447	Egretta_intermedia:15.751448):8.416945):16.852463):6.928327	Ixobrychus_cinnamomeus:47.949181):28.031178):4.899463):0.362026	Microcarbo_niger:81.241852):2.3889	(Porzana_bicolor:81.817299	(Vanellus_duvaucelii:6.846316	Vanellus_indicus:6.846316):74.970978):1.813446):7.713588	(((Centropus_sinensis:15.547419	Centropus_bengalensis:15.547419):67.71994	(((((Hierococcyx_nisicolor:21.271358	Hierococcyx_sparverioides:21.271358):8.867954	(((Cuculus_saturatus:2.266912	Cuculus_canorus:2.266912):7.993463	(Cuculus_poliocephalus:7.701766	Cuculus_micropterus:7.701766):2.558608):16.233202	Surniculus_dicruroides:26.493574):3.645737):3.074101	(Cacomantis_sonneratii:18.719242	Cacomantis_merulinus:18.719242):14.494173):25.119089	Eudynamys_scolopaceus:58.332504):7.291633	(Phaenicophaeus_tristis:39.252079	Clamator_coromandus:39.252079):26.372057):17.64323):7.678509	(((((Hydrornis_nipalensis:16.938578
((((Arborophila_mandellii:1.62676	Arborophila_torqueola:1.62676):2.673361	Arborophila_rufogularis:4.300121):13.934484	((Bambusicola_fytchii:14.492332	Polyplectron_bicalcaratum:14.492331):1.723652	(Lophura_leucomelanos:13.191384	((Tragopan_temminckii:4.921017	Tragopan_blythii:4.921017):7.441072	Lophophorus_impejanus:12.362089):0.829294):3.024601):2.018621):91.390503	(((Macropygia_unchall:25.302689	((Columba_pulchricollis:14.867687	(Columba_livia:7.91617	Columba_leuconota:7.91617):6.951518):6.579836	(Streptopelia_orientalis:20.616657	Spilopelia_chinensis:20.616659):0.830864):3.855165):14.995573	(Chalcophaps_indica:37.014244	((Treron_sphenurus:9.513697	(Treron_apicauda:3.972928	Treron_bicinctus:3.972928):5.54077):26.186607	(Ducula_aenea:14.446987	Ducula_badia:14.446987):21.253317):1.313942):3.284015):63.061371	(((((Microcarbo_niger:78.035927	(Plegadis_falcinellus:76.132629	Anastomus_oscitans:76.132629):1.903298):1.646876	(Ixobrychus_cinnamomeus:41.460274	(((Bubulcus_coromandus:18.54607	(Ardea_purpurea:17.676117	(Egretta_intermedia:13.387286	Ardea_alba:13.387286):4.288829):0.869954):11.440214	Egretta_garzetta:29.986284):3.716609	Nycticorax_nycticorax:33.702892):7.757383):38.222523):0.279198	Pelecanus_philippensis:79.961998):5.595444	(Porzana_bicolor:80.853027	(Vanellus_duvaucelii:36.201096	Vanellus_indicus:36.201099):44.651936):4.704412):15.234235	(((Centropus_sinensis:20.493568	Centropus_bengalensis:20.493568):70.00058	(((((Hierococcyx_nisicolor:17.428852	Hierococcyx_sparverioides:17.428852):16.939966	(Surniculus_dicruroides:32.617958	(Cuculus_poliocephalus:12.38333	((Cuculus_saturatus:3.5962	Cuculus_canorus:3.5962):5.275162	Cuculus_micropterus:8.871363):3.511967):20.234629):1.750862):6.168627	(Cacomantis_merulinus:28.96656	Cacomantis_sonneratii:28.96656):11.570887):12.128904	Eudynamys_scolopaceus:52.666351):12.448576	(Phaenicophaeus_tristis:42.154686	Clamator_coromandus:42.154682):22.960245):25.379217):10.124728	(((Psittacula_finschii:90.868828
((((Bambusicola_fytchii:22.820328	Polyplectron_bicalcaratum:22.82033):2.209687	(Lophura_leucomelanos:20.32095	(Lophophorus_impejanus:19.357399	(Tragopan_temminckii:6.029783	Tragopan_blythii:6.029784):13.327616):0.963549):4.709067):4.031346	(Arborophila_mandellii:10.286553	(Arborophila_rufogularis:9.440385	Arborophila_torqueola:9.440384):0.846169):18.774807):79.967255	(((Chalcophaps_indica:32.558895	((Treron_sphenurus:16.355505	(Treron_apicauda:11.484777	Treron_bicinctus:11.484777):4.870727):15.073469	(Ducula_badia:12.695258	Ducula_aenea:12.695257):18.733717):1.12992):2.003735	(((Streptopelia_orientalis:16.822201	Spilopelia_chinensis:16.822201):0.599906	((Columba_leuconota:13.585896	Columba_pulchricollis:13.585898):1.889847	Columba_livia:15.475743):1.946361):4.084598	Macropygia_unchall:21.506702):13.055925):50.868301	((((Pelecanus_philippensis:68.379646	((Nycticorax_nycticorax:32.915451	((Bubulcus_coromandus:19.217941	((Egretta_intermedia:11.080162	Ardea_alba:11.080162):6.916036	Ardea_purpurea:17.996201):1.221742):12.767244	Egretta_garzetta:31.985184):0.930266):6.564563	Ixobrychus_cinnamomeus:39.480015):28.899633):0.186736	(Microcarbo_niger:67.386223	(Plegadis_falcinellus:61.597149	Anastomus_oscitans:61.597157):5.789072):1.180157):6.615156	(Porzana_bicolor:73.475159	(Vanellus_duvaucelii:19.257296	Vanellus_indicus:19.257298):54.217861):1.706382):9.396226	(((Centropus_bengalensis:16.468147	Centropus_sinensis:16.468147):58.25013	((Clamator_coromandus:38.244633	Phaenicophaeus_tristis:38.244629):16.8104	(((((Hierococcyx_sparverioides:6.155195	Hierococcyx_nisicolor:6.155195):16.23605	((Cuculus_micropterus:7.118965	(Cuculus_canorus:4.305118	Cuculus_saturatus:4.305119):2.813847):3.628256	Cuculus_poliocephalus:10.747221):11.644022):4.092776	Surniculus_dicruroides:26.484018):2.898086	(Cacomantis_sonneratii:15.298706	Cacomantis_merulinus:15.298706):14.0834):13.60164	Eudynamys_scolopaceus:42.983742):12.071287):19.663246):8.846473	(((Psittacula_finschii:79.327698
((((Polyplectron_bicalcaratum:14.448479	Bambusicola_fytchii:14.448481):1.870209	(Lophura_leucomelanos:13.46231	((Tragopan_temminckii:3.314234	Tragopan_blythii:3.314234):8.883688	Lophophorus_impejanus:12.197922):1.264388):2.856378):1.330425	((Arborophila_torqueola:4.471512	Arborophila_rufogularis:4.471512):1.49461	Arborophila_mandellii:5.966122):11.682991):81.391022	((((((Treron_bicinctus:5.573794	Treron_apicauda:5.573794):4.306396	Treron_sphenurus:9.88019):11.307213	(Ducula_badia:10.833037	Ducula_aenea:10.833037):10.354364):3.235196	Chalcophaps_indica:24.422598):0.749045	(((Streptopelia_orientalis:14.023399	Spilopelia_chinensis:14.023399):0.141456	((Columba_pulchricollis:11.279232	Columba_livia:11.279232):0.080745	Columba_leuconota:11.359978):2.804877):3.928522	Macropygia_unchall:18.093378):7.078267):61.69632	((((Ixobrychus_cinnamomeus:44.593002	(((Egretta_intermedia:16.036959	Ardea_alba:16.036959):6.327336	(Ardea_purpurea:21.205559	Bubulcus_coromandus:21.205559):1.158735):11.209366	(Egretta_garzetta:32.701756	Nycticorax_nycticorax:32.701756):0.871905):11.019345):28.711987	((Microcarbo_niger:66.634247	(Plegadis_falcinellus:64.096565	Anastomus_oscitans:64.096565):2.537687):5.173162	Pelecanus_philippensis:71.807419):1.497579):1.288866	((Vanellus_duvaucelii:25.406479	Vanellus_indicus:25.406479):46.268513	Porzana_bicolor:71.674988):2.918868):9.872746	(((Centropus_sinensis:14.080606	Centropus_bengalensis:14.080606):59.648319	((((((Hierococcyx_sparverioides:9.949436	Hierococcyx_nisicolor:9.949436):12.585546	Surniculus_dicruroides:22.534983):3.277836	(Cuculus_poliocephalus:8.379147	(Cuculus_micropterus:7.448048	(Cuculus_saturatus:4.106712	Cuculus_canorus:4.106712):3.341336):0.931099):17.43367):4.670637	(Cacomantis_sonneratii:15.399944	Cacomantis_merulinus:15.399944):15.083511):13.424446	Eudynamys_scolopaceus:43.907898):11.030672	(Phaenicophaeus_tristis:40.484734	Clamator_coromandus:40.484734):14.453838):18.790354):10.69592	(((Falco_subbuteo:13.925948
((((Arborophila_torqueola:7.425098	Arborophila_rufogularis:7.425098):0.609274	Arborophila_mandellii:8.034372):16.31156	((Lophura_leucomelanos:16.9035	(Lophophorus_impejanus:16.476311	(Tragopan_blythii:5.911892	Tragopan_temminckii:5.911892):10.564418):0.42719):4.615686	(Polyplectron_bicalcaratum:20.735464	Bambusicola_fytchii:20.735466):0.783721):2.826746):74.629745	(((Chalcophaps_indica:31.447714	(((Treron_apicauda:0.17857	Treron_sphenurus:0.17857):10.445343	Treron_bicinctus:10.623912):19.863073	(Ducula_badia:14.054095	Ducula_aenea:14.054095):16.43289):0.960728):2.370873	(Macropygia_unchall:21.022789	(Streptopelia_orientalis:17.308521	(((Columba_livia:2.122893	Columba_leuconota:2.122893):12.558621	Columba_pulchricollis:14.681516):2.245375	Spilopelia_chinensis:16.926889):0.381632):3.714267):12.795799):58.495079	((((Microcarbo_niger:71.762543	Pelecanus_philippensis:71.76255):1.266031	((Plegadis_falcinellus:67.991112	Anastomus_oscitans:67.991119):3.733781	(Ixobrychus_cinnamomeus:41.460537	((((Ardea_alba:14.409243	Egretta_intermedia:14.409243):5.009128	Ardea_purpurea:19.418369):0.706253	Bubulcus_coromandus:20.124624):15.946489	(Egretta_garzetta:34.322506	Nycticorax_nycticorax:34.32251):1.748606):5.389423):30.264359):1.303685):2.816115	(Porzana_bicolor:72.40757	(Vanellus_duvaucelii:22.353333	Vanellus_indicus:22.353333):50.054237):3.437125):13.182259	(((Centropus_bengalensis:18.467125	Centropus_sinensis:18.467125):59.333607	((((Cacomantis_sonneratii:20.960556	Cacomantis_merulinus:20.960556):13.301378	(Surniculus_dicruroides:26.235867	((((Cuculus_canorus:3.405952	Cuculus_saturatus:3.405952):6.779853	Cuculus_micropterus:10.185804):0.889628	Cuculus_poliocephalus:11.075432):14.047764	(Hierococcyx_nisicolor:14.771813	Hierococcyx_sparverioides:14.771813):10.351382):1.112672):8.026068):20.14377	Eudynamys_scolopaceus:54.405704):9.680799	(Phaenicophaeus_tristis:37.916451	Clamator_coromandus:37.916454):26.170055):13.714224):10.362436	(((((Psarisomus_dalhousiae:53.081554
((((Arborophila_rufogularis:7.023149	Arborophila_torqueola:7.023148):3.926252	Arborophila_mandellii:10.9494):14.612082	((Bambusicola_fytchii:21.887617	Polyplectron_bicalcaratum:21.887615):1.530304	(Lophura_leucomelanos:19.52479	(Lophophorus_impejanus:17.963392	(Tragopan_blythii:6.112536	Tragopan_temminckii:6.112536):11.850857):1.561395):3.893133):2.143561):73.350632	(((Chalcophaps_indica:32.866119	(((Treron_bicinctus:27.144577	Treron_apicauda:27.144579):0.210522	Treron_sphenurus:27.355103):4.985288	(Ducula_aenea:18.900114	Ducula_badia:18.900112):13.440275):0.525732):4.238493	(Macropygia_unchall:22.644382	(Streptopelia_orientalis:18.774878	(Spilopelia_chinensis:18.409311	((Columba_leuconota:1.219172	Columba_pulchricollis:1.219172):13.703506	Columba_livia:14.922678):3.486634):0.365564):3.869505):14.460232):54.301178	(((((Ixobrychus_cinnamomeus:45.349014	((Egretta_garzetta:31.600765	Nycticorax_nycticorax:31.600767):1.413988	((Ardea_alba:10.126274	Egretta_intermedia:10.126274):10.779894	(Bubulcus_coromandus:20.035057	Ardea_purpurea:20.035057):0.871112):12.108586):12.334257):18.638222	Pelecanus_philippensis:63.987236):3.847397	((Plegadis_falcinellus:62.569752	Anastomus_oscitans:62.569748):3.700214	Microcarbo_niger:66.269966):1.564668):11.6971	(Porzana_bicolor:77.462349	(Vanellus_indicus:11.369668	Vanellus_duvaucelii:11.369667):66.092682):2.069383):9.787957	(((Centropus_sinensis:20.006273	Centropus_bengalensis:20.006273):62.097496	((Clamator_coromandus:39.590187	Phaenicophaeus_tristis:39.590191):21.147648	(((Cacomantis_sonneratii:15.325114	Cacomantis_merulinus:15.325115):16.809431	(Surniculus_dicruroides:25.166334	((Hierococcyx_sparverioides:13.647238	Hierococcyx_nisicolor:13.647238):8.610593	(Cuculus_poliocephalus:10.566174	(Cuculus_micropterus:9.377301	(Cuculus_canorus:1.507316	Cuculus_saturatus:1.507316):7.869985):1.188873):11.691656):2.908505):6.968212):16.150591	Eudynamys_scolopaceus:48.285137):12.452701):21.365932):6.619923	(((Falco_subbuteo:16.080633
((((Bambusicola_fytchii:16.457838	Polyplectron_bicalcaratum:16.457838):2.009975	(Lophura_leucomelanos:15.514207	((Tragopan_blythii:4.127629	Tragopan_temminckii:4.127629):9.658501	Lophophorus_impejanus:13.78613):1.728077):2.953605):2.234861	((Arborophila_torqueola:6.419562	Arborophila_rufogularis:6.419562):0.551872	Arborophila_mandellii:6.971435):13.731238):90.98642	(((((Treron_bicinctus:14.97569	(Treron_apicauda:6.802393	Treron_sphenurus:6.802393):8.173298):13.445158	(Ducula_aenea:17.515249	Ducula_badia:17.515249):10.9056):0.491995	Chalcophaps_indica:28.912844):2.576923	((((Columba_leuconota:6.116325	Columba_pulchricollis:6.116325):8.29181	Columba_livia:14.408136):1.847586	(Streptopelia_orientalis:15.856794	Spilopelia_chinensis:15.856794):0.398927):2.406742	Macropygia_unchall:18.662464):12.827303):60.45435	((((Pelecanus_philippensis:74.382309	((((Bubulcus_coromandus:17.913984	(Ardea_purpurea:15.087674	(Egretta_intermedia:10.993688	Ardea_alba:10.993688):4.093986):2.826311):14.799951	Egretta_garzetta:32.713936):1.502337	Nycticorax_nycticorax:34.21627):12.84219	Ixobrychus_cinnamomeus:47.058464):27.323845):1.708855	((Plegadis_falcinellus:68.248955	Anastomus_oscitans:68.248962):6.748303	Microcarbo_niger:74.997261):1.093898):5.023732	((Vanellus_duvaucelii:31.233353	Vanellus_indicus:31.233351):46.520378	Porzana_bicolor:77.753738):3.361163):8.342792	((((Clamator_coromandus:42.217415	Phaenicophaeus_tristis:42.217415):14.373463	(Eudynamys_scolopaceus:48.152481	((((Hierococcyx_sparverioides:7.612977	Hierococcyx_nisicolor:7.612977):19.157982	(((Cuculus_canorus:1.665323	Cuculus_saturatus:1.665323):7.406321	Cuculus_micropterus:9.071643):1.471377	Cuculus_poliocephalus:10.543019):16.22794):4.110265	Surniculus_dicruroides:30.881226):4.997448	(Cacomantis_merulinus:9.511694	Cacomantis_sonneratii:9.511694):26.36698):12.273808):8.438396):19.692591	(Centropus_sinensis:15.078335	Centropus_bengalensis:15.078333):61.205132):12.824733	(((((Psarisomus_dalhousiae:60.807945
((((Lophura_leucomelanos:13.448519	(Lophophorus_impejanus:12.364557	(Tragopan_blythii:4.180015	Tragopan_temminckii:4.180015):8.184542):1.083962):2.93912	(Polyplectron_bicalcaratum:14.754148	Bambusicola_fytchii:14.754148):1.633489):2.031981	((Arborophila_rufogularis:1.569008	Arborophila_mandellii:1.569008):4.020801	Arborophila_torqueola:5.589808):12.829811):84.271484	(((((Treron_apicauda:25.891644	(Treron_bicinctus:14.919474	Treron_sphenurus:14.919474):10.972169):3.063523	(Ducula_aenea:12.775567	Ducula_badia:12.775566):16.1796):1.008829	Chalcophaps_indica:29.963995):2.577752	((((Columba_livia:12.888081	Columba_leuconota:12.888081):1.013327	Columba_pulchricollis:13.901407):4.045977	(Spilopelia_chinensis:17.391336	Streptopelia_orientalis:17.391336):0.556049):2.92788	Macropygia_unchall:20.875265):11.666484):61.957687	((((Ixobrychus_cinnamomeus:39.867706	((Egretta_garzetta:33.469627	Nycticorax_nycticorax:33.469631):1.218863	((Bubulcus_coromandus:17.547773	Ardea_purpurea:17.547773):1.679587	(Egretta_intermedia:13.954366	Ardea_alba:13.954366):5.272995):15.461132):5.179215):36.772369	(((Plegadis_falcinellus:68.833023	Anastomus_oscitans:68.833031):5.021917	Microcarbo_niger:73.85495):2.636451	Pelecanus_philippensis:76.491394):0.148684):10.730222	(Porzana_bicolor:81.607796	(Vanellus_duvaucelii:11.909228	Vanellus_indicus:11.909227):69.69857):5.762503):4.424332	((((((((Cuculus_poliocephalus:18.038597	((Cuculus_canorus:1.413921	Cuculus_saturatus:1.413921):3.900719	Cuculus_micropterus:5.314641):12.723957):12.192675	(Hierococcyx_nisicolor:14.268893	Hierococcyx_sparverioides:14.268894):15.962379):0.480834	Surniculus_dicruroides:30.712105):3.133059	(Cacomantis_merulinus:13.791333	Cacomantis_sonneratii:13.791333):20.053833):19.249401	Eudynamys_scolopaceus:53.09457):6.327031	(Phaenicophaeus_tristis:41.964817	Clamator_coromandus:41.964821):17.456781):20.360561	(Centropus_sinensis:17.076675	Centropus_bengalensis:17.076675):62.705486):11.250685	(((Psittacula_finschii:83.796753
((((Bambusicola_fytchii:10.872513	Polyplectron_bicalcaratum:10.872513):1.085679	(Lophura_leucomelanos:10.166681	(Lophophorus_impejanus:9.023834	(Tragopan_blythii:3.172768	Tragopan_temminckii:3.172768):5.851067):1.142848):1.79151):3.275858	((Arborophila_rufogularis:4.372012	Arborophila_torqueola:4.372012):0.758089	Arborophila_mandellii:5.1301):10.103949):98.28318	(((Chalcophaps_indica:22.519371	(((Treron_bicinctus:10.045807	Treron_sphenurus:10.045806):4.663431	Treron_apicauda:14.709237):6.553855	(Ducula_aenea:12.618509	Ducula_badia:12.618508):8.644584):1.256279):1.890057	(Macropygia_unchall:15.434313	((Streptopelia_orientalis:12.586229	Spilopelia_chinensis:12.586229):0.883907	((Columba_leuconota:9.013659	Columba_livia:9.013659):2.241786	Columba_pulchricollis:11.255444):2.214692):1.964176):8.975115):69.208771	((((Pelecanus_philippensis:74.953911	((Plegadis_falcinellus:68.017036	Anastomus_oscitans:68.017036):4.601376	Microcarbo_niger:72.618416):2.335499):0.824441	(((((Ardea_alba:9.186711	Egretta_intermedia:9.186711):12.398502	(Ardea_purpurea:18.02006	Bubulcus_coromandus:18.02006):3.565154):13.154526	Nycticorax_nycticorax:34.739738):2.124188	Egretta_garzetta:36.863926):5.877064	Ixobrychus_cinnamomeus:42.740993):33.037361):3.445842	((Vanellus_duvaucelii:15.926554	Vanellus_indicus:15.926553):55.30822	Porzana_bicolor:71.234772):7.98942):13.248203	((((Phaenicophaeus_tristis:37.856216	Clamator_coromandus:37.856216):29.898552	(((Surniculus_dicruroides:26.395922	((((Cuculus_saturatus:3.707104	Cuculus_canorus:3.707104):4.065562	Cuculus_micropterus:7.772667):3.86848	Cuculus_poliocephalus:11.641147):11.555906	(Hierococcyx_sparverioides:17.883295	Hierococcyx_nisicolor:17.883295):5.313758):3.198869):5.926912	(Cacomantis_sonneratii:24.577892	Cacomantis_merulinus:24.57789):7.744943):12.95945	Eudynamys_scolopaceus:45.28228):22.472481):13.076941	(Centropus_bengalensis:18.249664	Centropus_sinensis:18.249662):62.582047):10.806586	(((Psittacula_finschii:85.74498
((((Bambusicola_fytchii:21.026339	Polyplectron_bicalcaratum:21.02634):0.94771	(Lophura_leucomelanos:19.327602	(Lophophorus_impejanus:18.412638	(Tragopan_temminckii:4.759061	Tragopan_blythii:4.759061):13.653577):0.914964):2.646446):4.576158	(Arborophila_torqueola:7.930702	(Arborophila_rufogularis:4.639472	Arborophila_mandellii:4.639472):3.29123):18.619505):78.806252	(((Macropygia_unchall:19.347851	(((Columba_pulchricollis:13.551734	Columba_livia:13.551734):0.810801	Columba_leuconota:14.362535):1.094153	(Spilopelia_chinensis:14.114305	Streptopelia_orientalis:14.114304):1.342384):3.891162):9.278858	(((Treron_sphenurus:14.124121	(Treron_apicauda:10.503584	Treron_bicinctus:10.503584):3.620537):11.391479	(Ducula_aenea:11.460558	Ducula_badia:11.460558):14.055042):0.803334	Chalcophaps_indica:26.318932):2.307775):53.753712	((((Ixobrychus_cinnamomeus:42.842316	(Egretta_garzetta:32.170586	((Bubulcus_coromandus:20.020611	((Egretta_intermedia:12.519865	Ardea_alba:12.519865):3.672163	Ardea_purpurea:16.192028):3.828582):11.638084	Nycticorax_nycticorax:31.658695):0.51189):10.671728):28.183214	(Pelecanus_philippensis:68.833549	(Microcarbo_niger:67.826859	(Plegadis_falcinellus:59.857059	Anastomus_oscitans:59.857063):7.969802):1.00669):2.191975):3.222249	((Vanellus_indicus:20.534039	Vanellus_duvaucelii:20.534037):49.741486	Porzana_bicolor:70.275528):3.972254):6.098327	((((((Cacomantis_sonneratii:21.732971	Cacomantis_merulinus:21.732971):7.925195	((Hierococcyx_nisicolor:15.951589	Hierococcyx_sparverioides:15.95159):7.83893	(((Cuculus_micropterus:6.573207	(Cuculus_canorus:3.545619	Cuculus_saturatus:3.545619):3.027588):2.814475	Cuculus_poliocephalus:9.387681):12.772913	Surniculus_dicruroides:22.160593):1.629924):5.867649):11.302732	Eudynamys_scolopaceus:40.960896):5.66056	(Clamator_coromandus:38.105194	Phaenicophaeus_tristis:38.105194):8.516264):18.036739	(Centropus_sinensis:14.794441	Centropus_bengalensis:14.794441):49.863758):14.729362	((((((Pitta_sordida:21.875694
((((Polyplectron_bicalcaratum:14.722865	Bambusicola_fytchii:14.722865):0.906387	(Lophura_leucomelanos:13.041785	((Tragopan_temminckii:4.065404	Tragopan_blythii:4.065404):8.405156	Lophophorus_impejanus:12.47056):0.571224):2.587468):1.602437	(Arborophila_mandellii:10.518683	(Arborophila_rufogularis:5.11787	Arborophila_torqueola:5.11787):5.400813):6.713006):74.624588	((((((Columba_leuconota:7.538741	Columba_livia:7.538741):6.760453	Columba_pulchricollis:14.299194):2.053984	(Spilopelia_chinensis:15.089092	Streptopelia_orientalis:15.089091):1.264086):2.982353	Macropygia_unchall:19.335529):10.509283	(Chalcophaps_indica:27.849779	((Treron_bicinctus:12.176286	(Treron_apicauda:4.947227	Treron_sphenurus:4.947227):7.229058):14.003473	(Ducula_aenea:11.16941	Ducula_badia:11.169409):15.01035):1.670019):1.995036):53.245338	((((Pelecanus_philippensis:63.594639	((Nycticorax_nycticorax:23.909628	(((Egretta_intermedia:8.897797	Ardea_alba:8.897797):7.32833	(Bubulcus_coromandus:15.62246	Ardea_purpurea:15.62246):0.603667):6.461018	Egretta_garzetta:22.687145):1.222484):6.863567	Ixobrychus_cinnamomeus:30.773195):32.821438):0.526725	(Microcarbo_niger:63.452461	(Plegadis_falcinellus:58.681988	Anastomus_oscitans:58.681992):4.770475):0.668896):10.178447	(Porzana_bicolor:72.886261	(Vanellus_indicus:19.000755	Vanellus_duvaucelii:19.000755):53.885513):1.41354):4.729555	((((Phaenicophaeus_tristis:32.501957	Clamator_coromandus:32.501961):21.661333	(((Cacomantis_sonneratii:20.548632	Cacomantis_merulinus:20.548632):13.08439	(((Hierococcyx_nisicolor:15.036501	Hierococcyx_sparverioides:15.036501):13.739076	(Cuculus_poliocephalus:11.758343	(Cuculus_micropterus:10.692592	(Cuculus_canorus:1.029419	Cuculus_saturatus:1.029419):9.663173):1.065751):17.017235):2.038909	Surniculus_dicruroides:30.814487):2.818535):8.473572	Eudynamys_scolopaceus:42.10659):12.0567):13.572707	(Centropus_sinensis:15.623961	Centropus_bengalensis:15.62396):52.112038):11.12673	(((Falco_subbuteo:14.573005
((((Bambusicola_fytchii:28.371595	Polyplectron_bicalcaratum:28.371595):1.285592	(Lophura_leucomelanos:25.707655	((Tragopan_temminckii:8.009252	Tragopan_blythii:8.009252):12.927251	Lophophorus_impejanus:20.936502):4.771151):3.949533):2.868998	((Arborophila_rufogularis:9.231524	Arborophila_torqueola:9.231524):3.484066	Arborophila_mandellii:12.71559):19.810595):88.79055	(((Macropygia_unchall:22.049747	(((Columba_leuconota:5.066004	Columba_pulchricollis:5.066004):11.008577	Columba_livia:16.074581):2.512695	(Streptopelia_orientalis:17.970816	Spilopelia_chinensis:17.970814):0.616464):3.462471):13.10593	((((Treron_bicinctus:4.621705	Treron_sphenurus:4.621705):7.604652	Treron_apicauda:12.226358):18.494717	(Ducula_aenea:18.656757	Ducula_badia:18.656757):12.064315):1.243901	Chalcophaps_indica:31.964973):3.190704):57.697899	(((Pelecanus_philippensis:71.899391	((((Nycticorax_nycticorax:37.51561	Egretta_garzetta:37.51561):1.406613	(Ardea_purpurea:18.17111	(Bubulcus_coromandus:17.219685	(Egretta_intermedia:5.804343	Ardea_alba:5.804343):11.415341):0.951427):20.751112):4.766219	Ixobrychus_cinnamomeus:43.688438):25.674244	((Plegadis_falcinellus:63.66362	Anastomus_oscitans:63.66362):4.806471	Microcarbo_niger:68.470093):0.892591):2.5367):8.994761	((Vanellus_duvaucelii:28.417217	Vanellus_indicus:28.417217):47.890427	Porzana_bicolor:76.307648):4.586504):9.326519	(((Centropus_sinensis:15.089369	Centropus_bengalensis:15.089369):63.030434	((Clamator_coromandus:38.949211	Phaenicophaeus_tristis:38.949215):18.260448	(Eudynamys_scolopaceus:48.798168	(((Hierococcyx_sparverioides:18.598997	Hierococcyx_nisicolor:18.598999):7.763733	(Surniculus_dicruroides:23.663517	((Cuculus_micropterus:8.646249	(Cuculus_canorus:3.766565	Cuculus_saturatus:3.766565):4.879683):1.421856	Cuculus_poliocephalus:10.068105):13.595411):2.699215):8.080034	(Cacomantis_sonneratii:20.621151	Cacomantis_merulinus:20.621151):13.821614):14.355404):8.411491):20.910143):11.858634	(((Falco_subbuteo:16.864944
(((Arborophila_torqueola:7.215228	(Arborophila_rufogularis:3.067772	Arborophila_mandellii:3.067772):4.147456):20.7603	((Bambusicola_fytchii:22.477104	Polyplectron_bicalcaratum:22.477106):0.921839	(Lophura_leucomelanos:20.669533	(Lophophorus_impejanus:17.229895	(Tragopan_temminckii:4.943941	Tragopan_blythii:4.943941):12.285954):3.43964):2.72941):4.576583):84.64431	(((Chalcophaps_indica:33.826767	((Treron_bicinctus:16.713852	(Treron_sphenurus:2.514689	Treron_apicauda:2.514689):14.199162):16.108961	(Ducula_aenea:13.579604	Ducula_badia:13.579604):19.243208):1.003954):4.465498	(Macropygia_unchall:24.227005	((Streptopelia_orientalis:19.601906	(Columba_livia:16.129339	(Columba_leuconota:8.761354	Columba_pulchricollis:8.761354):7.367986):3.472565):0.508833	Spilopelia_chinensis:20.110737):4.116268):14.065258):55.353287	(((((Plegadis_falcinellus:69.202553	Anastomus_oscitans:69.202553):3.980188	Microcarbo_niger:73.182739):3.806752	((((Nycticorax_nycticorax:40.08709	Egretta_garzetta:40.08709):4.715839	((Ardea_purpurea:22.120155	(Ardea_alba:11.424639	Egretta_intermedia:11.424639):10.695518):2.499974	Bubulcus_coromandus:24.620132):20.1828):5.112383	Ixobrychus_cinnamomeus:49.915314):24.582287	Pelecanus_philippensis:74.497604):2.491893):3.277093	((Vanellus_duvaucelii:10.761316	Vanellus_indicus:10.761316):66.522949	Porzana_bicolor:77.284264):2.982322):9.709544	(((Centropus_sinensis:21.422268	Centropus_bengalensis:21.422268):61.449844	((Clamator_coromandus:39.1987	Phaenicophaeus_tristis:39.1987):23.143093	(Eudynamys_scolopaceus:55.187492	(((((Cuculus_micropterus:9.405934	(Cuculus_saturatus:1.763303	Cuculus_canorus:1.763303):7.642632):3.566679	Cuculus_poliocephalus:12.972613):12.786158	Surniculus_dicruroides:25.75877):0.44242	(Hierococcyx_nisicolor:13.005733	Hierococcyx_sparverioides:13.005733):13.195457):10.894039	(Cacomantis_sonneratii:15.234015	Cacomantis_merulinus:15.234015):21.861216):18.092264):7.154296):20.530325):6.743315	(((Falco_tinnunculus:15.158785
((((Bambusicola_fytchii:10.859802	Polyplectron_bicalcaratum:10.859802):0.781872	(Lophura_leucomelanos:9.853475	(Lophophorus_impejanus:9.334293	(Tragopan_blythii:1.889902	Tragopan_temminckii:1.889902):7.444391):0.519181):1.788201):1.511224	((Arborophila_torqueola:3.080967	Arborophila_rufogularis:3.080967):1.566296	Arborophila_mandellii:4.647263):8.505636):85.485397	(((Chalcophaps_indica:34.221073	(((Treron_bicinctus:11.659029	Treron_apicauda:11.659029):4.922119	Treron_sphenurus:16.581148):16.101105	(Ducula_badia:4.32421	Ducula_aenea:4.32421):28.358044):1.53882):4.099175	(Macropygia_unchall:23.726009	((Streptopelia_orientalis:19.756401	Spilopelia_chinensis:19.756401):0.149931	((Columba_livia:15.573343	Columba_leuconota:15.573343):1.4837	Columba_pulchricollis:17.057043):2.849288):3.819677):14.59424):48.687199	(((Pelecanus_philippensis:71.055252	((Plegadis_falcinellus:65.046478	Anastomus_oscitans:65.046486):5.176501	(Microcarbo_niger:62.816494	((((Egretta_intermedia:10.824641	Ardea_alba:10.824641):10.96824	(Ardea_purpurea:19.492392	Bubulcus_coromandus:19.492392):2.300488):13.117412	(Nycticorax_nycticorax:34.219086	Egretta_garzetta:34.219086):0.691205):9.390865	Ixobrychus_cinnamomeus:44.301159):18.515339):7.40649):0.832264):8.081327	((Vanellus_indicus:27.939999	Vanellus_duvaucelii:27.939999):46.335484	Porzana_bicolor:74.275475):4.861099):3.816123	((((((((Hierococcyx_nisicolor:10.081592	Hierococcyx_sparverioides:10.081592):14.249491	(((Cuculus_canorus:2.831575	Cuculus_saturatus:2.831576):4.142156	Cuculus_micropterus:6.973731):3.672537	Cuculus_poliocephalus:10.646268):13.684814):5.289195	Surniculus_dicruroides:29.620277):5.471212	(Cacomantis_merulinus:16.321936	Cacomantis_sonneratii:16.321936):18.769554):7.58831	Eudynamys_scolopaceus:42.679798):10.892292	(Phaenicophaeus_tristis:36.548409	Clamator_coromandus:36.548412):17.023682):24.025301	(Centropus_sinensis:15.582878	Centropus_bengalensis:15.582878):62.014511):4.771898	(((((Psarisomus_dalhousiae:46.593998
((((Polyplectron_bicalcaratum:18.307089	Bambusicola_fytchii:18.307089):1.968215	(Lophura_leucomelanos:16.533066	(Lophophorus_impejanus:15.712751	(Tragopan_temminckii:4.342729	Tragopan_blythii:4.342729):11.370023):0.820315):3.742238):1.896698	(Arborophila_mandellii:12.443431	(Arborophila_rufogularis:7.12552	Arborophila_torqueola:7.12552):5.317911):9.728571):74.974701	(((Macropygia_unchall:23.759418	((Streptopelia_orientalis:19.021669	Spilopelia_chinensis:19.021671):0.756351	(Columba_leuconota:17.891949	(Columba_pulchricollis:17.40976	Columba_livia:17.409758):0.48219):1.886072):3.981396):10.060397	(((Treron_sphenurus:25.669434	(Treron_apicauda:11.309844	Treron_bicinctus:11.309844):14.359591):4.889597	(Ducula_aenea:16.687187	Ducula_badia:16.687187):13.871842):1.077109	Chalcophaps_indica:31.636139):2.183674):53.71336	((((Plegadis_falcinellus:64.341522	Anastomus_oscitans:64.341522):4.054444	(Pelecanus_philippensis:66.572968	(Microcarbo_niger:64.431084	(((Nycticorax_nycticorax:38.939331	((Ardea_alba:18.202423	Egretta_intermedia:18.202423):7.001287	(Bubulcus_coromandus:23.4039	Ardea_purpurea:23.4039):1.799811):13.735622):0.825572	Egretta_garzetta:39.764904):2.734271	Ixobrychus_cinnamomeus:42.499172):21.931911):2.141884):1.822996):4.871768	((Vanellus_indicus:22.259037	Vanellus_duvaucelii:22.259037):50.196815	Porzana_bicolor:72.455849):0.811882):9.716933	((((Clamator_coromandus:34.888573	Phaenicophaeus_tristis:34.888573):19.456305	(Eudynamys_scolopaceus:45.834953	((((((Cuculus_saturatus:2.378531	Cuculus_canorus:2.378531):4.165252	Cuculus_micropterus:6.543784):1.327656	Cuculus_poliocephalus:7.87144):18.665672	(Hierococcyx_nisicolor:14.498341	Hierococcyx_sparverioides:14.498341):12.038771):3.120749	Surniculus_dicruroides:29.65786):2.367424	(Cacomantis_sonneratii:21.816734	Cacomantis_merulinus:21.816734):10.208549):13.809663):8.509927):20.08577	(Centropus_bengalensis:18.140341	Centropus_sinensis:18.140341):56.290306):8.448235	(((Falco_tinnunculus:13.409227
((((Lophura_leucomelanos:19.176365	((Tragopan_temminckii:4.710517	Tragopan_blythii:4.710517):12.74841	Lophophorus_impejanus:17.458927):1.717437):4.785808	(Bambusicola_fytchii:22.283592	Polyplectron_bicalcaratum:22.283592):1.678579):2.504421	(Arborophila_torqueola:8.687266	(Arborophila_rufogularis:3.629784	Arborophila_mandellii:3.629785):5.057482):17.779327):64.559296	(((Macropygia_unchall:17.271412	((Columba_leuconota:13.621456	(Columba_livia:12.752714	Columba_pulchricollis:12.752714):0.868742):1.683812	(Streptopelia_orientalis:15.010804	Spilopelia_chinensis:15.010805):0.294463):1.966144):12.529596	(Chalcophaps_indica:26.621353	((Treron_bicinctus:15.011535	(Treron_apicauda:12.296148	Treron_sphenurus:12.296148):2.715387):11.062057	(Ducula_aenea:2.944318	Ducula_badia:2.944318):23.129272):0.547762):3.179655):55.992893	((((((((Ardea_purpurea:21.464207	(Egretta_intermedia:15.263486	Ardea_alba:15.263486):6.200722):4.72678	Bubulcus_coromandus:26.190989):11.60979	Nycticorax_nycticorax:37.800777):2.697088	Egretta_garzetta:40.497864):7.42027	Ixobrychus_cinnamomeus:47.918137):25.008259	(Microcarbo_niger:71.257538	((Plegadis_falcinellus:66.976402	Anastomus_oscitans:66.976402):2.850437	Pelecanus_philippensis:69.826843):1.430703):1.668851):2.20454	(Porzana_bicolor:72.254379	(Vanellus_indicus:7.671785	Vanellus_duvaucelii:7.671784):64.582596):2.876554):6.32701	((((Clamator_coromandus:33.086327	Phaenicophaeus_tristis:33.086327):17.492462	(Eudynamys_scolopaceus:44.388565	((Surniculus_dicruroides:23.006571	((Hierococcyx_nisicolor:9.918983	Hierococcyx_sparverioides:9.918983):12.710109	(Cuculus_poliocephalus:8.587987	(Cuculus_micropterus:6.634195	(Cuculus_saturatus:1.583034	Cuculus_canorus:1.583034):5.051161):1.953792):14.041103):0.377479):4.647956	(Cacomantis_merulinus:19.720436	Cacomantis_sonneratii:19.720436):7.934092):16.734034):6.190227):22.87648	(Centropus_sinensis:12.676155	Centropus_bengalensis:12.676155):60.779114):7.798102	(((Falco_tinnunculus:14.892566
((((Bambusicola_fytchii:19.273666	Polyplectron_bicalcaratum:19.273668):1.442965	(Lophura_leucomelanos:18.136194	((Tragopan_blythii:4.690761	Tragopan_temminckii:4.690761):11.597374	Lophophorus_impejanus:16.288136):1.84806):2.580437):3.12943	((Arborophila_rufogularis:2.76317	Arborophila_mandellii:2.76317):4.412107	Arborophila_torqueola:7.175277):16.670784):80.053711	(((((Treron_bicinctus:20.259672	(Treron_sphenurus:12.793809	Treron_apicauda:12.793809):7.465863):5.891641	(Ducula_aenea:0.272439	Ducula_badia:0.272439):25.878872):1.804332	Chalcophaps_indica:27.955647):3.069096	(((Columba_pulchricollis:12.433949	(Columba_leuconota:1.696072	Columba_livia:1.696072):10.737879):2.958949	(Spilopelia_chinensis:14.239786	Streptopelia_orientalis:14.239786):1.153112):3.779789	Macropygia_unchall:19.172688):11.852053):52.048073	((((Pelecanus_philippensis:69.861801	(Plegadis_falcinellus:64.341301	Anastomus_oscitans:64.341301):5.520499):0.925522	((((Egretta_garzetta:33.290768	Nycticorax_nycticorax:33.290764):1.870476	((Egretta_intermedia:12.003042	Ardea_alba:12.003042):6.62126	(Bubulcus_coromandus:15.768759	Ardea_purpurea:15.768759):2.855543):16.536938):7.500137	Ixobrychus_cinnamomeus:42.661381):26.114862	Microcarbo_niger:68.776237):2.011081):3.823811	(Porzana_bicolor:73.734596	(Vanellus_duvaucelii:21.991903	Vanellus_indicus:21.991903):51.742687):0.876541):8.019508	((((((Cacomantis_sonneratii:21.634739	Cacomantis_merulinus:21.634739):7.581005	(Surniculus_dicruroides:28.3078	((Cuculus_poliocephalus:14.880543	(Cuculus_micropterus:8.974093	(Cuculus_saturatus:3.762454	Cuculus_canorus:3.762454):5.211639):5.906449):12.875883	(Hierococcyx_nisicolor:19.711872	Hierococcyx_sparverioides:19.711872):8.044553):0.551375):0.907943):14.726736	Eudynamys_scolopaceus:43.942482):9.02045	(Phaenicophaeus_tristis:36.003052	Clamator_coromandus:36.003048):16.959881):23.814064	(Centropus_sinensis:17.471224	Centropus_bengalensis:17.471226):59.305771):5.231276	(((((Psarisomus_dalhousiae:39.350273
(((Arborophila_mandellii:8.444283	(Arborophila_torqueola:6.358614	Arborophila_rufogularis:6.358614):2.085669):13.294648	((Bambusicola_fytchii:18.210527	Polyplectron_bicalcaratum:18.210529):1.745271	(Lophura_leucomelanos:16.593657	(Lophophorus_impejanus:15.638228	(Tragopan_blythii:4.990337	Tragopan_temminckii:4.990337):10.647891):0.955427):3.362144):1.783132):75.650215	((((((Treron_bicinctus:12.561434	Treron_sphenurus:12.561435):14.660384	Treron_apicauda:27.221819):0.199829	(Ducula_aenea:17.510914	Ducula_badia:17.510914):9.910734):2.936066	Chalcophaps_indica:30.357714):1.878622	(Macropygia_unchall:20.222569	((Streptopelia_orientalis:16.664513	Spilopelia_chinensis:16.664513):0.549634	((Columba_pulchricollis:6.092774	Columba_leuconota:6.092774):7.861802	Columba_livia:13.954576):3.25957):3.008421):12.013767):58.636269	((((Microcarbo_niger:66.502075	((((Bubulcus_coromandus:15.520799	(Ardea_purpurea:13.980278	(Egretta_intermedia:9.948516	Ardea_alba:9.948516):4.031762):1.54052):11.48837	Nycticorax_nycticorax:27.009169):6.979419	Egretta_garzetta:33.988586):5.168534	Ixobrychus_cinnamomeus:39.157124):27.344959):2.616483	((Plegadis_falcinellus:62.450714	Anastomus_oscitans:62.450714):6.317491	Pelecanus_philippensis:68.768204):0.350355):12.052496	((Vanellus_duvaucelii:26.907995	Vanellus_indicus:26.907995):48.305511	Porzana_bicolor:75.213509):5.957553):4.112209	((((Phaenicophaeus_tristis:33.942104	Clamator_coromandus:33.942108):23.996782	(((Cacomantis_merulinus:18.083696	Cacomantis_sonneratii:18.083696):11.296616	(((Hierococcyx_nisicolor:10.639103	Hierococcyx_sparverioides:10.639103):9.428197	(Cuculus_poliocephalus:12.126829	((Cuculus_saturatus:1.345153	Cuculus_canorus:1.345153):6.348561	Cuculus_micropterus:7.693715):4.433114):7.940472):6.013611	Surniculus_dicruroides:26.08091):3.2994):14.143835	Eudynamys_scolopaceus:43.524147):14.414742):15.736645	(Centropus_bengalensis:14.747692	Centropus_sinensis:14.747692):58.927841):11.589573	(((Falco_tinnunculus:10.88052
(((Arborophila_torqueola:3.958668	(Arborophila_mandellii:1.898986	Arborophila_rufogularis:1.898986):2.059682):12.285554	((Lophura_leucomelanos:12.511312	((Tragopan_blythii:3.786628	Tragopan_temminckii:3.786628):7.605859	Lophophorus_impejanus:11.392487):1.118826):2.293731	(Bambusicola_fytchii:13.180846	Polyplectron_bicalcaratum:13.180847):1.624197):1.439179):72.436279	(((((Streptopelia_orientalis:16.406572	Spilopelia_chinensis:16.406572):0.224737	(Columba_livia:15.043848	(Columba_leuconota:12.670946	Columba_pulchricollis:12.670946):2.3729):1.587463):2.763249	Macropygia_unchall:19.394558):10.939116	((((Treron_apicauda:6.02333	Treron_bicinctus:6.02333):9.919228	Treron_sphenurus:15.942557):11.514465	(Ducula_badia:17.862396	Ducula_aenea:17.862398):9.594625):0.789839	Chalcophaps_indica:28.246861):2.086812):52.201725	(((Pelecanus_philippensis:72.755875	((((((Bubulcus_coromandus:14.822206	Ardea_purpurea:14.822205):0.869006	(Egretta_intermedia:14.448654	Ardea_alba:14.448654):1.242557):17.166672	Nycticorax_nycticorax:32.857883):0.672303	Egretta_garzetta:33.53019):5.915072	Ixobrychus_cinnamomeus:39.445255):33.049515	((Plegadis_falcinellus:61.049995	Anastomus_oscitans:61.049988):10.739716	Microcarbo_niger:71.789711):0.705066):0.261106):1.28785	(Porzana_bicolor:71.91938	(Vanellus_indicus:1.084717	Vanellus_duvaucelii:1.084717):70.834656):2.124359):7.569935	((((Eudynamys_scolopaceus:41.015038	((Cacomantis_sonneratii:18.946756	Cacomantis_merulinus:18.946756):8.451144	((Surniculus_dicruroides:20.03639	(Hierococcyx_sparverioides:15.013033	Hierococcyx_nisicolor:15.013033):5.023357):0.647472	((Cuculus_micropterus:6.995608	(Cuculus_canorus:2.356236	Cuculus_saturatus:2.356236):4.639373):2.419894	Cuculus_poliocephalus:9.415503):11.26836):6.714038):13.617139):15.485271	(Phaenicophaeus_tristis:32.828938	Clamator_coromandus:32.828934):23.671377):17.269093	(Centropus_sinensis:11.682899	Centropus_bengalensis:11.682899):62.086506):7.743747	(((((Psarisomus_dalhousiae:40.215237
(((Arborophila_mandellii:6.893354	(Arborophila_torqueola:5.436944	Arborophila_rufogularis:5.436944):1.45641):12.631447	((Bambusicola_fytchii:15.10626	Polyplectron_bicalcaratum:15.10626):1.849958	(Lophura_leucomelanos:13.845505	(Lophophorus_impejanus:12.945848	(Tragopan_blythii:3.503697	Tragopan_temminckii:3.503697):9.442152):0.899656):3.110714):2.568583):80.341782	(((((Streptopelia_orientalis:15.839692	Spilopelia_chinensis:15.839693):0.063655	((Columba_leuconota:11.461668	Columba_livia:11.461667):0.249414	Columba_pulchricollis:11.711082):4.192266):3.734485	Macropygia_unchall:19.637833):10.963675	(((Treron_bicinctus:15.810205	(Treron_apicauda:10.792363	Treron_sphenurus:10.792364):5.017842):10.808186	(Ducula_badia:9.741158	Ducula_aenea:9.741158):16.877232):0.660732	Chalcophaps_indica:27.279121):3.322385):54.326035	((((((((Egretta_intermedia:9.404448	Ardea_alba:9.404448):6.551177	(Bubulcus_coromandus:15.741467	Ardea_purpurea:15.741468):0.214156):12.392348	(Egretta_garzetta:28.204983	Nycticorax_nycticorax:28.204985):0.142988):7.690145	Ixobrychus_cinnamomeus:36.038116):33.673859	((Plegadis_falcinellus:65.1185	Anastomus_oscitans:65.1185):4.169931	Microcarbo_niger:69.288429):0.423549):0.285887	Pelecanus_philippensis:69.997864):8.276485	((Vanellus_duvaucelii:23.713188	Vanellus_indicus:23.713184):50.02689	Porzana_bicolor:73.740082):4.534269):5.554926	(((Centropus_bengalensis:14.507516	Centropus_sinensis:14.507515):55.886253	((Clamator_coromandus:35.941456	Phaenicophaeus_tristis:35.941456):17.76638	((((((Cuculus_micropterus:7.499202	(Cuculus_saturatus:2.142191	Cuculus_canorus:2.142191):5.357011):1.593871	Cuculus_poliocephalus:9.093073):11.292498	(Hierococcyx_sparverioides:6.041865	Hierococcyx_nisicolor:6.041865):14.343706):1.741206	Surniculus_dicruroides:22.126778):8.11011	(Cacomantis_merulinus:15.007218	Cacomantis_sonneratii:15.007219):15.22967):13.131292	Eudynamys_scolopaceus:43.368179):10.339657):16.685932):13.256985	((Psittacula_finschii:78.063667
((((Polyplectron_bicalcaratum:22.356976	Bambusicola_fytchii:22.356976):1.227202	(Lophura_leucomelanos:17.754156	((Tragopan_blythii:4.864522	Tragopan_temminckii:4.864522):11.953751	Lophophorus_impejanus:16.818272):0.935884):5.83002):3.464586	((Arborophila_mandellii:0.77854	Arborophila_torqueola:0.77854):6.664514	Arborophila_rufogularis:7.443053):19.605709):78.098083	(((Macropygia_unchall:21.692032	((Spilopelia_chinensis:15.653261	Streptopelia_orientalis:15.653262):0.694443	((Columba_pulchricollis:13.706127	Columba_livia:13.706127):1.682634	Columba_leuconota:15.38876):0.958944):5.344326):11.956715	(Chalcophaps_indica:29.373522	(((Treron_bicinctus:11.97298	Treron_apicauda:11.97298):5.664384	Treron_sphenurus:17.637363):10.607091	(Ducula_aenea:21.252604	Ducula_badia:21.252605):6.991852):1.129064):4.275225):57.531082	(((((Microcarbo_niger:66.702621	(Plegadis_falcinellus:62.610825	Anastomus_oscitans:62.610821):4.091799):1.192691	((Nycticorax_nycticorax:37.757442	(Egretta_garzetta:36.735252	((Ardea_purpurea:18.952835	(Egretta_intermedia:10.049785	Ardea_alba:10.049785):8.903049):5.991673	Bubulcus_coromandus:24.944508):11.790745):1.022191):6.719119	Ixobrychus_cinnamomeus:44.476562):23.418753):4.968283	Pelecanus_philippensis:72.863602):3.201399	(Porzana_bicolor:73.727837	(Vanellus_indicus:13.234505	Vanellus_duvaucelii:13.234505):60.49334):2.33715):14.491688	((((Clamator_coromandus:36.175636	Phaenicophaeus_tristis:36.175636):20.344608	(Eudynamys_scolopaceus:49.910782	((Cacomantis_merulinus:20.622663	Cacomantis_sonneratii:20.622663):11.81591	((Hierococcyx_sparverioides:13.150208	Hierococcyx_nisicolor:13.150208):13.201427	((Cuculus_poliocephalus:14.607258	(Cuculus_micropterus:7.463171	(Cuculus_canorus:4.00039	Cuculus_saturatus:4.000389):3.462781):7.144088):10.122094	Surniculus_dicruroides:24.729353):1.622282):6.086938):17.47221):6.609465):24.32353	(Centropus_bengalensis:16.441027	Centropus_sinensis:16.441027):64.402748):9.477048	(((Psittacula_finschii:85.251511
((((Lophura_leucomelanos:15.85301	(Lophophorus_impejanus:14.066628	(Tragopan_temminckii:4.207943	Tragopan_blythii:4.207943):9.858686):1.786381):3.228259	(Bambusicola_fytchii:16.138222	Polyplectron_bicalcaratum:16.138222):2.943048):2.689337	(Arborophila_torqueola:5.813556	(Arborophila_mandellii:4.760748	Arborophila_rufogularis:4.760749):1.052807):15.95705):72.125008	((((((Treron_bicinctus:17.141411	Treron_apicauda:17.141411):10.250956	Treron_sphenurus:27.392366):7.444433	(Ducula_aenea:16.272915	Ducula_badia:16.272917):18.563885):1.880311	Chalcophaps_indica:36.71711):3.930305	(((Streptopelia_orientalis:20.510088	Spilopelia_chinensis:20.510088):2.850963	((Columba_livia:14.504571	Columba_leuconota:14.504571):3.987334	Columba_pulchricollis:18.491905):4.869146):3.437137	Macropygia_unchall:26.798189):13.84923):46.78656	((((((Plegadis_falcinellus:62.070377	Anastomus_oscitans:62.070374):3.761867	Microcarbo_niger:65.832237):2.456992	((Nycticorax_nycticorax:35.10067	(((Bubulcus_coromandus:17.376616	(Ardea_alba:11.857101	Egretta_intermedia:11.857101):5.519515):0.509013	Ardea_purpurea:17.88563):16.65065	Egretta_garzetta:34.536282):0.564393):9.406579	Ixobrychus_cinnamomeus:44.507256):23.781982):0.452145	Pelecanus_philippensis:68.741379):10.046961	(Porzana_bicolor:74.484436	(Vanellus_duvaucelii:12.025181	Vanellus_indicus:12.025181):62.459259):4.303903):6.359862	(((Centropus_bengalensis:13.653908	Centropus_sinensis:13.653909):64.048584	((Clamator_coromandus:37.732971	Phaenicophaeus_tristis:37.732971):18.655048	((((Surniculus_dicruroides:22.671146	(Hierococcyx_nisicolor:17.042374	Hierococcyx_sparverioides:17.042374):5.628773):4.198184	(Cuculus_poliocephalus:10.227397	(Cuculus_micropterus:8.079935	(Cuculus_saturatus:2.949996	Cuculus_canorus:2.949996):5.129938):2.147462):16.641933):5.760139	(Cacomantis_merulinus:19.95763	Cacomantis_sonneratii:19.95763):12.671841):14.845764	Eudynamys_scolopaceus:47.475235):8.912785):21.314472):7.326226	((((((Hydrornis_nipalensis:19.954538
((((Arborophila_rufogularis:7.239026	Arborophila_mandellii:7.239026):0.376141	Arborophila_torqueola:7.615168):14.850138	((Bambusicola_fytchii:19.877907	Polyplectron_bicalcaratum:19.877907):0.628397	(Lophura_leucomelanos:16.784334	(Lophophorus_impejanus:14.54582	(Tragopan_temminckii:4.868196	Tragopan_blythii:4.868196):9.677625):2.238514):3.721969):1.959001):74.894989	(((Chalcophaps_indica:34.311432	((Treron_sphenurus:16.075634	(Treron_bicinctus:12.444327	Treron_apicauda:12.444328):3.631307):16.839325	(Ducula_badia:16.181551	Ducula_aenea:16.181551):16.73341):1.396473):2.109289	(((Spilopelia_chinensis:17.709301	Streptopelia_orientalis:17.709303):0.441041	(Columba_livia:16.631657	(Columba_leuconota:4.074845	Columba_pulchricollis:4.074845):12.55681):1.518687):4.533698	Macropygia_unchall:22.68404):13.736682):45.717278	((((Microcarbo_niger:69.007797	(Plegadis_falcinellus:64.644073	Anastomus_oscitans:64.644073):4.363731):2.066375	(Pelecanus_philippensis:68.957489	(Ixobrychus_cinnamomeus:42.178593	((Bubulcus_coromandus:20.375666	((Ardea_alba:14.014051	Egretta_intermedia:14.014051):4.642653	Ardea_purpurea:18.656704):1.718962):13.928606	(Egretta_garzetta:32.995598	Nycticorax_nycticorax:32.995594):1.308676):7.874318):26.778896):2.116687):6.491918	((Vanellus_duvaucelii:26.906446	Vanellus_indicus:26.906448):49.156792	Porzana_bicolor:76.06324):1.502855):3.522945	((((((((Cuculus_poliocephalus:7.987091	((Cuculus_canorus:1.684973	Cuculus_saturatus:1.684973):3.620117	Cuculus_micropterus:5.30509):2.682001):13.02118	(Hierococcyx_nisicolor:13.538085	Hierococcyx_sparverioides:13.538085):7.470186):5.915465	Surniculus_dicruroides:26.923737):4.578346	(Cacomantis_sonneratii:18.563854	Cacomantis_merulinus:18.563854):12.938229):11.029771	Eudynamys_scolopaceus:42.531853):9.888389	(Clamator_coromandus:31.538235	Phaenicophaeus_tristis:31.538237):20.882008):17.780491	(Centropus_bengalensis:14.753585	Centropus_sinensis:14.753584):55.447147):10.515405	(((Psittacula_finschii:77.062782
((((Arborophila_torqueola:4.403161	Arborophila_mandellii:4.403161):1.935451	Arborophila_rufogularis:6.338612):14.910418	((Bambusicola_fytchii:17.800472	Polyplectron_bicalcaratum:17.800474):0.651643	(Lophura_leucomelanos:15.498466	(Lophophorus_impejanus:13.55076	(Tragopan_blythii:5.553803	Tragopan_temminckii:5.553803):7.996957):1.947705):2.953652):2.796911):81.593391	((((((Treron_bicinctus:20.763851	Treron_sphenurus:20.763853):12.940055	Treron_apicauda:33.703907):3.912871	(Ducula_badia:21.938393	Ducula_aenea:21.938393):15.678387):1.844054	Chalcophaps_indica:39.460831):2.335346	(Macropygia_unchall:29.118038	(Streptopelia_orientalis:25.397783	(((Columba_leuconota:14.197374	Columba_livia:14.197374):6.688786	Columba_pulchricollis:20.88616):2.891186	Spilopelia_chinensis:23.777346):1.620438):3.720255):12.678138):47.696819	((((((Ixobrychus_cinnamomeus:37.888508	(Nycticorax_nycticorax:30.309401	(Egretta_garzetta:27.498539	((Bubulcus_coromandus:18.713726	Ardea_purpurea:18.713726):1.078515	(Egretta_intermedia:11.718575	Ardea_alba:11.718575):8.073666):7.706297):2.810862):7.57911):33.173576	(Plegadis_falcinellus:63.632107	Anastomus_oscitans:63.632111):7.429979):0.343241	Microcarbo_niger:71.405327):0.569211	Pelecanus_philippensis:71.974548):7.343187	((Vanellus_indicus:17.777615	Vanellus_duvaucelii:17.777615):59.679832	Porzana_bicolor:77.457458):1.860279):2.701971	((((((((Cuculus_poliocephalus:6.95824	(Cuculus_micropterus:4.459216	(Cuculus_saturatus:1.556807	Cuculus_canorus:1.556807):2.902409):2.499024):11.297084	(Hierococcyx_sparverioides:12.195908	Hierococcyx_nisicolor:12.195908):6.059417):5.865836	Surniculus_dicruroides:24.121159):3.540304	(Cacomantis_sonneratii:19.649042	Cacomantis_merulinus:19.64904):8.012424):14.167338	Eudynamys_scolopaceus:41.828804):11.716089	(Clamator_coromandus:35.285023	Phaenicophaeus_tristis:35.285023):18.259869):20.559746	(Centropus_bengalensis:13.934891	Centropus_sinensis:13.934891):60.169746):6.852461	(((Psittacula_finschii:75.199532
((((Arborophila_mandellii:7.503966	Arborophila_rufogularis:7.503966):1.008471	Arborophila_torqueola:8.512438):22.177855	((Polyplectron_bicalcaratum:24.257248	Bambusicola_fytchii:24.257252):2.432929	(Lophura_leucomelanos:21.007263	((Tragopan_blythii:6.698395	Tragopan_temminckii:6.698396):12.811073	Lophophorus_impejanus:19.509468):1.497794):5.682917):4.000113):76.21563	(((Chalcophaps_indica:36.026314	((Treron_apicauda:18.660164	(Treron_sphenurus:8.894958	Treron_bicinctus:8.894958):9.765208):15.166356	(Ducula_aenea:18.883778	Ducula_badia:18.88378):14.942743):2.199794):3.297941	(((Columba_leuconota:16.876463	(Columba_pulchricollis:16.469688	Columba_livia:16.469688):0.406775):5.756435	(Streptopelia_orientalis:19.480675	Spilopelia_chinensis:19.480677):3.152223):3.517745	Macropygia_unchall:26.150642):13.173615):54.104992	((((Pelecanus_philippensis:66.549728	(Plegadis_falcinellus:61.427917	Anastomus_oscitans:61.427917):5.121803):2.051629	((Ixobrychus_cinnamomeus:41.386108	(Egretta_garzetta:35.984924	(((Egretta_intermedia:13.115685	Ardea_alba:13.115684):5.360085	(Bubulcus_coromandus:16.692604	Ardea_purpurea:16.692604):1.783163):6.79958	Nycticorax_nycticorax:25.275349):10.709576):5.401182):23.134686	Microcarbo_niger:64.52079):4.080556):7.586128	(Porzana_bicolor:73.458618	(Vanellus_duvaucelii:18.037106	Vanellus_indicus:18.037106):55.421509):2.728864):14.727288	((((Eudynamys_scolopaceus:52.29533	((Cacomantis_merulinus:20.1873	Cacomantis_sonneratii:20.1873):18.962315	(((Cuculus_poliocephalus:9.646841	(Cuculus_micropterus:5.956886	(Cuculus_saturatus:2.33447	Cuculus_canorus:2.33447):3.622416):3.689955):16.522001	Surniculus_dicruroides:26.168842):0.350001	(Hierococcyx_sparverioides:15.557259	Hierococcyx_nisicolor:15.557259):10.961585):12.630773):13.145711):9.573011	(Phaenicophaeus_tristis:39.421074	Clamator_coromandus:39.42107):22.447269):17.43688	(Centropus_bengalensis:22.745815	Centropus_sinensis:22.745815):56.559402):11.316151	(((Falco_tinnunculus:15.888049
((((Lophura_leucomelanos:17.15901	(Lophophorus_impejanus:15.35639	(Tragopan_blythii:5.370393	Tragopan_temminckii:5.370393):9.985996):1.80262):3.965498	(Bambusicola_fytchii:18.3934	Polyplectron_bicalcaratum:18.393402):2.731105):2.953428	((Arborophila_mandellii:3.230877	Arborophila_torqueola:3.230876):3.599592	Arborophila_rufogularis:6.830469):17.247465):82.266083	((((((Treron_bicinctus:10.067209	Treron_apicauda:10.067209):3.869467	Treron_sphenurus:13.936676):17.765676	(Ducula_badia:19.141186	Ducula_aenea:19.141186):12.561168):1.610718	Chalcophaps_indica:33.313072):3.972828	(((Spilopelia_chinensis:18.847952	Streptopelia_orientalis:18.847952):0.775049	((Columba_pulchricollis:6.348701	Columba_leuconota:6.348701):10.41323	Columba_livia:16.76193):2.861069):2.976814	Macropygia_unchall:22.599815):14.686083):56.439091	(((((Plegadis_falcinellus:68.416252	Anastomus_oscitans:68.416252):2.610147	Microcarbo_niger:71.02639):3.187414	(((Egretta_garzetta:32.248672	(((Bubulcus_coromandus:18.635426	Ardea_purpurea:18.635426):0.769945	(Egretta_intermedia:16.226265	Ardea_alba:16.226265):3.179106):12.269701	Nycticorax_nycticorax:31.675072):0.573602):14.78409	Ixobrychus_cinnamomeus:47.032764):26.760757	Pelecanus_philippensis:73.793533):0.420291):2.040088	(Porzana_bicolor:74.248962	(Vanellus_indicus:0.796761	Vanellus_duvaucelii:0.796761):73.452202):2.004934):15.037832	((((Clamator_coromandus:37.649025	Phaenicophaeus_tristis:37.649025):18.499428	(Eudynamys_scolopaceus:49.901394	((Cacomantis_sonneratii:21.318214	Cacomantis_merulinus:21.318214):11.787093	(((Cuculus_poliocephalus:12.361981	(Cuculus_micropterus:7.033607	(Cuculus_canorus:1.06705	Cuculus_saturatus:1.06705):5.966557):5.328375):16.151573	Surniculus_dicruroides:28.513556):2.779526	(Hierococcyx_sparverioides:18.414104	Hierococcyx_nisicolor:18.414106):12.878975):1.812228):16.796091):6.247053):31.07585	(Centropus_sinensis:14.90855	Centropus_bengalensis:14.90855):72.31575):3.244767	(((Psittacula_finschii:84.492081
((((Lophura_leucomelanos:11.655905	(Lophophorus_impejanus:10.358098	(Tragopan_blythii:4.146356	Tragopan_temminckii:4.146356):6.211742):1.297806):3.706516	(Bambusicola_fytchii:13.684977	Polyplectron_bicalcaratum:13.684977):1.677445):1.584168	((Arborophila_rufogularis:4.252094	Arborophila_torqueola:4.252094):0.718278	Arborophila_mandellii:4.970372):11.976216):93.334946	(((Macropygia_unchall:23.44775	(((Columba_livia:8.339167	Columba_leuconota:8.339167):7.592813	Columba_pulchricollis:15.93198):4.880104	(Spilopelia_chinensis:19.287956	Streptopelia_orientalis:19.287956):1.524129):2.635666):16.804329	(((Treron_bicinctus:30.339678	(Treron_sphenurus:5.006193	Treron_apicauda:5.006194):25.333485):3.781375	(Ducula_badia:19.753448	Ducula_aenea:19.753448):14.367603):1.020002	Chalcophaps_indica:35.141056):5.111025):49.266937	((((Pelecanus_philippensis:68.395859	(Microcarbo_niger:66.282883	(Plegadis_falcinellus:52.553234	Anastomus_oscitans:52.553234):13.729644):2.112982):6.671666	((((Bubulcus_coromandus:20.604338	((Egretta_intermedia:12.120504	Ardea_alba:12.120505):5.763097	Ardea_purpurea:17.883602):2.720735):8.60744	Nycticorax_nycticorax:29.211779):0.658151	Egretta_garzetta:29.869928):9.79339	Ixobrychus_cinnamomeus:39.663319):35.404205):1.673069	(Porzana_bicolor:71.142288	(Vanellus_indicus:18.550097	Vanellus_duvaucelii:18.550098):52.59219):5.598308):11.04946	((((((Cacomantis_sonneratii:12.849555	Cacomantis_merulinus:12.849556):13.052358	(Surniculus_dicruroides:21.124496	((Cuculus_poliocephalus:8.381704	((Cuculus_canorus:1.751493	Cuculus_saturatus:1.751493):5.337012	Cuculus_micropterus:7.088505):1.293199):8.025587	(Hierococcyx_sparverioides:9.546959	Hierococcyx_nisicolor:9.546959):6.860332):4.717204):4.777417):17.227415	Eudynamys_scolopaceus:43.129326):11.928451	(Clamator_coromandus:35.944458	Phaenicophaeus_tristis:35.944458):19.113321):18.38905	(Centropus_sinensis:13.050428	Centropus_bengalensis:13.050427):60.396393):14.064551	(((Falco_subbuteo:14.390208
(((Arborophila_rufogularis:6.514605	(Arborophila_mandellii:0.093648	Arborophila_torqueola:0.093648):6.420958):17.410734	((Lophura_leucomelanos:17.282419	((Tragopan_temminckii:3.911947	Tragopan_blythii:3.911947):10.632375	Lophophorus_impejanus:14.544322):2.738097):4.111803	(Bambusicola_fytchii:19.81629	Polyplectron_bicalcaratum:19.81629):1.577932):2.531116):94.122772	(((Chalcophaps_indica:30.588507	(((Treron_bicinctus:1.601431	Treron_sphenurus:1.601431):22.068693	Treron_apicauda:23.670124):5.814125	(Ducula_badia:18.467442	Ducula_aenea:18.467438):11.016809):1.104256):2.802013	(((Columba_leuconota:15.034569	(Columba_pulchricollis:14.244002	Columba_livia:14.244002):0.790567):3.177499	(Streptopelia_orientalis:17.06115	Spilopelia_chinensis:17.06115):1.150919):4.968635	Macropygia_unchall:23.180702):10.209816):56.888458	((((Pelecanus_philippensis:71.336746	(Ixobrychus_cinnamomeus:37.633919	((Nycticorax_nycticorax:30.289021	Egretta_garzetta:30.289021):0.828892	((Ardea_purpurea:19.715168	Bubulcus_coromandus:19.715166):3.605151	(Egretta_intermedia:19.367571	Ardea_alba:19.367571):3.952748):7.797594):6.516006):33.702827):3.842718	(Microcarbo_niger:74.079971	(Plegadis_falcinellus:68.095024	Anastomus_oscitans:68.095016):5.984962):1.099483):3.503338	(Porzana_bicolor:75.754913	(Vanellus_indicus:7.880701	Vanellus_duvaucelii:7.880701):67.874222):2.927883):10.239122	(((Centropus_bengalensis:16.215954	Centropus_sinensis:16.215956):64.334076	((Phaenicophaeus_tristis:32.019718	Clamator_coromandus:32.019718):27.166233	(((Cacomantis_merulinus:14.019217	Cacomantis_sonneratii:14.019217):17.883228	(((((Cuculus_saturatus:1.802461	Cuculus_canorus:1.802461):5.874925	Cuculus_micropterus:7.677385):1.724779	Cuculus_poliocephalus:9.402164):11.487703	(Hierococcyx_sparverioides:12.721716	Hierococcyx_nisicolor:12.721716):8.168152):3.281014	Surniculus_dicruroides:24.170883):7.731564):15.432618	Eudynamys_scolopaceus:47.335064):11.850887):21.364077):7.447589	(((Falco_tinnunculus:14.591169
(((Arborophila_torqueola:7.852349	(Arborophila_mandellii:4.750849	Arborophila_rufogularis:4.750849):3.1015):20.632084	((Lophura_leucomelanos:22.193348	(Lophophorus_impejanus:21.475744	(Tragopan_blythii:7.470821	Tragopan_temminckii:7.470821):14.004923):0.717604):4.487191	(Bambusicola_fytchii:25.626659	Polyplectron_bicalcaratum:25.626661):1.05388):1.803894):71.867882	((((((Treron_bicinctus:14.427331	Treron_apicauda:14.42733):3.488068	Treron_sphenurus:17.915398):13.192295	(Ducula_aenea:13.516808	Ducula_badia:13.516807):17.590887):1.323299	Chalcophaps_indica:32.430996):1.663506	(((Spilopelia_chinensis:18.44314	Streptopelia_orientalis:18.443138):0.850776	((Columba_livia:12.183819	Columba_leuconota:12.183819):2.606842	Columba_pulchricollis:14.790659):4.503255):4.412375	Macropygia_unchall:23.706291):10.388208):58.699608	((((Ixobrychus_cinnamomeus:47.052513	(Egretta_garzetta:37.757702	(Nycticorax_nycticorax:37.03511	(Bubulcus_coromandus:18.554749	((Egretta_intermedia:10.997288	Ardea_alba:10.997288):6.178756	Ardea_purpurea:17.176043):1.378705):18.480362):0.722592):9.294809):29.341866	(Pelecanus_philippensis:72.571152	((Plegadis_falcinellus:58.896858	Anastomus_oscitans:58.896858):13.018122	Microcarbo_niger:71.914978):0.656169):3.823226):9.670485	(Porzana_bicolor:83.060432	(Vanellus_duvaucelii:34.477139	Vanellus_indicus:34.477139):48.583282):3.004444):5.449327	((((((Cacomantis_merulinus:22.994362	Cacomantis_sonneratii:22.994362):11.891611	(((Hierococcyx_nisicolor:18.823553	Hierococcyx_sparverioides:18.823553):10.133777	Surniculus_dicruroides:28.957329):0.9904	(Cuculus_poliocephalus:9.609802	(Cuculus_micropterus:8.067078	(Cuculus_canorus:0.829813	Cuculus_saturatus:0.829813):7.237264):1.542725):20.337925):4.938244):15.364439	Eudynamys_scolopaceus:50.250416):10.284738	(Clamator_coromandus:37.36676	Phaenicophaeus_tristis:37.366764):23.168388):18.993048	(Centropus_sinensis:17.685131	Centropus_bengalensis:17.685131):61.843067):11.760268	(((Psittacula_finschii:86.093384
((((Arborophila_torqueola:3.790249	Arborophila_rufogularis:3.790249):0.79555	Arborophila_mandellii:4.585799):9.493331	((Lophura_leucomelanos:10.62106	((Tragopan_blythii:3.590629	Tragopan_temminckii:3.590629):6.430907	Lophophorus_impejanus:10.021535):0.599526):1.935604	(Polyplectron_bicalcaratum:11.387237	Bambusicola_fytchii:11.387238):1.169429):1.522464):92.167114	(((((Spilopelia_chinensis:19.489815	Streptopelia_orientalis:19.489815):0.573088	(Columba_pulchricollis:15.551557	(Columba_leuconota:10.578477	Columba_livia:10.578476):4.97308):4.511346):4.305199	Macropygia_unchall:24.368101):13.989693	(Chalcophaps_indica:34.139469	((Treron_bicinctus:20.295897	(Treron_sphenurus:8.312119	Treron_apicauda:8.312119):11.983777):12.596285	(Ducula_badia:14.279489	Ducula_aenea:14.279488):18.612694):1.247287):4.218327):46.741875	((((Ixobrychus_cinnamomeus:43.708916	((Nycticorax_nycticorax:36.355186	(Bubulcus_coromandus:22.673756	((Egretta_intermedia:15.429971	Ardea_alba:15.429971):5.817487	Ardea_purpurea:21.247459):1.426298):13.681432):1.385161	Egretta_garzetta:37.740345):5.968567):27.056639	(Pelecanus_philippensis:69.617844	(Microcarbo_niger:67.563324	(Plegadis_falcinellus:63.782398	Anastomus_oscitans:63.782398):3.780929):2.054508):1.147718):3.550726	((Vanellus_duvaucelii:25.584515	Vanellus_indicus:25.584515):43.975273	Porzana_bicolor:69.559792):4.756493):8.695474	((((((Surniculus_dicruroides:22.90118	((Cuculus_poliocephalus:9.905382	(Cuculus_micropterus:6.746691	(Cuculus_canorus:2.834163	Cuculus_saturatus:2.834163):3.912528):3.158691):10.589169	(Hierococcyx_nisicolor:8.747361	Hierococcyx_sparverioides:8.74736):11.74719):2.40663):2.919637	(Cacomantis_merulinus:17.83952	Cacomantis_sonneratii:17.83952):7.981298):16.45742	Eudynamys_scolopaceus:42.278244):9.557978	(Clamator_coromandus:35.250587	Phaenicophaeus_tristis:35.250587):16.585629):16.481579	(Centropus_bengalensis:14.577903	Centropus_sinensis:14.577902):53.739895):14.159958	((Psittacula_finschii:77.645981
((((Lophura_leucomelanos:16.778233	(Lophophorus_impejanus:15.353673	(Tragopan_temminckii:5.423646	Tragopan_blythii:5.423646):9.930027):1.42456):3.279066	(Polyplectron_bicalcaratum:18.378996	Bambusicola_fytchii:18.378996):1.678303):2.194362	((Arborophila_rufogularis:5.976051	Arborophila_torqueola:5.976052):1.809035	Arborophila_mandellii:7.785088):14.466575):70.776642	((((((Treron_bicinctus:9.203979	Treron_apicauda:9.203979):17.489128	Treron_sphenurus:26.693108):4.641402	(Ducula_aenea:12.679477	Ducula_badia:12.679478):18.655031):1.758458	Chalcophaps_indica:33.092968):3.107958	(Macropygia_unchall:23.788025	(((Columba_pulchricollis:6.78451	Columba_leuconota:6.78451):9.794981	Columba_livia:16.579491):3.55587	(Spilopelia_chinensis:19.647938	Streptopelia_orientalis:19.647938):0.487421):3.652665):12.412902):49.084564	((((((Egretta_garzetta:40.803329	((Bubulcus_coromandus:22.260666	Ardea_purpurea:22.260666):0.781935	(Egretta_intermedia:15.901956	Ardea_alba:15.901956):7.140646):17.760733):1.569302	Nycticorax_nycticorax:42.372639):8.08532	Ixobrychus_cinnamomeus:50.457958):28.973553	(((Plegadis_falcinellus:61.889988	Anastomus_oscitans:61.889984):7.130859	Microcarbo_niger:69.020844):3.827655	Pelecanus_philippensis:72.848495):6.583005):1.128677	(Porzana_bicolor:79.050697	(Vanellus_indicus:27.796913	Vanellus_duvaucelii:27.796913):51.253784):1.509487):4.462672	(((Centropus_sinensis:17.269005	Centropus_bengalensis:17.269005):57.893173	((Eudynamys_scolopaceus:49.794662	((Cacomantis_merulinus:18.588448	Cacomantis_sonneratii:18.588446):16.98724	((Hierococcyx_nisicolor:21.033312	Hierococcyx_sparverioides:21.03331):10.387887	(Surniculus_dicruroides:30.742878	((Cuculus_micropterus:6.501941	(Cuculus_saturatus:1.192517	Cuculus_canorus:1.192517):5.309424):7.321326	Cuculus_poliocephalus:13.823267):16.919609):0.67832):4.154489):14.218977):4.839514	(Phaenicophaeus_tristis:39.66095	Clamator_coromandus:39.66095):14.973229):20.527998):9.344664	(((Falco_subbuteo:12.103044
((((Arborophila_rufogularis:3.495837	Arborophila_torqueola:3.495837):1.450746	Arborophila_mandellii:4.946583):9.182577	((Polyplectron_bicalcaratum:11.823498	Bambusicola_fytchii:11.823498):1.153944	(Lophura_leucomelanos:11.256687	(Lophophorus_impejanus:9.349136	(Tragopan_blythii:2.444562	Tragopan_temminckii:2.444562):6.904574):1.90755):1.720756):1.151718):107.299057	(((((Columba_livia:17.97134	(Columba_pulchricollis:13.282789	Columba_leuconota:13.282789):4.688549):2.724131	(Spilopelia_chinensis:19.894594	Streptopelia_orientalis:19.894594):0.800875):3.732915	Macropygia_unchall:24.428385):14.419284	((((Treron_sphenurus:4.748183	Treron_bicinctus:4.748183):20.399353	Treron_apicauda:25.147535):8.663924	(Ducula_aenea:17.311554	Ducula_badia:17.311554):16.499907):0.869358	Chalcophaps_indica:34.680817):4.166849):59.01424	((((Pelecanus_philippensis:73.296661	((Plegadis_falcinellus:63.381855	Anastomus_oscitans:63.381859):7.389052	Microcarbo_niger:70.770912):2.525753):4.581757	((Nycticorax_nycticorax:38.160515	(((Bubulcus_coromandus:19.981564	Ardea_purpurea:19.981564):1.551502	(Egretta_intermedia:17.037836	Ardea_alba:17.037836):4.49523):15.395827	Egretta_garzetta:36.928898):1.231621):7.761069	Ixobrychus_cinnamomeus:45.921585):31.956833):11.254455	((Vanellus_duvaucelii:13.663918	Vanellus_indicus:13.663918):69.069443	Porzana_bicolor:82.733368):6.39951):7.025061	(((Centropus_bengalensis:16.955366	Centropus_sinensis:16.955364):63.849648	((Phaenicophaeus_tristis:42.4557	Clamator_coromandus:42.4557):16.969894	(((Cacomantis_sonneratii:20.159328	Cacomantis_merulinus:20.159327):15.581158	((Hierococcyx_nisicolor:17.986917	Hierococcyx_sparverioides:17.986917):12.380879	(Surniculus_dicruroides:28.077877	(((Cuculus_canorus:1.636649	Cuculus_saturatus:1.636649):7.708554	Cuculus_micropterus:9.345203):3.666297	Cuculus_poliocephalus:13.011501):15.066378):2.289919):5.372688):12.091843	Eudynamys_scolopaceus:47.832329):11.593266):21.379417):15.348808	(((Falco_tinnunculus:17.356956
(((Arborophila_rufogularis:6.86542	(Arborophila_torqueola:2.974204	Arborophila_mandellii:2.974204):3.891217):17.943998	((Lophura_leucomelanos:17.022497	((Tragopan_temminckii:6.764481	Tragopan_blythii:6.764481):8.389349	Lophophorus_impejanus:15.15383):1.868669):3.993116	(Polyplectron_bicalcaratum:17.625816	Bambusicola_fytchii:17.625816):3.389798):3.793804):65.301788	((((((Treron_bicinctus:13.756179	Treron_apicauda:13.756179):10.676633	Treron_sphenurus:24.43281):3.369422	(Ducula_aenea:12.103354	Ducula_badia:12.103353):15.698881):0.368103	Chalcophaps_indica:28.170338):2.417952	((((Columba_leuconota:6.147389	Columba_pulchricollis:6.147389):7.102161	Columba_livia:13.24955):4.119461	(Spilopelia_chinensis:16.971268	Streptopelia_orientalis:16.971268):0.397743):2.825732	Macropygia_unchall:20.194742):10.393547):50.317451	((((((((Ardea_purpurea:14.459363	(Ardea_alba:9.63191	Egretta_intermedia:9.63191):4.827452):4.274448	Bubulcus_coromandus:18.73381):12.765552	Nycticorax_nycticorax:31.499363):2.800149	Egretta_garzetta:34.299511):8.501989	Ixobrychus_cinnamomeus:42.801502):29.837379	(Pelecanus_philippensis:70.007683	(Microcarbo_niger:67.495438	(Plegadis_falcinellus:64.292046	Anastomus_oscitans:64.292046):3.203386):2.512249):2.631199):2.313673	((Vanellus_duvaucelii:27.347902	Vanellus_indicus:27.347902):45.230118	Porzana_bicolor:72.578018):2.374537):5.453476	((((Eudynamys_scolopaceus:46.204041	((Cacomantis_sonneratii:18.902262	Cacomantis_merulinus:18.902262):12.973289	(((Hierococcyx_sparverioides:12.903965	Hierococcyx_nisicolor:12.903965):7.500955	(Cuculus_poliocephalus:13.594803	(Cuculus_micropterus:8.592565	(Cuculus_canorus:1.295616	Cuculus_saturatus:1.295616):7.296949):5.002237):6.810117):2.587596	Surniculus_dicruroides:22.992516):8.883034):14.328494):5.935132	(Phaenicophaeus_tristis:38.272594	Clamator_coromandus:38.272594):13.866581):14.754659	(Centropus_sinensis:15.853174	Centropus_bengalensis:15.853174):51.040661):13.413065	(((Falco_subbuteo:10.902156
((((Lophura_leucomelanos:17.469494	((Tragopan_temminckii:6.037074	Tragopan_blythii:6.037074):9.496947	Lophophorus_impejanus:15.534021):1.935472):4.937679	(Polyplectron_bicalcaratum:20.217377	Bambusicola_fytchii:20.217377):2.189797):4.349016	((Arborophila_mandellii:2.572408	Arborophila_rufogularis:2.572408):3.834453	Arborophila_torqueola:6.406862):20.349327):74.080368	(((Chalcophaps_indica:29.734921	(((Treron_sphenurus:14.353051	Treron_bicinctus:14.35305):4.995056	Treron_apicauda:19.348106):9.012161	(Ducula_aenea:4.363323	Ducula_badia:4.363323):23.996944):1.374652):2.171208	(Macropygia_unchall:18.071211	((Columba_livia:13.341406	(Columba_pulchricollis:11.485186	Columba_leuconota:11.485186):1.856219):2.262089	(Streptopelia_orientalis:14.189183	Spilopelia_chinensis:14.189184):1.414311):2.467717):13.834917):56.176769	((((Microcarbo_niger:74.754913	Pelecanus_philippensis:74.754921):0.243782	((Plegadis_falcinellus:62.525963	Anastomus_oscitans:62.525959):11.194371	(Ixobrychus_cinnamomeus:41.326199	((Egretta_garzetta:30.016418	Nycticorax_nycticorax:30.016418):1.413608	((Bubulcus_coromandus:18.069107	Ardea_purpurea:18.069107):2.709887	(Egretta_intermedia:13.13457	Ardea_alba:13.13457):7.644423):10.651032):9.896173):32.394131):1.278366):8.30598	(Porzana_bicolor:76.844139	(Vanellus_duvaucelii:27.433598	Vanellus_indicus:27.433598):49.41053):6.460546):2.301095	(((Centropus_bengalensis:18.378496	Centropus_sinensis:18.378494):54.632702	((Clamator_coromandus:36.20649	Phaenicophaeus_tristis:36.20649):19.188017	(((((Hierococcyx_sparverioides:10.407637	Hierococcyx_nisicolor:10.407637):12.083712	Surniculus_dicruroides:22.491348):0.011016	(Cuculus_poliocephalus:9.396091	((Cuculus_saturatus:2.636007	Cuculus_canorus:2.636007):5.137613	Cuculus_micropterus:7.77362):1.622472):13.106274):3.959925	(Cacomantis_sonneratii:13.86517	Cacomantis_merulinus:13.86517):12.597119):17.316776	Eudynamys_scolopaceus:43.779064):11.61544):17.616692):12.516113	((((((Hydrornis_nipalensis:18.799009
((((Arborophila_torqueola:0.585065	Arborophila_mandellii:0.585065):5.128757	Arborophila_rufogularis:5.713821):11.122232	((Bambusicola_fytchii:13.146033	Polyplectron_bicalcaratum:13.146032):1.048058	(Lophura_leucomelanos:11.897013	(Lophophorus_impejanus:10.592711	(Tragopan_temminckii:3.65563	Tragopan_blythii:3.65563):6.937083):1.3043):2.297079):2.641963):82.648491	((((Streptopelia_orientalis:16.263809	(Spilopelia_chinensis:15.959597	((Columba_pulchricollis:1.094309	Columba_leuconota:1.094309):12.239833	Columba_livia:13.334144):2.625454):0.304214):3.341518	Macropygia_unchall:19.605328):11.999364	(((Treron_apicauda:22.565968	(Treron_bicinctus:21.181719	Treron_sphenurus:21.181719):1.384249):5.819545	(Ducula_badia:12.316759	Ducula_aenea:12.316759):16.068754):0.80488	Chalcophaps_indica:29.190393):2.414298):54.538368	(((((Ixobrychus_cinnamomeus:35.842915	(Egretta_garzetta:28.01976	(Nycticorax_nycticorax:26.629501	((Ardea_purpurea:12.884241	Bubulcus_coromandus:12.884241):0.444892	(Ardea_alba:10.212091	Egretta_intermedia:10.212091):3.117042):13.300368):1.390259):7.823153):32.308941	(Microcarbo_niger:67.610367	(Plegadis_falcinellus:62.399296	Anastomus_oscitans:62.399296):5.211063):0.541493):0.592478	Pelecanus_philippensis:68.744331):7.074727	((Vanellus_indicus:8.88054	Vanellus_duvaucelii:8.880541):64.548317	Porzana_bicolor:73.428856):2.390205):9.553174	(((Centropus_bengalensis:15.139437	Centropus_sinensis:15.139438):53.503704	((Phaenicophaeus_tristis:36.369045	Clamator_coromandus:36.369045):18.004627	(Eudynamys_scolopaceus:47.031223	((Cacomantis_sonneratii:17.075855	Cacomantis_merulinus:17.075855):12.439991	((((Cuculus_canorus:1.22338	Cuculus_saturatus:1.22338):6.270921	Cuculus_micropterus:7.494301):2.348916	Cuculus_poliocephalus:9.843218):13.416654	(Surniculus_dicruroides:22.091637	(Hierococcyx_sparverioides:8.053317	Hierococcyx_nisicolor:8.053317):14.038318):1.168236):6.255975):17.515377):7.34245):14.269468):16.625908	(((Falco_subbuteo:12.585209
((((Lophura_leucomelanos:15.853651	((Tragopan_temminckii:4.043789	Tragopan_blythii:4.043789):10.718208	Lophophorus_impejanus:14.761998):1.091653):4.436957	(Polyplectron_bicalcaratum:19.775467	Bambusicola_fytchii:19.775467):0.51514):2.593333	(Arborophila_rufogularis:6.978273	(Arborophila_torqueola:3.028411	Arborophila_mandellii:3.028411):3.949862):15.905666):75.824768	(((Chalcophaps_indica:32.499805	(((Treron_apicauda:11.023376	Treron_sphenurus:11.023376):17.787355	Treron_bicinctus:28.81073):2.823248	(Ducula_aenea:20.545416	Ducula_badia:20.545418):11.088563):0.865826):3.638406	(((Columba_leuconota:15.484432	(Columba_pulchricollis:14.65501	Columba_livia:14.65501):0.829421):3.340033	(Spilopelia_chinensis:18.560604	Streptopelia_orientalis:18.560604):0.263859):4.035209	Macropygia_unchall:22.859673):13.278538):49.025578	(((((Ixobrychus_cinnamomeus:42.872597	(Egretta_garzetta:35.167175	((Bubulcus_coromandus:20.554468	(Ardea_purpurea:19.276415	(Egretta_intermedia:14.885709	Ardea_alba:14.885709):4.390705):1.278054):11.950729	Nycticorax_nycticorax:32.505196):2.661978):7.705418):28.661118	((Plegadis_falcinellus:67.615234	Anastomus_oscitans:67.615242):3.429359	Microcarbo_niger:71.044594):0.489117):1.349469	Pelecanus_philippensis:72.883186):2.064572	((Vanellus_duvaucelii:31.520863	Vanellus_indicus:31.520863):40.438148	Porzana_bicolor:71.959007):2.988742):7.487936	(((Centropus_bengalensis:15.302946	Centropus_sinensis:15.302946):55.205647	(((((Hierococcyx_sparverioides:15.391366	Hierococcyx_nisicolor:15.391366):11.624129	(Surniculus_dicruroides:24.781319	(Cuculus_poliocephalus:10.492195	(Cuculus_micropterus:8.476083	(Cuculus_saturatus:3.221845	Cuculus_canorus:3.221845):5.254238):2.016113):14.289124):2.234178):1.781436	(Cacomantis_sonneratii:19.014004	Cacomantis_merulinus:19.014004):9.782928):13.812965	Eudynamys_scolopaceus:42.609898):11.596516	(Phaenicophaeus_tristis:42.648388	Clamator_coromandus:42.648392):11.558023):16.302181):11.570147	(((Psittacula_finschii:78.19915
((((Polyplectron_bicalcaratum:18.807035	Bambusicola_fytchii:18.807035):1.135975	(Lophura_leucomelanos:15.820067	((Tragopan_blythii:3.748783	Tragopan_temminckii:3.748783):10.758463	Lophophorus_impejanus:14.507245):1.312822):4.122943):2.547284	((Arborophila_rufogularis:2.265841	Arborophila_mandellii:2.265841):3.224566	Arborophila_torqueola:5.490408):16.999886):79.553123	(((Macropygia_unchall:19.38393	((Streptopelia_orientalis:17.018436	Spilopelia_chinensis:17.018436):0.489147	((Columba_leuconota:10.867409	Columba_pulchricollis:10.867409):3.561929	Columba_livia:14.429338):3.078245):1.876347):10.706602	(Chalcophaps_indica:28.109461	(((Treron_sphenurus:11.202774	Treron_bicinctus:11.202774):4.792919	Treron_apicauda:15.995693):9.823897	(Ducula_aenea:13.262977	Ducula_badia:13.262977):12.556613):2.289869):1.981072):58.367447	((((Plegadis_falcinellus:66.585701	Anastomus_oscitans:66.585701):7.540512	(((Ixobrychus_cinnamomeus:44.18119	((((Ardea_alba:10.713896	Egretta_intermedia:10.713896):13.282642	(Ardea_purpurea:20.4891	Bubulcus_coromandus:20.4891):3.507439):16.488276	Nycticorax_nycticorax:40.484814):1.778002	Egretta_garzetta:42.262817):1.918376):28.195858	Microcarbo_niger:72.377052):1.167455	Pelecanus_philippensis:73.54451):0.581704):4.541307	((Vanellus_indicus:18.370548	Vanellus_duvaucelii:18.370548):57.495453	Porzana_bicolor:75.866005):2.801515):4.364212	((((Phaenicophaeus_tristis:35.120621	Clamator_coromandus:35.120621):18.605375	(Eudynamys_scolopaceus:46.091316	(((((Cuculus_micropterus:8.205954	(Cuculus_saturatus:2.334224	Cuculus_canorus:2.334224):5.87173):1.933492	Cuculus_poliocephalus:10.139446):12.559038	Surniculus_dicruroides:22.698484):1.524962	(Hierococcyx_nisicolor:12.356835	Hierococcyx_sparverioides:12.356835):11.866611):6.872517	(Cacomantis_sonneratii:17.580975	Cacomantis_merulinus:17.580975):13.514989):14.995355):7.634677):18.753799	(Centropus_sinensis:16.364033	Centropus_bengalensis:16.364033):56.115761):10.154803	(((Falco_tinnunculus:11.254166
((((Bambusicola_fytchii:22.347052	Polyplectron_bicalcaratum:22.347054):1.857231	(Lophura_leucomelanos:21.102222	(Lophophorus_impejanus:18.030056	(Tragopan_temminckii:6.416269	Tragopan_blythii:6.416269):11.613786):3.072167):3.102063):2.821187	(Arborophila_mandellii:9.4144	(Arborophila_rufogularis:8.444485	Arborophila_torqueola:8.444484):0.969916):17.611071):80.867134	(((Chalcophaps_indica:28.425816	((Treron_bicinctus:15.596625	(Treron_sphenurus:10.974888	Treron_apicauda:10.974889):4.621737):10.713091	(Ducula_aenea:8.650645	Ducula_badia:8.650645):17.659071):2.116097):0.941495	(((Streptopelia_orientalis:15.241797	Spilopelia_chinensis:15.241797):1.17359	((Columba_livia:12.416838	Columba_leuconota:12.416837):0.443363	Columba_pulchricollis:12.860199):3.555188):2.416175	Macropygia_unchall:18.831564):10.535747):59.022884	(((((Microcarbo_niger:70.206139	(Plegadis_falcinellus:67.239304	Anastomus_oscitans:67.239304):2.96684):1.754826	Pelecanus_philippensis:71.960968):0.937657	(((Nycticorax_nycticorax:37.038044	Egretta_garzetta:37.038044):0.534885	((Ardea_alba:17.701963	Egretta_intermedia:17.701963):5.078627	(Bubulcus_coromandus:20.732834	Ardea_purpurea:20.732834):2.047756):14.792339):8.646929	Ixobrychus_cinnamomeus:46.219856):26.678764):2.541686	(Porzana_bicolor:74.154716	(Vanellus_indicus:3.626326	Vanellus_duvaucelii:3.626326):70.528389):1.285594):10.084509	((((Eudynamys_scolopaceus:40.610611	((Cacomantis_merulinus:19.286028	Cacomantis_sonneratii:19.28603):12.684961	(((Hierococcyx_nisicolor:13.314425	Hierococcyx_sparverioides:13.314425):10.084034	Surniculus_dicruroides:23.398458):0.742306	((Cuculus_micropterus:8.312284	(Cuculus_canorus:2.041893	Cuculus_saturatus:2.041893):6.270391):2.599023	Cuculus_poliocephalus:10.911308):13.229458):7.830225):8.639623):15.327229	(Phaenicophaeus_tristis:33.739861	Clamator_coromandus:33.739861):22.197981):21.238533	(Centropus_sinensis:19.245813	Centropus_bengalensis:19.245815):57.930561):8.179183	(((Falco_tinnunculus:14.450896
((((Lophura_leucomelanos:11.906771	((Tragopan_temminckii:3.876939	Tragopan_blythii:3.876939):7.154343	Lophophorus_impejanus:11.031281):0.875489):2.067371	(Bambusicola_fytchii:13.419864	Polyplectron_bicalcaratum:13.419865):0.554277):1.606808	((Arborophila_rufogularis:0.36737	Arborophila_mandellii:0.36737):3.946478	Arborophila_torqueola:4.313848):11.267101):86.87001	(((((Columba_livia:14.627733	(Columba_leuconota:9.265404	Columba_pulchricollis:9.265404):5.362329):4.925251	(Streptopelia_orientalis:18.285353	Spilopelia_chinensis:18.285351):1.267632):2.723541	Macropygia_unchall:22.276524):13.388289	(Chalcophaps_indica:32.178398	((Treron_apicauda:28.445923	(Treron_bicinctus:24.686377	Treron_sphenurus:24.686377):3.759547):2.280151	(Ducula_badia:18.910168	Ducula_aenea:18.910168):11.815907):1.45232):3.48642):55.894104	((((Plegadis_falcinellus:62.513378	Anastomus_oscitans:62.513378):2.792106	((Microcarbo_niger:59.265804	(Ixobrychus_cinnamomeus:37.445683	((((Egretta_intermedia:13.500636	Ardea_alba:13.500636):6.16718	(Ardea_purpurea:16.860756	Bubulcus_coromandus:16.860756):2.80706):10.842611	Nycticorax_nycticorax:30.510427):0.751342	Egretta_garzetta:31.261768):6.183914):21.82012):5.119856	Pelecanus_philippensis:64.385658):0.919826):18.316374	(Porzana_bicolor:77.747452	(Vanellus_duvaucelii:14.979311	Vanellus_indicus:14.979312):62.768143):5.874407):4.235368	((((Phaenicophaeus_tristis:41.397415	Clamator_coromandus:41.397415):17.359655	(Eudynamys_scolopaceus:47.268169	((Cacomantis_sonneratii:16.12434	Cacomantis_merulinus:16.12434):14.605253	(Surniculus_dicruroides:24.35285	((Cuculus_poliocephalus:9.761822	(Cuculus_micropterus:6.525882	(Cuculus_saturatus:2.113544	Cuculus_canorus:2.113544):4.412337):3.235939):12.540872	(Hierococcyx_nisicolor:14.242653	Hierococcyx_sparverioides:14.242653):8.06004):2.050157):6.376745):16.538574):11.4889):16.952175	(Centropus_bengalensis:16.155947	Centropus_sinensis:16.155947):59.553295):12.039379	(((Falco_subbuteo:12.295124
((((Bambusicola_fytchii:23.489147	Polyplectron_bicalcaratum:23.489147):1.476225	(Lophura_leucomelanos:20.37978	(Lophophorus_impejanus:18.772041	(Tragopan_blythii:5.823126	Tragopan_temminckii:5.823126):12.948915):1.607739):4.585591):3.640894	(Arborophila_mandellii:7.770463	(Arborophila_torqueola:6.586971	Arborophila_rufogularis:6.586971):1.183491):20.8358):70.12986	(((Chalcophaps_indica:34.544697	((Treron_apicauda:10.868109	(Treron_bicinctus:4.850743	Treron_sphenurus:4.850743):6.017366):21.74427	(Ducula_aenea:22.62919	Ducula_badia:22.629189):9.983191):1.932315):3.686643	(Macropygia_unchall:23.641172	(((Columba_livia:10.487347	Columba_leuconota:10.487347):5.321839	Columba_pulchricollis:15.809185):3.564544	(Spilopelia_chinensis:18.090981	Streptopelia_orientalis:18.090981):1.282746):4.267444):14.590166):43.244804	((((Plegadis_falcinellus:61.409344	Anastomus_oscitans:61.409348):9.577485	((Microcarbo_niger:64.677956	((Egretta_garzetta:38.471935	(((Ardea_purpurea:20.323547	Bubulcus_coromandus:20.323547):0.893937	(Ardea_alba:14.256945	Egretta_intermedia:14.256945):6.96054):15.546296	Nycticorax_nycticorax:36.763783):1.708156):7.189485	Ixobrychus_cinnamomeus:45.661423):19.016531):3.81988	Pelecanus_philippensis:68.497833):2.488998):1.847359	(Porzana_bicolor:69.734413	(Vanellus_duvaucelii:13.409094	Vanellus_indicus:13.409094):56.325317):3.099778):7.938057	(((Centropus_sinensis:18.545076	Centropus_bengalensis:18.545076):48.121284	((((Cacomantis_sonneratii:18.020931	Cacomantis_merulinus:18.020931):12.110546	(((Hierococcyx_nisicolor:13.873735	Hierococcyx_sparverioides:13.873735):8.577455	(Cuculus_poliocephalus:9.582873	(Cuculus_micropterus:4.426339	(Cuculus_saturatus:2.329538	Cuculus_canorus:2.329538):2.0968):5.156535):12.868317):1.625975	Surniculus_dicruroides:24.077164):6.054313):11.2065	Eudynamys_scolopaceus:41.337978):8.280589	(Phaenicophaeus_tristis:34.638435	Clamator_coromandus:34.638432):14.980134):17.047794):14.030524	(((Falco_tinnunculus:13.026683
((((Lophura_leucomelanos:20.556887	((Tragopan_blythii:5.354753	Tragopan_temminckii:5.354753):14.427013	Lophophorus_impejanus:19.781765):0.775118):4.158557	(Polyplectron_bicalcaratum:23.171299	Bambusicola_fytchii:23.171299):1.544142):4.195699	((Arborophila_torqueola:7.498281	Arborophila_rufogularis:7.498282):2.419945	Arborophila_mandellii:9.918227):18.992914):75.744972	(((Macropygia_unchall:21.47472	((Streptopelia_orientalis:16.744974	Spilopelia_chinensis:16.744974):0.382793	((Columba_livia:13.036198	Columba_pulchricollis:13.036198):0.007894	Columba_leuconota:13.044094):4.083673):4.346954):12.840769	(Chalcophaps_indica:30.677361	(((Treron_sphenurus:15.005011	Treron_apicauda:15.005011):0.449651	Treron_bicinctus:15.45466):13.976469	(Ducula_aenea:12.441422	Ducula_badia:12.441423):16.989706):1.24623):3.638129):56.91016	(((((Microcarbo_niger:69.087975	(Plegadis_falcinellus:64.056015	Anastomus_oscitans:64.056015):5.031962):2.620568	Pelecanus_philippensis:71.708542):1.052935	(Ixobrychus_cinnamomeus:43.979881	(Egretta_garzetta:36.882404	((Ardea_purpurea:17.60141	((Egretta_intermedia:13.076048	Ardea_alba:13.076048):4.449384	Bubulcus_coromandus:17.525433):0.075977):14.85479	Nycticorax_nycticorax:32.4562):4.426205):7.097473):28.781601):6.356359	(Porzana_bicolor:76.512978	(Vanellus_duvaucelii:16.102419	Vanellus_indicus:16.102419):60.410564):2.604855):9.064564	((((Clamator_coromandus:36.819527	Phaenicophaeus_tristis:36.819523):16.966629	(Eudynamys_scolopaceus:46.432613	((Surniculus_dicruroides:23.938669	((Hierococcyx_sparverioides:7.470468	Hierococcyx_nisicolor:7.470468):15.912054	((Cuculus_micropterus:7.698231	(Cuculus_canorus:2.142811	Cuculus_saturatus:2.142811):5.55542):4.25082	Cuculus_poliocephalus:11.949051):11.433472):0.55615):4.896698	(Cacomantis_merulinus:12.461694	Cacomantis_sonneratii:12.461694):16.373676):17.597244):7.353541):17.706232	(Centropus_bengalensis:14.412632	Centropus_sinensis:14.412632):57.079754):16.501722	(((Psittacula_finschii:83.452377
((((Lophura_leucomelanos:21.526102	(Lophophorus_impejanus:18.884644	(Tragopan_blythii:7.337439	Tragopan_temminckii:7.337439):11.547206):2.641457):5.184061	(Polyplectron_bicalcaratum:21.787331	Bambusicola_fytchii:21.787329):4.922833):2.754332	((Arborophila_torqueola:2.36412	Arborophila_mandellii:2.36412):6.478607	Arborophila_rufogularis:8.842728):20.621765):73.211662	((((((Columba_livia:15.37796	Columba_pulchricollis:15.37796):0.376375	Columba_leuconota:15.754335):4.106522	(Streptopelia_orientalis:18.9361	Spilopelia_chinensis:18.9361):0.924758):3.275933	Macropygia_unchall:23.136791):16.227173	((((Treron_sphenurus:6.164927	Treron_bicinctus:6.164927):8.390467	Treron_apicauda:14.555394):19.277464	(Ducula_aenea:20.297358	Ducula_badia:20.297358):13.5355):2.464771	Chalcophaps_indica:36.29763):3.066334):50.457077	(((((Plegadis_falcinellus:60.001019	Anastomus_oscitans:60.001015):6.931046	Pelecanus_philippensis:66.93206):0.232576	(Microcarbo_niger:66.379097	(Ixobrychus_cinnamomeus:39.60408	((((Ardea_purpurea:16.754475	(Egretta_intermedia:10.445868	Ardea_alba:10.445868):6.308607):0.139902	Bubulcus_coromandus:16.894379):13.07883	Nycticorax_nycticorax:29.973207):2.794798	Egretta_garzetta:32.768005):6.836077):26.775009):0.785547):4.553024	((Vanellus_duvaucelii:14.888574	Vanellus_indicus:14.888574):55.537712	Porzana_bicolor:70.426292):1.291372):15.102107	((((Clamator_coromandus:39.75206	Phaenicophaeus_tristis:39.752064):24.305593	(((((Cuculus_poliocephalus:12.1978	(Cuculus_micropterus:6.703691	(Cuculus_canorus:2.025364	Cuculus_saturatus:2.025364):4.678328):5.494109):14.36289	Surniculus_dicruroides:26.56069):4.055214	(Hierococcyx_nisicolor:19.497553	Hierococcyx_sparverioides:19.497553):11.118351):4.656196	(Cacomantis_sonneratii:19.924467	Cacomantis_merulinus:19.924467):15.347632):20.632433	Eudynamys_scolopaceus:55.904533):8.153122):12.301435	(Centropus_bengalensis:15.681543	Centropus_sinensis:15.681543):60.677547):10.087872	(((((Psarisomus_dalhousiae:48.285828
((((Polyplectron_bicalcaratum:24.506338	Bambusicola_fytchii:24.50634):4.204367	(Lophura_leucomelanos:24.966681	((Tragopan_temminckii:6.903753	Tragopan_blythii:6.903753):14.018301	Lophophorus_impejanus:20.922054):4.044627):3.744025):1.322576	((Arborophila_torqueola:7.94166	Arborophila_rufogularis:7.94166):8.499796	Arborophila_mandellii:16.441456):13.591825):71.213074	((((((Treron_bicinctus:7.972846	Treron_apicauda:7.972846):3.44426	Treron_sphenurus:11.417105):16.261816	(Ducula_badia:14.241751	Ducula_aenea:14.241751):13.43717):2.001202	Chalcophaps_indica:29.680122):3.706028	(((Spilopelia_chinensis:16.636908	Streptopelia_orientalis:16.636908):0.789399	(Columba_livia:14.401092	(Columba_leuconota:6.745769	Columba_pulchricollis:6.745769):7.655324):3.025213):2.388389	Macropygia_unchall:19.814693):13.571457):57.053997	(((((((Nycticorax_nycticorax:31.8874	(Bubulcus_coromandus:15.026628	((Egretta_intermedia:9.418557	Ardea_alba:9.418557):4.433279	Ardea_purpurea:13.851836):1.174791):16.860773):1.479038	Egretta_garzetta:33.36644):15.09757	Ixobrychus_cinnamomeus:48.464008):23.668413	(Microcarbo_niger:68.722839	(Plegadis_falcinellus:62.589756	Anastomus_oscitans:62.589752):6.133085):3.409584):0.55247	Pelecanus_philippensis:72.684898):9.084932	(Porzana_bicolor:78.638145	(Vanellus_indicus:21.771994	Vanellus_duvaucelii:21.771992):56.86615):3.13168):6.093014	(((Centropus_sinensis:13.079319	Centropus_bengalensis:13.079318):64.004814	((((Cacomantis_merulinus:15.393956	Cacomantis_sonneratii:15.393955):14.704641	(Surniculus_dicruroides:24.490919	((Hierococcyx_sparverioides:10.317821	Hierococcyx_nisicolor:10.31782):9.816926	((Cuculus_micropterus:7.78446	(Cuculus_saturatus:2.988057	Cuculus_canorus:2.988057):4.796402):6.377184	Cuculus_poliocephalus:14.161643):5.973103):4.356174):5.607678):16.823608	Eudynamys_scolopaceus:46.922203):12.379795	(Phaenicophaeus_tristis:36.925518	Clamator_coromandus:36.925522):22.376482):17.782131):10.3879	(((Falco_tinnunculus:14.50028
((((Lophura_leucomelanos:17.478271	((Tragopan_blythii:4.167044	Tragopan_temminckii:4.167044):12.023478	Lophophorus_impejanus:16.190521):1.287751):3.256729	(Bambusicola_fytchii:19.16869	Polyplectron_bicalcaratum:19.16869):1.566312):4.788227	(Arborophila_mandellii:16.81558	(Arborophila_torqueola:5.860287	Arborophila_rufogularis:5.860287):10.955294):8.707647):85.940117	(((Macropygia_unchall:24.801191	((((Columba_leuconota:6.300967	Columba_livia:6.300967):9.515514	Columba_pulchricollis:15.816482):2.387628	Streptopelia_orientalis:18.204109):0.241825	Spilopelia_chinensis:18.445934):6.355258):10.587948	(Chalcophaps_indica:31.520187	(((Treron_sphenurus:4.799989	Treron_bicinctus:4.799989):12.138835	Treron_apicauda:16.938824):13.859765	(Ducula_aenea:15.421448	Ducula_badia:15.421448):15.377141):0.721598):3.868954):55.49017	(((((Plegadis_falcinellus:63.21331	Anastomus_oscitans:63.213314):6.67378	Microcarbo_niger:69.887085):1.898131	((Ixobrychus_cinnamomeus:40.707386	((Egretta_garzetta:33.127357	Nycticorax_nycticorax:33.127354):0.498896	(((Ardea_alba:11.929244	Egretta_intermedia:11.929244):5.141666	Ardea_purpurea:17.070911):2.874861	Bubulcus_coromandus:19.945772):13.680479):7.081132):28.30744	Pelecanus_philippensis:69.014824):2.770399):12.767152	(Porzana_bicolor:82.668503	(Vanellus_duvaucelii:23.565018	Vanellus_indicus:23.565016):59.103485):1.883874):3.508513	(((Centropus_sinensis:14.342546	Centropus_bengalensis:14.342546):66.234428	((Clamator_coromandus:37.77021	Phaenicophaeus_tristis:37.770214):19.628719	(((Cacomantis_merulinus:15.752723	Cacomantis_sonneratii:15.752723):16.506323	((Surniculus_dicruroides:20.890717	(Hierococcyx_sparverioides:10.656921	Hierococcyx_nisicolor:10.656921):10.233794):1.29296	((Cuculus_micropterus:6.736331	(Cuculus_saturatus:0.760012	Cuculus_canorus:0.760012):5.976319):3.14653	Cuculus_poliocephalus:9.882862):12.300814):10.07537):14.811423	Eudynamys_scolopaceus:47.070469):10.328464):23.178043):7.087023	(((Falco_subbuteo:17.480001
((((Arborophila_mandellii:4.794304	Arborophila_rufogularis:4.794304):0.826554	Arborophila_torqueola:5.620858):14.341051	((Polyplectron_bicalcaratum:16.284933	Bambusicola_fytchii:16.284933):1.442883	(Lophura_leucomelanos:14.977922	(Lophophorus_impejanus:14.465803	(Tragopan_temminckii:4.448992	Tragopan_blythii:4.448992):10.01681):0.512121):2.749893):2.234093):76.304756	(((Chalcophaps_indica:25.631737	(((Treron_sphenurus:12.313694	Treron_bicinctus:12.313694):1.882447	Treron_apicauda:14.19614):10.473563	(Ducula_badia:13.743687	Ducula_aenea:13.743687):10.926017):0.962034):2.141184	(((Streptopelia_orientalis:13.134594	Spilopelia_chinensis:13.134593):1.216857	(Columba_pulchricollis:11.010551	(Columba_livia:8.333059	Columba_leuconota:8.333059):2.677492):3.340899):3.109432	Macropygia_unchall:17.46088):10.312039):53.329781	(((((Ixobrychus_cinnamomeus:50.281586	(Egretta_garzetta:38.170803	(((Bubulcus_coromandus:18.524288	Ardea_purpurea:18.524288):2.07958	(Egretta_intermedia:13.666978	Ardea_alba:13.666978):6.936891):14.347857	Nycticorax_nycticorax:34.951725):3.219076):12.110778):16.902416	Microcarbo_niger:67.18399):1.04319	(Pelecanus_philippensis:66.854134	(Plegadis_falcinellus:63.739681	Anastomus_oscitans:63.739677):3.114456):1.373052):8.609086	(Porzana_bicolor:74.981567	(Vanellus_indicus:18.184652	Vanellus_duvaucelii:18.184652):56.796917):1.854706):1.222208	((((Clamator_coromandus:33.981293	Phaenicophaeus_tristis:33.981293):16.119356	(((Cacomantis_sonneratii:16.202305	Cacomantis_merulinus:16.202305):14.176944	(((Hierococcyx_sparverioides:12.289834	Hierococcyx_nisicolor:12.289834):8.481732	(Cuculus_poliocephalus:6.91988	((Cuculus_canorus:1.881588	Cuculus_saturatus:1.881588):2.675488	Cuculus_micropterus:4.557076):2.362804):13.851686):0.31591	Surniculus_dicruroides:21.087475):9.291773):12.103466	Eudynamys_scolopaceus:42.482716):7.617933):14.497662	(Centropus_sinensis:14.629766	Centropus_bengalensis:14.629766):49.968544):12.820981	(((((Psarisomus_dalhousiae:33.88485
((((Lophura_leucomelanos:15.483962	((Tragopan_blythii:3.865486	Tragopan_temminckii:3.865486):11.03651	Lophophorus_impejanus:14.901995):0.581967):4.920377	(Polyplectron_bicalcaratum:17.440252	Bambusicola_fytchii:17.440252):2.964087):3.38398	(Arborophila_rufogularis:6.012397	(Arborophila_torqueola:1.459326	Arborophila_mandellii:1.459326):4.553071):17.775921):82.149559	(((Chalcophaps_indica:27.403261	(((Treron_sphenurus:10.730663	Treron_bicinctus:10.730663):7.809243	Treron_apicauda:18.539906):8.518828	(Ducula_aenea:11.808252	Ducula_badia:11.808252):15.250482):0.344527):3.592626	(Macropygia_unchall:19.555182	(Streptopelia_orientalis:16.214123	(((Columba_pulchricollis:10.776	Columba_leuconota:10.776):1.106494	Columba_livia:11.882494):4.22395	Spilopelia_chinensis:16.106445):0.107678):3.341058):11.440707):59.943363	(((((Plegadis_falcinellus:62.076767	Anastomus_oscitans:62.076775):13.2886	Pelecanus_philippensis:75.365379):0.369237	(Microcarbo_niger:73.552528	(((Bubulcus_coromandus:18.556221	(Ardea_purpurea:15.661303	(Egretta_intermedia:6.469318	Ardea_alba:6.469318):9.191983):2.894918):17.450796	(Egretta_garzetta:35.77026	Nycticorax_nycticorax:35.77026):0.236758):7.167913	Ixobrychus_cinnamomeus:43.174931):30.3776):2.182078):3.302106	(Porzana_bicolor:74.526337	(Vanellus_duvaucelii:30.021929	Vanellus_indicus:30.021929):44.504406):4.510379):10.353114	((((Clamator_coromandus:37.796436	Phaenicophaeus_tristis:37.796436):18.459097	(Eudynamys_scolopaceus:41.655327	((((Hierococcyx_nisicolor:20.877344	Hierococcyx_sparverioides:20.877344):6.461232	((Cuculus_micropterus:10.405874	(Cuculus_saturatus:2.709677	Cuculus_canorus:2.709677):7.696198):5.613931	Cuculus_poliocephalus:16.019806):11.318769):0.699391	Surniculus_dicruroides:28.037968):1.435347	(Cacomantis_merulinus:11.55984	Cacomantis_sonneratii:11.55984):17.913473):12.182014):14.600205):18.773909	(Centropus_bengalensis:18.087471	Centropus_sinensis:18.087471):56.941967):13.861966	((((Falco_tinnunculus:12.595115
((((Arborophila_torqueola:1.58882	Arborophila_mandellii:1.58882):3.497528	Arborophila_rufogularis:5.086348):13.981343	((Polyplectron_bicalcaratum:13.643579	Bambusicola_fytchii:13.643579):2.51647	(Lophura_leucomelanos:13.354837	(Lophophorus_impejanus:12.445972	(Tragopan_temminckii:3.866924	Tragopan_blythii:3.866924):8.579047):0.908867):2.805212):2.907642):79.914558	(((Chalcophaps_indica:29.93961	(((Treron_apicauda:11.702559	Treron_bicinctus:11.702559):4.219455	Treron_sphenurus:15.922014):12.355245	(Ducula_badia:13.510423	Ducula_aenea:13.510423):14.766836):1.662351):1.433522	(((Spilopelia_chinensis:17.75176	Streptopelia_orientalis:17.751762):0.159567	((Columba_pulchricollis:13.643525	Columba_livia:13.643523):1.707566	Columba_leuconota:15.351089):2.560238):3.706011	Macropygia_unchall:21.61734):9.755792):58.068283	(((((Plegadis_falcinellus:58.568993	Anastomus_oscitans:58.568993):10.88209	Pelecanus_philippensis:69.451088):2.044899	((Ixobrychus_cinnamomeus:38.924221	(((Ardea_purpurea:15.803626	Bubulcus_coromandus:15.803627):1.832367	(Egretta_intermedia:11.220533	Ardea_alba:11.220533):6.41546):14.364936	(Egretta_garzetta:29.22546	Nycticorax_nycticorax:29.22546):2.775469):6.92329):30.695431	Microcarbo_niger:69.619652):1.876331):7.479772	(Porzana_bicolor:76.930092	(Vanellus_duvaucelii:22.819859	Vanellus_indicus:22.819859):54.110229):2.045666):9.328438	(((Centropus_sinensis:16.658934	Centropus_bengalensis:16.658932):64.693222	((Eudynamys_scolopaceus:54.804794	((((Cuculus_poliocephalus:14.814133	(Cuculus_micropterus:8.279729	(Cuculus_saturatus:2.465544	Cuculus_canorus:2.465544):5.814186):6.534405):11.537584	(Hierococcyx_nisicolor:13.04056	Hierococcyx_sparverioides:13.04056):13.311158):1.53878	Surniculus_dicruroides:27.890499):5.570177	(Cacomantis_merulinus:17.719563	Cacomantis_sonneratii:17.719563):15.741114):21.344118):10.142024	(Clamator_coromandus:42.358299	Phaenicophaeus_tristis:42.358299):22.588522):16.405336):6.544884	(((Falco_tinnunculus:12.566452
((((Polyplectron_bicalcaratum:14.767263	Bambusicola_fytchii:14.767263):1.69456	(Lophura_leucomelanos:13.444321	((Tragopan_temminckii:4.800426	Tragopan_blythii:4.800426):7.443619	Lophophorus_impejanus:12.244044):1.200276):3.017502):2.603611	((Arborophila_torqueola:3.029053	Arborophila_mandellii:3.029053):3.181889	Arborophila_rufogularis:6.210941):12.854493):79.852341	(((((Treron_sphenurus:14.064291	(Treron_apicauda:10.113056	Treron_bicinctus:10.113055):3.951235):11.589622	(Ducula_badia:3.94699	Ducula_aenea:3.94699):21.706923):1.572844	Chalcophaps_indica:27.226755):3.195974	(Macropygia_unchall:19.942749	((Spilopelia_chinensis:15.104883	Streptopelia_orientalis:15.104883):1.06885	(Columba_livia:14.287044	(Columba_leuconota:10.333767	Columba_pulchricollis:10.333767):3.953276):1.88669):3.769015):10.479982):52.443825	(((Pelecanus_philippensis:72.612312	((((Egretta_garzetta:37.748913	(Nycticorax_nycticorax:32.129509	((Bubulcus_coromandus:15.164974	Ardea_purpurea:15.164974):1.974479	(Ardea_alba:9.405743	Egretta_intermedia:9.405743):7.733711):14.990057):5.619401):9.892883	Ixobrychus_cinnamomeus:47.6418):20.69838	(Plegadis_falcinellus:62.467739	Anastomus_oscitans:62.467743):5.872437):0.061428	Microcarbo_niger:68.401604):4.210702):2.556599	((Vanellus_duvaucelii:30.30942	Vanellus_indicus:30.309418):43.371391	Porzana_bicolor:73.680809):1.488094):5.465856	((((Clamator_coromandus:34.001194	Phaenicophaeus_tristis:34.001198):21.708652	(Eudynamys_scolopaceus:45.985203	((Cacomantis_merulinus:16.288923	Cacomantis_sonneratii:16.288923):13.56991	((Surniculus_dicruroides:21.883347	((Cuculus_micropterus:6.89076	(Cuculus_canorus:3.072698	Cuculus_saturatus:3.072698):3.818062):3.116742	Cuculus_poliocephalus:10.007503):11.875846):2.884844	(Hierococcyx_sparverioides:13.452619	Hierococcyx_nisicolor:13.45262):11.315573):5.090641):16.126369):9.724648):19.577583	(Centropus_sinensis:16.409517	Centropus_bengalensis:16.409517):58.877914):5.18231	((((((Hydrornis_nipalensis:22.639095
((((Lophura_leucomelanos:14.530682	(Lophophorus_impejanus:13.009288	(Tragopan_temminckii:3.836662	Tragopan_blythii:3.836662):9.172626):1.521392):3.585583	(Bambusicola_fytchii:16.293783	Polyplectron_bicalcaratum:16.293783):1.822479):2.510376	((Arborophila_rufogularis:6.510388	Arborophila_torqueola:6.510388):2.924265	Arborophila_mandellii:9.434654):11.191985):83.196548	(((Chalcophaps_indica:31.230202	(((Treron_sphenurus:13.669994	Treron_bicinctus:13.669993):8.980116	Treron_apicauda:22.650108):7.524344	(Ducula_badia:17.417339	Ducula_aenea:17.417339):12.757116):1.055746):3.162273	(Macropygia_unchall:20.697613	(((Columba_pulchricollis:12.231703	(Columba_leuconota:10.130007	Columba_livia:10.130007):2.101697):4.413876	Spilopelia_chinensis:16.64558):0.510244	Streptopelia_orientalis:17.155823):3.541789):13.69486):51.364384	((((Pelecanus_philippensis:65.186562	((Plegadis_falcinellus:55.440334	Anastomus_oscitans:55.440331):6.705954	Microcarbo_niger:62.146286):3.040276):0.303476	(((Egretta_garzetta:33.521328	Nycticorax_nycticorax:33.521328):1.038975	((Egretta_intermedia:9.566662	Ardea_alba:9.566662):6.880004	(Bubulcus_coromandus:16.142984	Ardea_purpurea:16.142984):0.303682):18.113638):7.106658	Ixobrychus_cinnamomeus:41.666958):23.823076):4.529821	((Vanellus_duvaucelii:9.187859	Vanellus_indicus:9.187859):58.346622	Porzana_bicolor:67.534477):2.485377):14.271971	(((Centropus_bengalensis:16.215706	Centropus_sinensis:16.215706):52.323265	((((Surniculus_dicruroides:26.652195	((Hierococcyx_sparverioides:7.419745	Hierococcyx_nisicolor:7.419745):14.220236	((Cuculus_micropterus:5.928952	(Cuculus_saturatus:2.689984	Cuculus_canorus:2.689984):3.238968):2.548	Cuculus_poliocephalus:8.476952):13.163029):5.012213):8.503744	(Cacomantis_sonneratii:14.135662	Cacomantis_merulinus:14.135662):21.020275):11.752003	Eudynamys_scolopaceus:46.90794):7.807847	(Clamator_coromandus:37.836918	Phaenicophaeus_tristis:37.836918):16.878868):13.823184):15.182876	(((Psittacula_finschii:75.783722
(((Arborophila_rufogularis:7.434752	(Arborophila_mandellii:2.264829	Arborophila_torqueola:2.264829):5.169922):16.154276	((Polyplectron_bicalcaratum:19.796646	Bambusicola_fytchii:19.796648):0.78887	(Lophura_leucomelanos:17.218128	(Lophophorus_impejanus:16.617504	(Tragopan_blythii:5.502033	Tragopan_temminckii:5.502033):11.115472):0.600623):3.367391):3.00351):73.3815	(((Chalcophaps_indica:33.283669	((Treron_bicinctus:16.106371	(Treron_apicauda:15.97865	Treron_sphenurus:15.97865):0.127722):15.144438	(Ducula_badia:13.125022	Ducula_aenea:13.125021):18.125788):2.032858):2.557437	(((Streptopelia_orientalis:17.690554	Spilopelia_chinensis:17.690552):0.953502	(Columba_pulchricollis:15.446962	(Columba_leuconota:13.377393	Columba_livia:13.377393):2.069569):3.197093):3.121871	Macropygia_unchall:21.765926):14.07518):54.35553	(((((Ixobrychus_cinnamomeus:37.299438	((((Ardea_purpurea:16.612984	(Ardea_alba:11.285587	Egretta_intermedia:11.285587):5.327395):1.826524	Bubulcus_coromandus:18.439507):11.604495	Nycticorax_nycticorax:30.044003):1.96619	Egretta_garzetta:32.010189):5.289243):28.628332	Pelecanus_philippensis:65.927765):1.154027	((Plegadis_falcinellus:59.324944	Anastomus_oscitans:59.324944):7.244499	Microcarbo_niger:66.569443):0.512352):9.941309	((Vanellus_duvaucelii:12.160385	Vanellus_indicus:12.160385):61.402702	Porzana_bicolor:73.563087):3.460012):9.656919	(((Centropus_bengalensis:17.751978	Centropus_sinensis:17.751978):56.041004	((((((Hierococcyx_nisicolor:13.840608	Hierococcyx_sparverioides:13.840608):12.662476	(Cuculus_poliocephalus:11.390068	((Cuculus_canorus:2.818529	Cuculus_saturatus:2.818529):2.580919	Cuculus_micropterus:5.399448):5.990621):15.113016):4.15776	Surniculus_dicruroides:30.660845):5.869845	(Cacomantis_sonneratii:18.123154	Cacomantis_merulinus:18.123154):18.407536):15.489332	Eudynamys_scolopaceus:52.02002):7.672888	(Phaenicophaeus_tristis:40.137039	Clamator_coromandus:40.137039):19.55587):14.100076):12.72576	((((((Hydrornis_nipalensis:16.921715
[truncated: 801 more rows]
[truncated: 328 more columns]
