# Supplementary material for: Altitudinal limits of Eastern Himalayan birds are created by competition past and present
Source: PLoS One. 2019 Jul 10;14(7):e0217549. doi: 10.1371/journal.pone.0217549 (PMC6619601; doi:10.1371/journal.pone.0217549)
Supplement: S2 Tree — Consensus tree based on the 1000 tree sample given in S1 Tree. (TRE) [file pone.0217549.s006.tre]

#NEXUS

[ SumTrees Version 3.3.1 (May 05 2011) by Jeet Sukumaran and Mark T. Holder. ]
[ Using DendroPy Version 3.12.2 by Jeet Sukumaran and Mark T. Holder. ]
[ Running under Python 2.7.9 |Anaconda 2.1.0 (x86_64)| (default, Dec 15 2014, 10:37:34) (GCC 4.2.1 (Apple Inc. build 5577)) on darwin. ]
[ Executed on Rebeccas-MacBook-Pro.local by RDT@Rebeccas-MacBook-Pro.local. ]
[ Basis of split support: ]
[   - '/Users/RDT/Downloads/All_species_renamed.tre' ]
[ Began at: 2017-08-23 06:57:58.625866. ]
[ Ended at: 2017-08-23 06:59:36.629456. ]
[ Run time: 0 hour(s), 01 minute(s), 38.003590 second(s). ]
[ 1000 trees considered in total for split support assessment. ]
[ Tree rooting as given by tree statement (defaults to unrooted). ]
[ Trees treated as unweighted. ]
[ 378 unique taxa across all trees. ]
[ 1582 unique splits out of 754000 total splits counted. ]
[ 1203 unique non-trivial splits out of 375000 total non-trivial splits counted. ]
[ Consensus tree (0.100000 clade frequency threshold) constructed from splits. ]
[ Proportion (frequency or probability) of support for each split indicated by node labels and node metadata. ]
[ Setting edge lengths of output tree(s) to mean length of corresponding edges of input trees. ]


BEGIN TAXA;

    DIMENSIONS NTAX=378;
    TAXLABELS
        Bambusicola_fytchii 
        Polyplectron_bicalcaratum 
        Lophura_leucomelanos 
        Lophophorus_impejanus 
        Tragopan_temminckii 
        Tragopan_blythii 
        Arborophila_mandellii 
        Arborophila_torqueola 
        Arborophila_rufogularis 
        Columba_pulchricollis 
        Columba_livia 
        Columba_leuconota 
        Streptopelia_orientalis 
        Spilopelia_chinensis 
        Macropygia_unchall 
        Chalcophaps_indica 
        Treron_sphenurus 
        Treron_apicauda 
        Treron_bicinctus 
        Ducula_aenea 
        Ducula_badia 
        Microcarbo_niger 
        Pelecanus_philippensis 
        Plegadis_falcinellus 
        Anastomus_oscitans 
        Ixobrychus_cinnamomeus 
        Ardea_purpurea 
        Bubulcus_coromandus 
        Egretta_intermedia 
        Ardea_alba 
        Nycticorax_nycticorax 
        Egretta_garzetta 
        Porzana_bicolor 
        Vanellus_indicus 
        Vanellus_duvaucelii 
        Centropus_bengalensis 
        Centropus_sinensis 
        Clamator_coromandus 
        Phaenicophaeus_tristis 
        Cuculus_micropterus 
        Cuculus_saturatus 
        Cuculus_canorus 
        Cuculus_poliocephalus 
        Surniculus_dicruroides 
        Hierococcyx_nisicolor 
        Hierococcyx_sparverioides 
        Cacomantis_merulinus 
        Cacomantis_sonneratii 
        Eudynamys_scolopaceus 
        Psittacula_finschii 
        Psarisomus_dalhousiae 
        Pitta_sordida 
        Hydrornis_nipalensis 
        Erpornis_zantholeuca 
        Pteruthius_aeralatus 
        Pteruthius_rufiventer 
        Pteruthius_melanotis 
        Pteruthius_xanthochlorus 
        Terpsiphone_paradisi 
        Hypothymis_azurea 
        Rhipidura_albicollis 
        Dendrocitta_frontalis 
        Dendrocitta_vagabunda 
        Dendrocitta_formosae 
        Pyrrhocorax_pyrrhocorax 
        Nucifraga_caryocatactes 
        Corvus_levaillantii 
        Corvus_macrorhynchos 
        Garrulus_glandarius 
        Urocissa_flavirostris 
        Cissa_chinensis 
        Lanius_schach 
        Lanius_tephronotus 
        Dicrurus_macrocercus 
        Dicrurus_leucophaeus 
        Dicrurus_paradiseus 
        Dicrurus_hottentottus 
        Dicrurus_remifer 
        Dicrurus_aeneus 
        Oriolus_xanthornus 
        Oriolus_traillii 
        Aegithina_tiphia 
        Tephrodornis_virgatus 
        Hemipus_picatus 
        Coracina_macei 
        Coracina_melaschistos 
        Pericrocotus_solaris 
        Pericrocotus_ethologus 
        Pericrocotus_brevirostris 
        Pericrocotus_roseus 
        Pericrocotus_speciosus 
        Sylviparus_modestus 
        Machlolophus_spilonotus 
        Parus_cinereus 
        Parus_monticolus 
        Periparus_rubidiventris 
        Periparus_ater 
        Lophophanes_dichrous 
        Melanochlora_sultanea 
        Chelidorhynx_hypoxantha 
        Culicicapa_ceylonensis 
        Hypsipetes_leucocephalus 
        Hemixos_flavala 
        Ixos_mcclellandii 
        Alophoixus_flaveolus 
        Pycnonotus_striatus 
        Pycnonotus_jocosus 
        Pycnonotus_flavescens 
        Pycnonotus_cafer 
        Pycnonotus_flaviventris 
        Locustella_mandelli 
        Locustella_luteoventris 
        Pnoepyga_albiventer 
        Pnoepyga_pusilla 
        Myzornis_pyrrhoura 
        Yuhina_nigrimenta 
        Yuhina_gularis 
        Yuhina_occipitalis 
        Yuhina_flavicollis 
        Yuhina_bakeri 
        Yuhina_castaniceps 
        Zosterops_palpebrosus 
        Spelaeornis_caudatus 
        Elachura_formosa 
        Spelaeornis_badeigularis 
        Spelaeornis_troglodytoides 
        Pomatorhinus_ferruginosus 
        Pomatorhinus_ochraceiceps 
        Pomatorhinus_ruficollis 
        Pomatorhinus_schisticeps 
        Sphenocichla_roberti 
        Sphenocichla_humei 
        Pomatorhinus_superciliaris 
        Stachyris_nigriceps 
        Macronus_gularis 
        Timalia_pileata 
        Stachyridopsis_chrysaea 
        Stachyridopsis_ruficeps 
        Stachyridopsis_ambigua 
        Cutia_nipalensis 
        Leiothrix_argentauris 
        Leiothrix_lutea 
        Actinodura_waldeni 
        Minla_cyanouroptera 
        Minla_strigula 
        Minla_ignotincta 
        Actinodura_egertoni 
        Liocichla_phoenicea 
        Liocichla_bugunorum 
        Heterophasia_annectans 
        Heterophasia_pulchella 
        Heterophasia_picaoides 
        Heterophasia_capistrata 
        Garrulax_striatus 
        Trochalopteron_subunicolor 
        Trochalopteron_affine 
        Trochalopteron_erythrocephalum 
        Trochalopteron_squamatum 
        Garrulax_ocellatus 
        Garrulax_ruficollis 
        Garrulax_pectoralis 
        Garrulax_rufogularis 
        Trochalopteron_imbricatum 
        Garrulax_caerulatus 
        Garrulax_leucolophus 
        Turdoides_earlei 
        Gampsorhynchus_rufulus 
        Pellorneum_palustre 
        Pellorneum_albiventre 
        Pellorneum_ruficeps 
        Pellorneum_tickelli 
        Rimator_malacoptilus 
        Napothera_epilepidota 
        Alcippe_rufogularis 
        Alcippe_cinerea 
        Alcippe_castaneceps 
        Alcippe_nipalensis 
        Fulvetta_ludlowi 
        Lioparus_chrysotis 
        Suthora_nipalensis 
        Psittiparus_ruficeps_bakeri 
        Paradoxornis_flavirostris 
        Psittiparus_gularis 
        Cholornis_unicolor 
        Paradoxornis_guttaticollis 
        Chrysomma_altirostre 
        Fulvetta_manipurensis 
        Prinia_gracilis 
        Prinia_hodgsonii 
        Prinia_inornata 
        Prinia_atrogularis 
        Prinia_crinigera 
        Prinia_flaviventris 
        Laticilla_cinerascens 
        Orthotomus_sutorius 
        Cisticola_exilis 
        Hirundo_rustica 
        Delichon_nipalense 
        Delichon_dasypus 
        Riparia_chinensis 
        Phylloscopus_affinis 
        Phylloscopus_maculipennis 
        Phylloscopus_pulcher 
        Phylloscopus_chloronotus 
        Phylloscopus_cantator 
        Phylloscopus_reguloides 
        Phylloscopus_xanthoschistos 
        Seicercus_castaniceps 
        Seicercus_whistleri 
        Seicercus_tephrocephalus 
        Seicercus_affinis 
        Seicercus_poliogenys 
        Phylloscopus_magnirostris 
        Phylloscopus_trochiloides 
        Abroscopus_schisticeps 
        Abroscopus_albogularis 
        Abroscopus_superciliaris 
        Phyllergates_cuculatus 
        Cettia_brunnifrons 
        Horornis_fortipes 
        Cettia_major 
        Horornis_brunnescens 
        Tickellia_hodgsoni 
        Cettia_castaneocoronata 
        Tesia_olivea 
        Tesia_cyaniventer 
        Aegithalos_iouschistos 
        Aegithalos_concinnus 
        Troglodytes_troglodytes 
        Certhia_hodgsoni 
        Certhia_discolor 
        Certhia_nipalensis 
        Sitta_himalayensis 
        Sitta_formosa 
        Sitta_cinnamoventris 
        Gracupica_contra 
        Sturnia_malabarica 
        Acridotheres_grandis 
        Acridotheres_fuscus 
        Acridotheres_tristis 
        Saroglossa_spiloptera 
        Cinclus_pallasii 
        Turdus_unicolor 
        Turdus_boulboul 
        Turdus_atrogularis 
        Turdus_albocinctus 
        Turdus_maximus 
        Grandala_coelicolor 
        Zoothera_mollissima 
        Cochoa_purpurea 
        Cochoa_viridis 
        Cyornis_concretus 
        Cyornis_magnirostris 
        Cyornis_unicolor 
        Cyornis_banyumas 
        Cyornis_poliogenys 
        Cyornis_rubeculoides 
        Anthipes_monileger 
        Niltava_grandis 
        Niltava_macgrigoriae 
        Niltava_sundara 
        Eumyias_thalassinus 
        Copsychus_saularis 
        Copsychus_malabaricus 
        Muscicapa_muttui 
        Muscicapa_sibirica 
        Muscicapa_ferruginea 
        Brachypteryx_montana 
        Brachypteryx_hyperythra 
        Heteroxenicus_stellatus 
        Brachypteryx_leucophris 
        Larvivora_brunnea 
        Enicurus_schistaceus 
        Enicurus_maculatus 
        Enicurus_immaculatus 
        Cinclidium_frontale 
        Myophonus_caeruleus 
        Myiomela_leucura 
        Phoenicurus_leucocephalus 
        Phoenicurus_fuliginosus 
        Phoenicurus_frontalis 
        Saxicola_ferreus 
        Monticola_rufiventris 
        Monticola_cinclorhynchus 
        Ficedula_superciliaris 
        Ficedula_westermanni 
        Ficedula_sapphira 
        Ficedula_strophiata 
        Ficedula_hyperythra 
        Ficedula_tricolor 
        Tarsiger_chrysaeus 
        Tarsiger_hyperythrus 
        Tarsiger_rufilatus 
        Muscicapella_hodgsoni 
        Dicaeum_melanoxanthum 
        Dicaeum_ignipectus 
        Dicaeum_minullum 
        Arachnothera_magna 
        Arachnothera_longirostra 
        Chalcoparia_singalensis 
        Aethopyga_ignicauda 
        Aethopyga_siparaja 
        Aethopyga_nipalensis 
        Aethopyga_gouldiae 
        Aethopyga_saturata 
        Chloropsis_cochinchinensis 
        Chloropsis_aurifrons 
        Chloropsis_hardwickii 
        Passer_rutilans 
        Passer_montanus 
        Passer_domesticus 
        Anthus_roseatus 
        Anthus_rufulus 
        Anthus_hodgsoni 
        Motacilla_alba 
        Mycerobas_melanozanthos 
        Pyrrhula_erythrocephala 
        Pyrrhula_nipalensis 
        Pyrrhoplectes_epauletta 
        Leucosticte_nemoricola 
        Procarduelis_nipalensis 
        Carpodacus_puniceus 
        Carpodacus_thura 
        Carpodacus_edwardsii 
        Carpodacus_sipahi 
        Chloris_spinoides 
        Ploceus_manyar 
        Lonchura_atricapilla 
        Lonchura_striata 
        Prunella_strophiata 
        Prunella_collaris 
        Falco_tinnunculus 
        Falco_subbuteo 
        Batrachostomus_hodgsoni 
        Aerodramus_brevirostris 
        Apus_nipalensis 
        Apus_leuconyx 
        Hirundapus_caudacutus 
        Pernis_ptilorhynchus 
        Spilornis_cheela 
        Gyps_bengalensis 
        Gyps_tenuirostris 
        Ictinaetus_malayensis 
        Lophotriorchis_kienerii 
        Buteo_burmanicus 
        Accipiter_trivirgatus 
        Accipiter_badius 
        Accipiter_virgatus 
        Glaucidium_brodiei 
        Glaucidium_cuculoides 
        Aceros_nipalensis 
        Buceros_bicornis 
        Psilopogon_asiaticus 
        Psilopogon_franklinii 
        Psilopogon_lineatus 
        Psilopogon_virens 
        Chrysocolaptes_guttacristatus 
        Blythipicus_pyrrhotis 
        Micropternus_brachyurus 
        Chrysophlegma_flavinucha 
        Picus_canus 
        Picus_chlorolophus 
        Dendrocopos_canicapillus 
        Dendrocopos_hyperythrus 
        Dendrocopos_darjellensis 
        Dendrocopos_macei 
        Picumnus_innominatus 
        Sasia_ochracea 
        Nyctyornis_athertoni 
        Halcyon_smyrnensis 
        Halcyon_coromanda 
        Alcedo_atthis 
        Alcedo_hercules 
        Ceyx_erithaca 
        Ceryle_rudis 
        Megaceryle_lugubris 
        Harpactes_erythrocephalus 
        Harpactes_wardi 
  ;
END;

BEGIN TREES;

    TREE 0 = (Bambusicola_fytchii:19.043843284,Polyplectron_bicalcaratum:19.046022617[&support=1.0][&length_mean=19.046022617,length_median=18.754361,length_sd=4.56314202701,length_hpd95={10.400142,27.82686},length_quant_5_95={11.773983,27.178158},length_range={9.19865,36.674061}],(((((((((((Harpactes_erythrocephalus:10.934404058[&support=1.0][&length_mean=10.934404058,length_median=10.867449,length_sd=1.6225891991,length_hpd95={8.040662,14.167986},length_quant_5_95={8.403393,13.631658},length_range={6.420743,16.500116}],Harpactes_wardi:10.934404067[&support=1.0][&length_mean=10.934404067,length_median=10.867449,length_sd=1.62258921755,length_hpd95={8.040662,14.167986},length_quant_5_95={8.403393,13.631658},length_range={6.420743,16.500116}])1.00:64.397951374[&support=1.0][&length_mean=64.397951374,length_median=64.3401985,length_sd=3.89039779974,length_hpd95={57.106461,71.995193},length_quant_5_95={58.370224,70.85083},length_range={52.483353,77.196945}],(((Nyctyornis_athertoni:60.354965312[&support=1.0][&length_mean=60.354965312,length_median=60.365818,length_sd=5.03610308045,length_hpd95={51.154388,70.715096},length_quant_5_95={52.204239,69.030258},length_range={46.650368,74.698212}],((Ceyx_erithaca:12.865397993[&support=1.0][&length_mean=12.865397993,length_median=12.873845,length_sd=2.02394562432,length_hpd95={9.006166,16.816452},length_quant_5_95={9.526882,16.33913},length_range={7.82414,18.9692}],(Alcedo_atthis:8.03221804[&support=1.0][&length_mean=8.03221804,length_median=7.9429215,length_sd=1.41834194308,length_hpd95={5.417249,10.770941},length_quant_5_95={5.810619,10.407692},length_range={4.131484,13.543484}],Alcedo_hercules:8.03221804[&support=1.0][&length_mean=8.03221804,length_median=7.942922,length_sd=1.41834194406,length_hpd95={5.417249,10.770941},length_quant_5_95={5.81062,10.407692},length_range={4.131484,13.543484}])1.00:4.833179922[&support=1.0][&length_mean=4.833179922,length_median=4.681506,length_sd=1.28993184405,length_hpd95={2.311118,7.296546},length_quant_5_95={2.929722,7.139287},length_range={1.225602,8.968509}])1.00:22.517010862[&support=1.0][&length_mean=22.517010862,length_median=22.570667,length_sd=3.58684544775,length_hpd95={15.608642,29.909851},length_quant_5_95={16.54163,28.655092},length_range={11.367795,33.229969}],((Ceryle_rudis:23.424259838[&support=1.0][&length_mean=23.424259838,length_median=23.287052,length_sd=3.62725773901,length_hpd95={16.252405,30.153265},length_quant_5_95={17.524343,29.35055},length_range={13.229097,36.562206}],Megaceryle_lugubris:23.424259815[&support=1.0][&length_mean=23.424259815,length_median=23.287051,length_sd=3.6272577161,length_hpd95={16.252403,30.153263},length_quant_5_95={17.524342,29.350548},length_range={13.229097,36.562202}])1.00:9.369944894[&support=1.0][&length_mean=9.369944894,length_median=9.3483375,length_sd=2.13125679552,length_hpd95={4.942701,13.045031},length_quant_5_95={5.94029,12.74669},length_range={3.130319,18.436861}],(Halcyon_smyrnensis:9.409650149[&support=1.0][&length_mean=9.409650149,length_median=9.876353,length_sd=3.97088807944,length_hpd95={1.135588,16.279163},length_quant_5_95={2.312302,15.437368},length_range={0.119889,20.226135}],Halcyon_coromanda:9.409650157[&support=1.0][&length_mean=9.409650157,length_median=9.8763525,length_sd=3.97088809162,length_hpd95={1.135588,16.279165},length_quant_5_95={2.312302,15.437368},length_range={0.119889,20.226135}])1.00:23.507440589[&support=1.0][&length_mean=23.507440589,length_median=23.1119515,length_sd=5.24750273633,length_hpd95={14.088436,33.849812},length_quant_5_95={15.560898,32.842918},length_range={8.632345,40.28875}])0.91:2.85106060989[&support=0.91][&length_mean=2.85106060989,length_median=2.7403035,length_sd=1.30824636292,length_hpd95={0.423989,5.273756},length_quant_5_95={0.91138,5.218147},length_range={0.20527,7.593656}])1.00:24.837148418[&support=1.0][&length_mean=24.837148418,length_median=24.6402545,length_sd=4.52663263503,length_hpd95={17.042568,34.576332},length_quant_5_95={17.986633,32.920757},length_range={11.161489,42.057598}])1.00:9.503630971[&support=1.0][&length_mean=9.503630971,length_median=9.074619,length_sd=3.76945275548,length_hpd95={3.111181,16.960869},length_quant_5_95={4.240986,16.557209},length_range={2.02627,26.928288}],((((Dendrocopos_canicapillus:11.43313158[&support=1.0][&length_mean=11.43313158,length_median=11.7959305,length_sd=3.92226895008,length_hpd95={3.184243,18.785162},length_quant_5_95={3.779574,17.299311},length_range={0.263424,23.924601}],(Dendrocopos_darjellensis:8.505025161[&support=1.0][&length_mean=8.505025161,length_median=8.792657,length_sd=3.92291741424,length_hpd95={0.8028,14.946329},length_quant_5_95={2.02156,14.621054},length_range={0.263424,19.426031}],(Dendrocopos_hyperythrus:6.544680339[&support=1.0][&length_mean=6.544680339,length_median=6.486027,length_sd=1.72142216336,length_hpd95={3.234971,10.063139},length_quant_5_95={3.951773,9.410793},length_range={0.668823,13.354307}],Dendrocopos_macei:6.254461405[&support=1.0][&length_mean=6.254461405,length_median=6.2466195,length_sd=1.89125310694,length_hpd95={2.728905,10.50292},length_quant_5_95={3.214275,9.252859},length_range={0.317346,13.354307}])0.78:5.67044686097[&support=0.784][&length_mean=5.67044686097,length_median=5.7331155,length_sd=2.07937155854,length_hpd95={1.718624,9.442104},length_quant_5_95={2.336648,9.058313},length_range={0.057079,13.45997}])0.53:4.4339634794[&support=0.534][&length_mean=4.4339634794,length_median=3.8227015,length_sd=2.33516909956,length_hpd95={1.019488,8.650935},length_quant_5_95={1.584114,8.608124},length_range={0.538602,14.129017}])1.00:3.15913671[&support=1.0][&length_mean=3.15913671,length_median=3.065135,length_sd=0.975386799196,length_hpd95={1.508162,5.150252},length_quant_5_95={1.69911,4.868534},length_range={0.688582,6.409442}],((Micropternus_brachyurus:11.579683509[&support=1.0][&length_mean=11.579683509,length_median=11.3864185,length_sd=2.42545027119,length_hpd95={7.035841,16.372074},length_quant_5_95={7.83162,15.808153},length_range={5.204673,21.58947}],(Chrysophlegma_flavinucha:10.081428382[&support=1.0][&length_mean=10.081428382,length_median=9.9333195,length_sd=2.1820492972,length_hpd95={5.850092,14.341511},length_quant_5_95={6.723163,13.811642},length_range={4.433797,20.201271}],(Picus_canus:5.919222463[&support=1.0][&length_mean=5.919222463,length_median=5.828789,length_sd=1.36167326272,length_hpd95={3.435576,8.69714},length_quant_5_95={3.900276,8.369038},length_range={2.574471,12.313884}],Picus_chlorolophus:5.91922248[&support=1.0][&length_mean=5.91922248,length_median=5.8287895,length_sd=1.36167326021,length_hpd95={3.435576,8.69714},length_quant_5_95={3.900276,8.369038},length_range={2.574471,12.313885}])1.00:4.162205916[&support=1.0][&length_mean=4.162205916,length_median=4.0002825,length_sd=1.15136026079,length_hpd95={2.040206,6.32442},length_quant_5_95={2.507682,6.239619},length_range={1.56044,8.636916}])1.00:1.498255138[&support=1.0][&length_mean=1.498255138,length_median=1.44627,length_sd=0.63479424944,length_hpd95={0.421469,2.738919},length_quant_5_95={0.579732,2.667598},length_range={0.141793,4.02291}])1.00:3.69402794[&support=1.0][&length_mean=3.69402794,length_median=3.5950625,length_sd=0.99649320607,length_hpd95={1.995866,5.758054},length_quant_5_95={2.229055,5.484486},length_range={1.394961,7.285727}],(Chrysocolaptes_guttacristatus:12.077315418[&support=1.0][&length_mean=12.077315418,length_median=11.8335625,length_sd=2.75327557612,length_hpd95={7.16183,17.514267},length_quant_5_95={7.973831,16.979692},length_range={5.248237,25.40613}],Blythipicus_pyrrhotis:12.077315409[&support=1.0][&length_mean=12.077315409,length_median=11.8335625,length_sd=2.75327554366,length_hpd95={7.16183,17.514267},length_quant_5_95={7.973832,16.979692},length_range={5.248237,25.40613}])1.00:3.196396045[&support=1.0][&length_mean=3.196396045,length_median=3.036769,length_sd=1.39977928855,length_hpd95={0.756791,5.867563},length_quant_5_95={1.14885,5.731349},length_range={0.322834,7.916386}])1.00:1.391464825[&support=1.0][&length_mean=1.391464825,length_median=1.327069,length_sd=0.65564028851,length_hpd95={0.202477,2.629583},length_quant_5_95={0.46059,2.583732},length_range={0.109143,4.051775}])1.00:7.189391132[&support=1.0][&length_mean=7.189391132,length_median=6.9998085,length_sd=1.83663875511,length_hpd95={3.859393,10.920992},length_quant_5_95={4.562381,10.54814},length_range={2.807266,14.094698}],(Picumnus_innominatus:23.251692973[&support=1.0][&length_mean=23.251692973,length_median=23.0238115,length_sd=4.75365751827,length_hpd95={14.055536,32.380039},length_quant_5_95={16.019896,31.12537},length_range={9.893908,42.380077}],Sasia_ochracea:23.596716463[&support=1.0][&length_mean=23.596716463,length_median=23.260146,length_sd=4.95533854335,length_hpd95={14.439968,33.26004},length_quant_5_95={16.019897,32.089603},length_range={9.893908,45.506798}])0.49:1.58976692828[&support=0.488][&length_mean=1.58976692828,length_median=1.455479,length_sd=0.768997705462,length_hpd95={0.401647,3.080792},length_quant_5_95={0.561535,2.926417},length_range={0.153311,4.611206}])1.00:12.63486602[&support=1.0][&length_mean=12.63486602,length_median=12.100296,length_sd=3.66012127861,length_hpd95={5.937176,19.593643},length_quant_5_95={7.536375,19.09523},length_range={4.32568,28.926636}],(Psilopogon_virens:12.752411582[&support=1.0][&length_mean=12.752411582,length_median=12.679385,length_sd=3.30583580632,length_hpd95={6.538397,19.837343},length_quant_5_95={7.646057,18.795961},length_range={3.635184,23.443432}],(Psilopogon_lineatus:9.037468933[&support=1.0][&length_mean=9.037468933,length_median=8.874176,length_sd=2.52559148036,length_hpd95={4.122466,13.646505},length_quant_5_95={5.188863,13.47777},length_range={2.445064,17.536087}],(Psilopogon_asiaticus:6.97094349[&support=1.0][&length_mean=6.97094349,length_median=6.8887445,length_sd=2.04672378815,length_hpd95={3.381037,11.383887},length_quant_5_95={3.775632,10.919191},length_range={1.814464,13.865897}],Psilopogon_franklinii:6.969392082[&support=1.0][&length_mean=6.969392082,length_median=6.8887445,length_sd=2.04354307807,length_hpd95={3.381038,11.359831},length_quant_5_95={3.775633,10.847488},length_range={1.814463,13.865898}])1.00:2.07014698899[&support=0.999][&length_mean=2.07014698899,length_median=1.875663,length_sd=1.21296135176,length_hpd95={0.198479,4.672662},length_quant_5_95={0.463752,4.50828},length_range={0.000686,7.509661}])1.00:3.713391247[&support=1.0][&length_mean=3.713391247,length_median=3.5473655,length_sd=1.73222887797,length_hpd95={0.640678,7.134275},length_quant_5_95={1.236233,6.876364},length_range={0.30488,10.443091}])1.00:24.427908902[&support=1.0][&length_mean=24.427908902,length_median=24.2310235,length_sd=4.70013933411,length_hpd95={15.17126,33.805351},length_quant_5_95={17.030439,32.982712},length_range={10.862078,40.523232}])1.00:32.678275839[&support=1.0][&length_mean=32.678275839,length_median=32.5517885,length_sd=5.91844729906,length_hpd95={22.348534,44.635757},length_quant_5_95={23.191959,42.51746},length_range={15.988674,51.484901}])1.00:1.821744461[&support=1.0][&length_mean=1.821744461,length_median=1.499031,length_sd=1.35445955965,length_hpd95={0.034591,4.517566},length_quant_5_95={0.309503,4.497064},length_range={0.034591,9.243871}],(Aceros_nipalensis:31.20136986[&support=1.0][&length_mean=31.20136986,length_median=30.439348,length_sd=6.92082817585,length_hpd95={18.694241,44.840935},length_quant_5_95={21.400785,43.557411},length_range={13.429417,61.832108}],Buceros_bicornis:31.201369966[&support=1.0][&length_mean=31.201369966,length_median=30.439348,length_sd=6.92082820635,length_hpd95={18.694241,44.840931},length_quant_5_95={21.400787,43.557415},length_range={13.429417,61.832108}])1.00:40.478970931[&support=1.0][&length_mean=40.478970931,length_median=40.6520465,length_sd=7.16252307224,length_hpd95={26.090605,54.689842},length_quant_5_95={28.127899,51.759705},length_range={16.471537,64.347633}])1.00:3.65201462[&support=1.0][&length_mean=3.65201462,length_median=3.3763305,length_sd=1.71046152808,length_hpd95={0.846436,6.952633},length_quant_5_95={1.353634,6.859693},length_range={0.507387,11.25206}])1.00:2.971198394[&support=1.0][&length_mean=2.971198394,length_median=2.671655,length_sd=1.65977605107,length_hpd95={0.392749,6.218414},length_quant_5_95={0.858868,6.066126},length_range={0.120046,11.079451}],(Glaucidium_brodiei:21.67499867[&support=1.0][&length_mean=21.67499867,length_median=23.603693,length_sd=6.76814069191,length_hpd95={4.647153,31.045137},length_quant_5_95={5.429257,29.117588},length_range={0.311417,34.721329}],Glaucidium_cuculoides:21.674998629[&support=1.0][&length_mean=21.674998629,length_median=23.603694,length_sd=6.76814066392,length_hpd95={4.647153,31.045137},length_quant_5_95={5.429257,29.117588},length_range={0.311417,34.721329}])1.00:56.628555246[&support=1.0][&length_mean=56.628555246,length_median=54.932436,length_sd=7.09439226489,length_hpd95={45.561974,73.474884},length_quant_5_95={47.916595,72.200058},length_range={41.777081,87.566101}])1.00:2.573991439[&support=1.0][&length_mean=2.573991439,length_median=2.3100445,length_sd=1.40678562242,length_hpd95={0.480567,5.484064},length_quant_5_95={0.73708,5.216233},length_range={0.124976,8.826626}],(Pernis_ptilorhynchus:42.8542608[&support=1.0][&length_mean=42.8542608,length_median=43.278204,length_sd=4.38670782583,length_hpd95={35.009747,52.562542},length_quant_5_95={35.39241,49.456463},length_range={23.270882,54.269516}],(((Buteo_burmanicus:29.939002833[&support=1.0][&length_mean=29.939002833,length_median=30.229639,length_sd=3.17876920228,length_hpd95={23.595627,36.123802},length_quant_5_95={24.096357,34.678585},length_range={17.021076,40.298138}],(Accipiter_trivirgatus:24.522099454[&support=1.0][&length_mean=24.522099454,length_median=26.079977,length_sd=6.838709937,length_hpd95={8.380651,34.607807},length_quant_5_95={10.206987,32.534275},length_range={0.827461,39.455292}],(Accipiter_badius:22.448313079[&support=1.0][&length_mean=22.448313079,length_median=24.7100135,length_sd=7.44208735763,length_hpd95={4.995829,32.412937},length_quant_5_95={6.391283,31.104618},length_range={0.342014,35.647446}],Accipiter_virgatus:25.50432417[&support=1.0][&length_mean=25.50432417,length_median=26.803235,length_sd=5.84179727688,length_hpd95={13.290648,34.137844},length_quant_5_95={13.39451,31.802748},length_range={0.342014,34.811073}])0.46:5.17517205388[&support=0.464][&length_mean=5.17517205388,length_median=2.3848885,length_sd=6.63257163992,length_hpd95={0.03118,21.461624},length_quant_5_95={0.412351,21.387829},length_range={0.03118,29.757875}])1.00:1.705905235[&support=1.0][&length_mean=1.705905235,length_median=1.520234,length_sd=1.29741361191,length_hpd95={0.001104,3.966696},length_quant_5_95={0.150604,3.955356},length_range={0.001104,10.288987}])1.00:3.526561106[&support=1.0][&length_mean=3.526561106,length_median=3.464337,length_sd=1.08584769007,length_hpd95={1.529496,5.661199},length_quant_5_95={1.870734,5.507679},length_range={0.744283,8.291022}],(Ictinaetus_malayensis:15.295129301[&support=1.0][&length_mean=15.295129301,length_median=15.3191235,length_sd=1.89993385756,length_hpd95={12.107821,19.369621},length_quant_5_95={12.320906,18.320419},length_range={8.183955,20.83658}],Lophotriorchis_kienerii:15.295129264[&support=1.0][&length_mean=15.295129264,length_median=15.319123,length_sd=1.89993386866,length_hpd95={12.107821,19.369621},length_quant_5_95={12.320906,18.320419},length_range={8.183954,20.83658}])1.00:18.170434602[&support=1.0][&length_mean=18.170434602,length_median=18.1870525,length_sd=2.26226636983,length_hpd95={13.970459,23.225599},length_quant_5_95={14.490229,21.719086},length_range={9.239681,24.915108}])1.00:1.761568116[&support=1.0][&length_mean=1.761568116,length_median=1.7281725,length_sd=0.716228280163,length_hpd95={0.427281,3.226389},length_quant_5_95={0.670785,3.061361},length_range={0.096773,4.293513}],(Spilornis_cheela:31.139719748[&support=1.0][&length_mean=31.139719748,length_median=31.243388,length_sd=3.48041848671,length_hpd95={23.67524,37.470268},length_quant_5_95={25.47533,36.498375},length_range={17.194038,40.233879}],(Gyps_bengalensis:2.896642612[&support=1.0][&length_mean=2.896642612,length_median=2.8447975,length_sd=0.601370804558,length_hpd95={1.797773,4.149696},length_quant_5_95={2.000666,3.926594},length_range={1.366016,4.880367}],Gyps_tenuirostris:2.896642599[&support=1.0][&length_mean=2.896642599,length_median=2.8447975,length_sd=0.601370798477,length_hpd95={1.797773,4.149696},length_quant_5_95={2.000666,3.926594},length_range={1.366016,4.880367}])1.00:28.243077234[&support=1.0][&length_mean=28.243077234,length_median=28.339344,length_sd=3.27699034017,length_hpd95={21.74548,34.743717},length_quant_5_95={22.887634,33.449131},length_range={15.690193,37.461304}])1.00:4.087412192[&support=1.0][&length_mean=4.087412192,length_median=3.9946465,length_sd=1.46933873698,length_hpd95={1.404908,6.934992},length_quant_5_95={1.864442,6.529519},length_range={0.378366,8.862293}])1.00:7.627128887[&support=1.0][&length_mean=7.627128887,length_median=7.574771,length_sd=1.55506634378,length_hpd95={4.730352,10.759062},length_quant_5_95={5.100456,10.326165},length_range={3.183585,12.001502}])1.00:38.023284452[&support=1.0][&length_mean=38.023284452,length_median=37.516428,length_sd=4.42021898063,length_hpd95={30.808271,48.56469},length_quant_5_95={32.015434,47.066139},length_range={26.070963,56.090797}])1.00:2.097447534[&support=1.0][&length_mean=2.097447534,length_median=1.891053,length_sd=1.10684356755,length_hpd95={0.35694,4.334167},length_quant_5_95={0.674718,4.284009},length_range={0.211404,7.910769}],(Batrachostomus_hodgsoni:75.556421868[&support=1.0][&length_mean=75.556421868,length_median=75.2311475,length_sd=4.19999677582,length_hpd95={67.447502,82.907852},length_quant_5_95={68.810974,82.390152},length_range={64.306931,95.230789}],(Hirundapus_caudacutus:32.306637393[&support=1.0][&length_mean=32.306637393,length_median=32.222887,length_sd=2.9887512175,length_hpd95={26.602709,38.203705},length_quant_5_95={27.692106,37.393864},length_range={23.671747,44.248047}],(Aerodramus_brevirostris:30.083401703[&support=1.0][&length_mean=30.083401703,length_median=29.989793,length_sd=2.84540057921,length_hpd95={24.602436,35.364857},length_quant_5_95={25.672113,34.702728},length_range={22.350145,41.023251}],(Apus_nipalensis:10.770761704[&support=1.0][&length_mean=10.770761704,length_median=11.010145,length_sd=3.29633008792,length_hpd95={2.5097,16.556009},length_quant_5_95={3.830777,15.462969},length_range={0.07858,23.721264}],Apus_leuconyx:10.770761747[&support=1.0][&length_mean=10.770761747,length_median=11.0101445,length_sd=3.29633008967,length_hpd95={2.5097,16.556011},length_quant_5_95={3.830777,15.462969},length_range={0.07858,23.721262}])1.00:19.312640024[&support=1.0][&length_mean=19.312640024,length_median=18.9659385,length_sd=3.79601814545,length_hpd95={12.464036,27.527378},length_quant_5_95={13.881516,26.452576},length_range={10.531947,35.777386}])1.00:2.223235677[&support=1.0][&length_mean=2.223235677,length_median=2.065229,length_sd=1.21968486419,length_hpd95={0.167997,4.512801},length_quant_5_95={0.520608,4.502383},length_range={0.167997,7.247071}])1.00:43.249784449[&support=1.0][&length_mean=43.249784449,length_median=43.138838,length_sd=4.92217574089,length_hpd95={34.137173,52.903149},length_quant_5_95={35.470318,51.163738},length_range={28.99894,65.205353}])1.00:7.418570985[&support=1.0][&length_mean=7.418570985,length_median=7.1654105,length_sd=2.42364197611,length_hpd95={3.493032,12.240961},length_quant_5_95={4.055324,11.992984},length_range={2.17556,17.735748}])1.00:0.399278138[&support=1.0][&length_mean=0.399278138,length_median=0.2653005,length_sd=0.423303879252,length_hpd95={0.000864,1.14007},length_quant_5_95={0.021136,1.123239},length_range={0.000864,3.714235}],((Falco_tinnunculus:13.364022718[&support=1.0][&length_mean=13.364022718,length_median=13.0724475,length_sd=1.96776556989,length_hpd95={10.038609,17.093302},length_quant_5_95={10.679976,16.826488},length_range={8.820871,23.431967}],Falco_subbuteo:13.364022708[&support=1.0][&length_mean=13.364022708,length_median=13.072447,length_sd=1.96776559129,length_hpd95={10.03861,17.093302},length_quant_5_95={10.679976,16.82649},length_range={8.820871,23.431967}])1.00:67.481218046[&support=1.0][&length_mean=67.481218046,length_median=67.481197,length_sd=3.77260077648,length_hpd95={59.683281,74.682999},length_quant_5_95={61.509338,73.757515},length_range={53.217445,81.714706}],(Psittacula_finschii:79.74216722[&support=1.0][&length_mean=79.74216722,length_median=79.687618,length_sd=3.9570264755,length_hpd95={71.299751,86.928291},length_quant_5_95={73.33445,86.457489},length_range={68.008774,94.807266}],((((((((Passer_rutilans:10.225095232[&support=1.0][&length_mean=10.225095232,length_median=10.0298335,length_sd=2.00173965504,length_hpd95={6.797643,14.377244},length_quant_5_95={7.390877,13.710322},length_range={5.421436,20.7166}],(Passer_montanus:7.148930621[&support=1.0][&length_mean=7.148930621,length_median=7.010674,length_sd=1.47820198396,length_hpd95={4.420295,10.129711},length_quant_5_95={4.997366,9.812902},length_range={3.257159,13.935429}],Passer_domesticus:7.148825954[&support=1.0][&length_mean=7.148825954,length_median=7.010674,length_sd=1.47815929595,length_hpd95={4.420296,10.129711},length_quant_5_95={4.997366,9.812902},length_range={3.257159,13.935429}])1.00:3.07934862262[&support=0.999][&length_mean=3.07934862262,length_median=2.921862,length_sd=1.46394922117,length_hpd95={0.428309,5.829518},length_quant_5_95={0.957711,5.761868},length_range={0.101487,9.227984}])1.00:22.078551896[&support=1.0][&length_mean=22.078551896,length_median=22.0354005,length_sd=2.74299460812,length_hpd95={17.553139,27.848927},length_quant_5_95={17.906504,26.606434},length_range={13.185993,35.510998}],((Mycerobas_melanozanthos:20.806173994[&support=1.0][&length_mean=20.806173994,length_median=20.631605,length_sd=2.44537204788,length_hpd95={16.156073,25.536304},length_quant_5_95={17.035973,25.037189},length_range={14.576256,30.509743}],(Chloris_spinoides:17.979100853[&support=1.0][&length_mean=17.979100853,length_median=17.835654,length_sd=2.16678002965,length_hpd95={13.674043,22.044703},length_quant_5_95={14.678949,21.838224},length_range={12.505017,25.613205}],((Pyrrhoplectes_epauletta:7.878941799[&support=1.0][&length_mean=7.878941799,length_median=7.759671,length_sd=1.41151508914,length_hpd95={5.402845,10.877803},length_quant_5_95={5.664924,10.386131},length_range={4.308925,13.012351}],(Pyrrhula_erythrocephala:6.84326727[&support=1.0][&length_mean=6.84326727,length_median=6.8079915,length_sd=1.27186938177,length_hpd95={4.571733,9.419724},length_quant_5_95={4.898855,9.113664},length_range={1.299258,11.027713}],Pyrrhula_nipalensis:6.843267283[&support=1.0][&length_mean=6.843267283,length_median=6.8079915,length_sd=1.27186940215,length_hpd95={4.571733,9.419724},length_quant_5_95={4.898855,9.113664},length_range={1.299258,11.027714}])1.00:1.035674521[&support=1.0][&length_mean=1.035674521,length_median=0.8127605,length_sd=0.9217108558,length_hpd95={0.000657,2.658243},length_quant_5_95={0.070511,2.647326},length_range={0.000657,7.895683}])1.00:9.699606787[&support=1.0][&length_mean=9.699606787,length_median=9.6650525,length_sd=1.65832886393,length_hpd95={6.447588,12.86599},length_quant_5_95={7.076283,12.482437},length_range={3.934344,14.957359}],(Carpodacus_sipahi:15.20433451[&support=1.0][&length_mean=15.20433451,length_median=15.0936835,length_sd=1.89663483509,length_hpd95={11.899357,19.108362},length_quant_5_95={12.328494,18.512953},length_range={9.455898,22.287802}],((Carpodacus_thura:9.788697458[&support=1.0][&length_mean=9.788697458,length_median=9.639913,length_sd=4.46570146915,length_hpd95={0.241372,16.820648},length_quant_5_95={1.728132,16.614574},length_range={0.022121,21.932243}],Carpodacus_edwardsii:8.714677691[&support=1.0][&length_mean=8.714677691,length_median=8.605718,length_sd=4.3730466338,length_hpd95={0.02464,15.565842},length_quant_5_95={1.165601,15.40348},length_range={0.013967,19.315477}])0.40:6.5725248557[&support=0.395][&length_mean=6.5725248557,length_median=5.862932,length_sd=3.45913093347,length_hpd95={0.010429,13.716579},length_quant_5_95={1.2684,13.42803},length_range={0.010429,15.487595}],(Carpodacus_puniceus:9.507101934[&support=1.0][&length_mean=9.507101934,length_median=9.711578,length_sd=4.33973833884,length_hpd95={0.084355,15.674788},length_quant_5_95={1.475838,15.646475},length_range={0.037148,21.299517}],(Leucosticte_nemoricola:8.080453745[&support=1.0][&length_mean=8.080453745,length_median=8.016596,length_sd=1.31897210231,length_hpd95={5.448151,10.483662},length_quant_5_95={6.0855,10.37785},length_range={4.435839,13.345724}],Procarduelis_nipalensis:7.359428029[&support=1.0][&length_mean=7.359428029,length_median=7.7786,length_sd=2.27871105348,length_hpd95={0.67896,10.650702},length_quant_5_95={1.884868,10.215247},length_range={0.013967,13.345724}])0.82:5.74877572861[&support=0.818][&length_mean=5.74877572861,length_median=5.911368,length_sd=1.7267216419,length_hpd95={1.914795,9.010573},length_quant_5_95={2.50451,8.40259},length_range={0.067186,10.15588}])0.37:2.48412815531[&support=0.367][&length_mean=2.48412815531,length_median=1.35167,length_sd=2.32565947009,length_hpd95={0.031342,7.155121},length_quant_5_95={0.278752,7.1408},length_range={0.031342,10.551529}])1.00:0.370412645[&support=1.0][&length_mean=0.370412645,length_median=0.248435,length_sd=0.402518724958,length_hpd95={0.000211,1.178531},length_quant_5_95={0.014227,1.165884},length_range={0.000211,3.125604}])1.00:2.15117739458[&support=0.996][&length_mean=2.15117739458,length_median=2.0620455,length_sd=0.794211350108,length_hpd95={0.613097,3.630359},length_quant_5_95={1.000955,3.552174},length_range={0.14222,5.696775}])0.70:0.900128471347[&support=0.698][&length_mean=0.900128471347,length_median=0.82329,length_sd=0.521344145401,length_hpd95={0.074608,1.840484},length_quant_5_95={0.218654,1.827808},length_range={0.001682,3.162556}])1.00:2.594703976[&support=1.0][&length_mean=2.594703976,length_median=2.5471225,length_sd=0.863269339271,length_hpd95={1.059955,4.385295},length_quant_5_95={1.254282,4.20391},length_range={0.444346,5.995617}])1.00:10.115693615[&support=1.0][&length_mean=10.115693615,length_median=10.015329,length_sd=1.7912412464,length_hpd95={7.000383,13.929022},length_quant_5_95={7.422955,13.199277},length_range={5.002221,16.854195}],(Motacilla_alba:22.780308924[&support=1.0][&length_mean=22.780308924,length_median=22.572772,length_sd=3.36916573776,length_hpd95={16.377346,29.510132},length_quant_5_95={17.619013,28.397182},length_range={14.728857,34.46566}],(Anthus_rufulus:12.927002398[&support=1.0][&length_mean=12.927002398,length_median=13.526458,length_sd=5.37194204665,length_hpd95={1.044226,21.246447},length_quant_5_95={3.006199,20.923412},length_range={0.088573,27.788807}],(Anthus_roseatus:12.566665886[&support=1.0][&length_mean=12.566665886,length_median=12.832241,length_sd=5.55346139352,length_hpd95={0.762212,22.149261},length_quant_5_95={2.325737,21.492971},length_range={0.08596,26.488255}],Anthus_hodgsoni:12.856138386[&support=1.0][&length_mean=12.856138386,length_median=13.172578,length_sd=5.06727616064,length_hpd95={0.308918,20.491724},length_quant_5_95={3.081105,20.37348},length_range={0.08596,27.638338}])0.38:5.90949789583[&support=0.384][&length_mean=5.90949789583,length_median=4.920942,length_sd=4.12990975511,length_hpd95={0.113698,14.486679},length_quant_5_95={0.770654,14.285651},length_range={0.014534,22.435406}])1.00:5.746012605[&support=1.0][&length_mean=5.746012605,length_median=5.0585155,length_sd=3.31284790069,length_hpd95={1.087312,12.415598},length_quant_5_95={1.818239,12.194344},length_range={0.559819,25.941536}])1.00:8.361353513[&support=1.0][&length_mean=8.361353513,length_median=8.446938,length_sd=2.90391003118,length_hpd95={2.75653,13.889549},length_quant_5_95={3.609055,12.984459},length_range={0.000285,21.058577}])0.85:1.62953242068[&support=0.851][&length_mean=1.62953242068,length_median=1.446895,length_sd=0.966895649054,length_hpd95={0.159352,3.532762},length_quant_5_95={0.426657,3.452609},length_range={0.127668,6.606776}])1.00:3.809275536[&support=1.0][&length_mean=3.809275536,length_median=3.5837325,length_sd=1.43724842851,length_hpd95={1.428772,6.679311},length_quant_5_95={1.906369,6.611917},length_range={1.284973,11.351795}],((Prunella_strophiata:12.630796624[&support=1.0][&length_mean=12.630796624,length_median=11.1046375,length_sd=7.46237622374,length_hpd95={0.072191,26.800661},length_quant_5_95={2.699231,26.73386},length_range={0.024861,40.102631}],Prunella_collaris:12.6307966[&support=1.0][&length_mean=12.6307966,length_median=11.104638,length_sd=7.46237620781,length_hpd95={0.072191,26.800659},length_quant_5_95={2.699231,26.73386},length_range={0.024861,40.102631}])1.00:20.874319057[&support=1.0][&length_mean=20.874319057,length_median=21.8784195,length_sd=7.75750130248,length_hpd95={3.443718,33.421883},length_quant_5_95={6.411127,32.036953},length_range={0.051482,40.472221}],(Ploceus_manyar:22.044371176[&support=1.0][&length_mean=22.044371176,length_median=22.09041,length_sd=4.5532599933,length_hpd95={13.216629,30.659061},length_quant_5_95={14.676198,29.530382},length_range={9.933874,36.589115}],(Lonchura_atricapilla:7.816220974[&support=1.0][&length_mean=7.816220974,length_median=7.942512,length_sd=3.46449081521,length_hpd95={1.024432,13.628006},length_quant_5_95={2.206553,13.42034},length_range={0.023629,17.683641}],Lonchura_striata:7.816220964[&support=1.0][&length_mean=7.816220964,length_median=7.942512,length_sd=3.46449082704,length_hpd95={1.024432,13.628006},length_quant_5_95={2.206553,13.420338},length_range={0.023629,17.683641}])1.00:14.22815026[&support=1.0][&length_mean=14.22815026,length_median=13.6349845,length_sd=4.26644440241,length_hpd95={6.462737,22.657921},length_quant_5_95={8.195826,22.275738},length_range={5.546962,33.653038}])1.00:11.482064479[&support=1.0][&length_mean=11.482064479,length_median=11.130567,length_sd=4.34644663033,length_hpd95={3.528047,20.149559},length_quant_5_95={4.952089,19.472054},length_range={2.071164,25.823517}])0.96:2.96786344096[&support=0.957][&length_mean=2.96786344096,length_median=2.576432,length_sd=1.87150290543,length_hpd95={0.053133,6.628818},length_quant_5_95={0.565699,6.601431},length_range={0.021223,11.686539}])1.00:3.645865272[&support=1.0][&length_mean=3.645865272,length_median=3.411917,length_sd=1.4803628946,length_hpd95={1.231307,6.796155},length_quant_5_95={1.736727,6.614134},length_range={0.856987,9.234137}],((Chloropsis_hardwickii:23.044111896[&support=1.0][&length_mean=23.044111896,length_median=23.4773455,length_sd=8.55292522615,length_hpd95={7.505543,38.478153},length_quant_5_95={8.179178,36.073654},length_range={0.002288,46.196442}],(Chloropsis_cochinchinensis:17.912461356[&support=1.0][&length_mean=17.912461356,length_median=17.47972,length_sd=8.74782359057,length_hpd95={1.936,34.295033},length_quant_5_95={3.905303,32.799877},length_range={0.294795,41.094742}],Chloropsis_aurifrons:17.740179018[&support=1.0][&length_mean=17.740179018,length_median=17.519583,length_sd=8.85959073814,length_hpd95={0.426542,32.799873},length_quant_5_95={3.811846,32.617661},length_range={0.002288,42.439018}])0.55:12.5109118022[&support=0.551][&length_mean=12.5109118022,length_median=11.548345,length_sd=8.19149570586,length_hpd95={0.072238,26.868116},length_quant_5_95={1.295442,26.754515},length_range={0.01269,38.531326}])1.00:12.069181013[&support=1.0][&length_mean=12.069181013,length_median=11.232335,length_sd=6.74635687479,length_hpd95={0.801714,24.482029},length_quant_5_95={2.367763,24.229561},length_range={0.002138,34.726952}],((Chalcoparia_singalensis:27.758913725[&support=1.0][&length_mean=27.758913725,length_median=27.575641,length_sd=3.36825414082,length_hpd95={21.335358,34.608082},length_quant_5_95={22.550335,33.836372},length_range={18.641056,40.173595}],(Aethopyga_siparaja:12.279369938[&support=1.0][&length_mean=12.279369938,length_median=13.763364,length_sd=7.28178051723,length_hpd95={0.09165,23.092684},length_quant_5_95={1.176373,23.040855},length_range={0.003557,31.026815}],((Aethopyga_gouldiae:10.739216477[&support=1.0][&length_mean=10.739216477,length_median=9.9975095,length_sd=6.80508989524,length_hpd95={0.121108,22.59161},length_quant_5_95={1.357728,22.541077},length_range={0.121108,33.816952}],Aethopyga_saturata:10.377121452[&support=1.0][&length_mean=10.377121452,length_median=9.611143,length_sd=6.63293633168,length_hpd95={0.09165,22.331873},length_quant_5_95={1.164352,22.224098},length_range={0.003557,29.618484}])0.22:8.56322549774[&support=0.221][&length_mean=8.56322549774,length_median=7.629992,length_sd=6.03588804103,length_hpd95={0.0192,20.482059},length_quant_5_95={0.348254,18.943155},length_range={0.0192,25.839214}],(Aethopyga_ignicauda:11.073959691[&support=1.0][&length_mean=11.073959691,length_median=10.741753,length_sd=7.27422552565,length_hpd95={0.030285,23.102154},length_quant_5_95={0.947111,23.011061},length_range={0.022665,31.127081}],Aethopyga_nipalensis:11.161953673[&support=1.0][&length_mean=11.161953673,length_median=10.6367515,length_sd=7.02009404285,length_hpd95={0.022665,22.22386},length_quant_5_95={1.337095,22.223541},length_range={0.022665,33.144955}])0.20:8.32843406122[&support=0.196][&length_mean=8.32843406122,length_median=7.9758385,length_sd=5.36558207347,length_hpd95={0.095652,18.490887},length_quant_5_95={0.325366,17.657982},length_range={0.095652,25.767956}])0.11:5.63215612727[&support=0.11][&length_mean=5.63215612727,length_median=4.9322735,length_sd=3.66182418359,length_hpd95={0.439524,13.444928},length_quant_5_95={1.446111,13.348541},length_range={0.159875,18.156879}])1.00:6.288056704[&support=1.0][&length_mean=6.288056704,length_median=5.9832775,length_sd=2.77545263491,length_hpd95={0.892404,11.077993},length_quant_5_95={2.290486,10.830656},length_range={0.00455,26.612164}])1.00:5.137339841[&support=1.0][&length_mean=5.137339841,length_median=5.0255265,length_sd=1.78327348661,length_hpd95={1.841343,8.551702},length_quant_5_95={2.389703,8.153502},length_range={0.915756,11.70851}],((Arachnothera_magna:26.675704281[&support=1.0][&length_mean=26.675704281,length_median=26.558829,length_sd=3.26755921801,length_hpd95={20.713091,33.155628},length_quant_5_95={21.564247,32.321712},length_range={17.32674,37.644966}],Arachnothera_longirostra:26.675704377[&support=1.0][&length_mean=26.675704377,length_median=26.558829,length_sd=3.26755931145,length_hpd95={20.713089,33.155628},length_quant_5_95={21.564247,32.321712},length_range={17.32674,37.644966}])1.00:3.797890831[&support=1.0][&length_mean=3.797890831,length_median=3.6079695,length_sd=1.60758593742,length_hpd95={0.915711,7.147781},length_quant_5_95={1.485301,6.862431},length_range={0.516211,9.400236}],(Dicaeum_melanoxanthum:22.197194306[&support=1.0][&length_mean=22.197194306,length_median=22.039383,length_sd=2.62236199677,length_hpd95={17.457214,27.655231},length_quant_5_95={18.190363,27.061703},length_range={15.5966,31.922447}],(Dicaeum_ignipectus:11.636564792[&support=1.0][&length_mean=11.636564792,length_median=11.503287,length_sd=1.64725294835,length_hpd95={8.773561,14.891026},length_quant_5_95={9.165522,14.434978},length_range={6.823192,19.29031}],Dicaeum_minullum:11.63656478[&support=1.0][&length_mean=11.63656478,length_median=11.503287,length_sd=1.64725290768,length_hpd95={8.773561,14.891025},length_quant_5_95={9.165522,14.434978},length_range={6.823192,19.290308}])1.00:10.560629535[&support=1.0][&length_mean=10.560629535,length_median=10.462347,length_sd=1.8457734331,length_hpd95={7.01819,14.274736},length_quant_5_95={7.77427,13.886382},length_range={5.808665,18.169931}])1.00:8.276400851[&support=1.0][&length_mean=8.276400851,length_median=8.112071,length_sd=1.90102853248,length_hpd95={4.551981,11.94452},length_quant_5_95={5.351174,11.724382},length_range={3.182524,15.409002}])1.00:2.422658416[&support=1.0][&length_mean=2.422658416,length_median=2.1979085,length_sd=1.27136395621,length_hpd95={0.426928,5.144971},length_quant_5_95={0.769489,4.940891},length_range={0.027954,6.953062}])1.00:5.887854111[&support=1.0][&length_mean=5.887854111,length_median=6.1196835,length_sd=3.36316935808,length_hpd95={0.000257,11.541773},length_quant_5_95={0.000373,11.535903},length_range={0.000257,18.099775}])0.57:2.86840196696[&support=0.575][&length_mean=2.86840196696,length_median=2.363461,length_sd=2.13809813827,length_hpd95={0.065433,7.046835},length_quant_5_95={0.434779,7.023616},length_range={0.065433,14.409484}])1.00:4.264152477[&support=1.0][&length_mean=4.264152477,length_median=4.0564665,length_sd=1.44833031416,length_hpd95={1.887547,7.324013},length_quant_5_95={2.308328,6.982613},length_range={1.334779,11.42005}],(((Cinclus_pallasii:29.081661273[&support=1.0][&length_mean=29.081661273,length_median=28.9090035,length_sd=4.10006122252,length_hpd95={22.409595,37.969486},length_quant_5_95={22.822742,35.932346},length_range={12.986773,45.301479}],((Muscicapella_hodgsoni:20.279271917[&support=1.0][&length_mean=20.279271917,length_median=20.223065,length_sd=3.36011439197,length_hpd95={13.958431,26.833632},length_quant_5_95={15.084216,25.688034},length_range={8.242162,36.238411}],((Tarsiger_chrysaeus:10.577874886[&support=1.0][&length_mean=10.577874886,length_median=10.4083945,length_sd=2.07732772603,length_hpd95={6.917525,15.000945},length_quant_5_95={7.439802,14.372923},length_range={3.994115,17.457371}],(Tarsiger_hyperythrus:3.422093071[&support=1.0][&length_mean=3.422093071,length_median=3.3142095,length_sd=0.904322249063,length_hpd95={1.883776,5.270247},length_quant_5_95={2.082237,5.038237},length_range={1.204274,6.707082}],Tarsiger_rufilatus:3.422093071[&support=1.0][&length_mean=3.422093071,length_median=3.3142095,length_sd=0.904322249063,length_hpd95={1.883776,5.270247},length_quant_5_95={2.082237,5.038237},length_range={1.204274,6.707082}])1.00:7.155781838[&support=1.0][&length_mean=7.155781838,length_median=7.074596,length_sd=1.67479031777,length_hpd95={4.277134,10.816787},length_quant_5_95={4.618481,10.256496},length_range={2.382628,13.596779}])1.00:8.15909718[&support=1.0][&length_mean=8.15909718,length_median=8.11154,length_sd=1.67970257132,length_hpd95={5.092778,11.747694},length_quant_5_95={5.657834,10.998632},length_range={3.051986,17.587812}],(((Larvivora_brunnea:12.368124243[&support=1.0][&length_mean=12.368124243,length_median=12.3068645,length_sd=2.16331571982,length_hpd95={8.326403,16.624008},length_quant_5_95={8.892878,16.004766},length_range={5.284954,19.512939}],(Brachypteryx_montana:5.038750839[&support=1.0][&length_mean=5.038750839,length_median=5.324901,length_sd=2.94875450641,length_hpd95={0.136211,9.669921},length_quant_5_95={0.467902,9.588497},length_range={0.016926,14.218136}],(Brachypteryx_hyperythra:3.063113133[&support=1.0][&length_mean=3.063113133,length_median=2.2863315,length_sd=2.68839811896,length_hpd95={0.003999,8.956251},length_quant_5_95={0.157867,8.911793},length_range={0.003999,14.614062}],(Heteroxenicus_stellatus:3.312813022[&support=1.0][&length_mean=3.312813022,length_median=2.47108,length_sd=2.84296478401,length_hpd95={0.002439,8.994407},length_quant_5_95={0.183,8.979543},length_range={0.002439,14.614062}],Brachypteryx_leucophris:4.383049486[&support=1.0][&length_mean=4.383049486,length_median=4.1818615,length_sd=3.0171820652,length_hpd95={0.035613,9.215647},length_quant_5_95={0.215408,9.183877},length_range={0.002439,12.146755}])0.31:3.84913204487[&support=0.312][&length_mean=3.84913204487,length_median=3.6592095,length_sd=2.46869666247,length_hpd95={0.006427,8.115122},length_quant_5_95={0.237871,7.969439},length_range={0.006427,10.704873}])0.32:3.96484008411[&support=0.321][&length_mean=3.96484008411,length_median=3.735842,length_sd=2.36603437792,length_hpd95={0.198103,8.458679},length_quant_5_95={0.601894,8.347015},length_range={0.077743,10.015192}])1.00:4.350089131[&support=1.0][&length_mean=4.350089131,length_median=4.4249965,length_sd=1.58272023712,length_hpd95={0.975306,7.654455},length_quant_5_95={1.58255,6.947096},length_range={0.011468,9.864896}])1.00:4.57369256[&support=1.0][&length_mean=4.57369256,length_median=4.4934355,length_sd=1.09900697487,length_hpd95={2.501413,6.656219},length_quant_5_95={2.966646,6.476138},length_range={1.508401,9.51576}],((Myiomela_leucura:15.831169474[&support=1.0][&length_mean=15.831169474,length_median=15.7215045,length_sd=2.56859283586,length_hpd95={10.912561,20.623772},length_quant_5_95={11.677778,20.023088},length_range={6.511779,27.250818}],((Cinclidium_frontale:13.261167826[&support=1.0][&length_mean=13.261167826,length_median=13.203063,length_sd=2.28589926667,length_hpd95={9.136266,17.735281},length_quant_5_95={9.617452,16.811113},length_range={5.906741,23.817122}],Myophonus_caeruleus:13.261167848[&support=1.0][&length_mean=13.261167848,length_median=13.203063,length_sd=2.2858992356,length_hpd95={9.136267,17.735281},length_quant_5_95={9.617453,16.811113},length_range={5.906741,23.81712}])1.00:1.609592664[&support=1.0][&length_mean=1.609592664,length_median=1.532402,length_sd=0.713115506056,length_hpd95={0.323922,2.96109},length_quant_5_95={0.595512,2.846858},length_range={0.084704,4.993519}],(Enicurus_schistaceus:8.899976189[&support=1.0][&length_mean=8.899976189,length_median=9.522527,length_sd=3.44132790355,length_hpd95={0.124605,13.434923},length_quant_5_95={1.534032,13.410579},length_range={0.101547,17.823772}],(Enicurus_maculatus:8.256357353[&support=1.0][&length_mean=8.256357353,length_median=8.913653,length_sd=3.24869184164,length_hpd95={1.672613,13.142296},length_quant_5_95={2.2418,12.488681},length_range={0.135357,19.196548}],Enicurus_immaculatus:6.662488087[&support=1.0][&length_mean=6.662488087,length_median=7.0994735,length_sd=3.47895918549,length_hpd95={0.101547,12.18824},length_quant_5_95={1.007649,12.164694},length_range={0.101547,18.707619}])0.48:4.95120658038[&support=0.479][&length_mean=4.95120658038,length_median=4.044835,length_sd=3.00719153959,length_hpd95={0.817618,10.751525},length_quant_5_95={1.294261,10.294549},length_range={0.131647,13.407232}])1.00:4.108635341[&support=1.0][&length_mean=4.108635341,length_median=4.0756705,length_sd=1.18924471772,length_hpd95={1.711164,6.61024},length_quant_5_95={2.253551,6.086918},length_range={0.09309,8.420341}])1.00:0.960408993[&support=1.0][&length_mean=0.960408993,length_median=0.88519,length_sd=0.507688421011,length_hpd95={0.086794,1.929823},length_quant_5_95={0.280773,1.921855},length_range={0.053761,3.837883}])1.00:0.407606907[&support=1.0][&length_mean=0.407606907,length_median=0.3446305,length_sd=0.30534669429,length_hpd95={0.004161,1.007882},length_quant_5_95={0.054888,1.005757},length_range={0.000827,1.838141}],(((Saxicola_ferreus:13.910201574[&support=1.0][&length_mean=13.910201574,length_median=13.8577335,length_sd=2.2695014833,length_hpd95={9.810493,18.336506},length_quant_5_95={10.286457,17.697758},length_range={5.83218,23.924744}],(Monticola_rufiventris:9.298408196[&support=1.0][&length_mean=9.298408196,length_median=9.2442615,length_sd=1.67415735778,length_hpd95={6.259564,12.584126},length_quant_5_95={6.764512,12.136493},length_range={3.656576,17.443918}],Monticola_cinclorhynchus:9.298408218[&support=1.0][&length_mean=9.298408218,length_median=9.244262,length_sd=1.6741573634,length_hpd95={6.259564,12.584126},length_quant_5_95={6.764512,12.136493},length_range={3.656576,17.443918}])1.00:4.611793387[&support=1.0][&length_mean=4.611793387,length_median=4.548332,length_sd=1.09764276269,length_hpd95={2.807047,7.179712},length_quant_5_95={3.002162,6.5653},length_range={1.783281,9.42655}])1.00:0.744777781[&support=1.0][&length_mean=0.744777781,length_median=0.7094905,length_sd=0.365151603003,length_hpd95={0.068244,1.422524},length_quant_5_95={0.230522,1.396879},length_range={0.024339,2.224352}],(Phoenicurus_frontalis:11.443699566[&support=1.0][&length_mean=11.443699566,length_median=11.3740765,length_sd=1.94333399089,length_hpd95={7.984889,15.152771},length_quant_5_95={8.494309,14.642075},length_range={4.610577,20.457146}],(Phoenicurus_leucocephalus:7.169805406[&support=1.0][&length_mean=7.169805406,length_median=7.1542355,length_sd=1.35814375645,length_hpd95={4.705875,9.917058},length_quant_5_95={5.111586,9.418483},length_range={2.775661,12.88553}],Phoenicurus_fuliginosus:7.169805415[&support=1.0][&length_mean=7.169805415,length_median=7.154235,length_sd=1.35814377127,length_hpd95={4.705875,9.917058},length_quant_5_95={5.111586,9.418483},length_range={2.775661,12.88553}])1.00:4.273894176[&support=1.0][&length_mean=4.273894176,length_median=4.2070995,length_sd=1.09139122302,length_hpd95={2.292,6.388598},length_quant_5_95={2.648078,6.216385},length_range={1.491371,8.666283}])1.00:3.211279787[&support=1.0][&length_mean=3.211279787,length_median=3.149802,length_sd=0.856386766707,length_hpd95={1.575101,4.792745},length_quant_5_95={1.902258,4.710532},length_range={1.12134,6.312194}])1.00:1.265172657[&support=1.0][&length_mean=1.265172657,length_median=1.213378,length_sd=0.492372337427,length_hpd95={0.376268,2.24785},length_quant_5_95={0.538636,2.176258},length_range={0.258279,3.274504}],(Cyornis_magnirostris:7.302918299[&support=1.0][&length_mean=7.302918299,length_median=6.3676645,length_sd=4.65382011545,length_hpd95={0.204748,15.215648},length_quant_5_95={0.763958,15.160847},length_range={0.142496,20.395632}],((Ficedula_hyperythra:10.86165165[&support=1.0][&length_mean=10.86165165,length_median=11.0176165,length_sd=2.74530382799,length_hpd95={6.036757,16.728689},length_quant_5_95={6.57842,14.926062},length_range={0.227672,21.115559}],Ficedula_tricolor:10.997423099[&support=1.0][&length_mean=10.997423099,length_median=11.1771795,length_sd=2.89078371538,length_hpd95={6.00242,17.327105},length_quant_5_95={6.347656,15.533834},length_range={0.293326,22.336868}])0.71:1.30592361299[&support=0.708][&length_mean=1.30592361299,length_median=1.1926435,length_sd=0.670880320009,length_hpd95={0.230012,2.699564},length_quant_5_95={0.383179,2.572984},length_range={0.027264,3.589832}],(Ficedula_strophiata:10.391866942[&support=1.0][&length_mean=10.391866942,length_median=10.7387085,length_sd=2.7455109591,length_hpd95={3.967115,15.603951},length_quant_5_95={4.661633,14.246197},length_range={0.180601,18.337923}],(Ficedula_sapphira:4.778336585[&support=1.0][&length_mean=4.778336585,length_median=4.7504255,length_sd=1.17500167034,length_hpd95={2.774112,7.361972},length_quant_5_95={3.037184,6.650097},length_range={0.591106,9.185868}],(Ficedula_superciliaris:2.826397457[&support=1.0][&length_mean=2.826397457,length_median=2.788723,length_sd=0.708674330575,length_hpd95={1.470785,4.123299},length_quant_5_95={1.700492,4.009844},length_range={0.305712,5.370066}],Ficedula_westermanni:2.853254568[&support=1.0][&length_mean=2.853254568,length_median=2.807386,length_sd=0.684807283721,length_hpd95={1.519477,4.116677},length_quant_5_95={1.786117,4.018021},length_range={1.344322,5.370066}])0.98:2.03726381064[&support=0.977][&length_mean=2.03726381064,length_median=1.944289,length_sd=0.786958389261,length_hpd95={0.658871,3.627082},length_quant_5_95={0.921827,3.491082},length_range={0.054289,5.849663}])0.91:6.0102014185[&support=0.908][&length_mean=6.0102014185,length_median=6.090378,length_sd=1.55762140546,length_hpd95={3.198307,9.152055},length_quant_5_95={3.521006,8.426212},length_range={0.168489,11.35516}])0.66:1.50758657553[&support=0.662][&length_mean=1.50758657553,length_median=1.4059085,length_sd=0.71547809613,length_hpd95={0.166506,2.87935},length_quant_5_95={0.533677,2.846597},length_range={0.166506,4.952981}])0.51:2.84284213439[&support=0.506][&length_mean=2.84284213439,length_median=3.014699,length_sd=1.3072833495,length_hpd95={0.14333,4.914897},length_quant_5_95={0.544572,4.805242},length_range={0.026479,6.209572}])0.63:2.98938183651[&support=0.63][&length_mean=2.98938183651,length_median=2.9558245,length_sd=0.941286735785,length_hpd95={1.293618,4.785911},length_quant_5_95={1.529342,4.646216},length_range={0.394108,6.966917}])0.62:0.317551623794[&support=0.622][&length_mean=0.317551623794,length_median=0.276274,length_sd=0.212630980225,length_hpd95={0.001805,0.711344},length_quant_5_95={0.058924,0.711019},length_range={0.001805,1.33934}])0.63:0.681508020635[&support=0.63][&length_mean=0.681508020635,length_median=0.653685,length_sd=0.317643460115,length_hpd95={0.169585,1.319247},length_quant_5_95={0.241893,1.217817},length_range={0.060333,2.251718}])0.63:1.26526184921[&support=0.63][&length_mean=1.26526184921,length_median=1.201984,length_sd=0.488375361025,length_hpd95={0.356466,2.197419},length_quant_5_95={0.595783,2.164197},length_range={0.224208,3.282565}],(((Muscicapa_muttui:7.434433032[&support=1.0][&length_mean=7.434433032,length_median=7.4145335,length_sd=1.34680112408,length_hpd95={5.033756,10.188049},length_quant_5_95={5.349027,9.620522},length_range={3.039109,13.560011}],(Muscicapa_sibirica:3.451625218[&support=1.0][&length_mean=3.451625218,length_median=3.4119515,length_sd=0.846628825738,length_hpd95={1.739926,4.978533},length_quant_5_95={2.198951,4.913015},length_range={1.294686,7.027358}],Muscicapa_ferruginea:3.451625207[&support=1.0][&length_mean=3.451625207,length_median=3.4119515,length_sd=0.846628824805,length_hpd95={1.739926,4.978533},length_quant_5_95={2.198951,4.913015},length_range={1.294686,7.027358}])1.00:3.982807868[&support=1.0][&length_mean=3.982807868,length_median=3.9237115,length_sd=0.971022251,length_hpd95={2.18727,5.90949},length_quant_5_95={2.51053,5.657887},length_range={1.419828,7.707036}])1.00:7.065638001[&support=1.0][&length_mean=7.065638001,length_median=7.0190795,length_sd=1.40688748048,length_hpd95={4.528199,9.910787},length_quant_5_95={4.89222,9.503641},length_range={2.496377,11.976565}],(Copsychus_saularis:11.714172176[&support=1.0][&length_mean=11.714172176,length_median=11.673112,length_sd=1.96705046771,length_hpd95={8.05896,15.644601},length_quant_5_95={8.610775,14.915032},length_range={4.634544,19.78054}],Copsychus_malabaricus:11.714172192[&support=1.0][&length_mean=11.714172192,length_median=11.6731125,length_sd=1.96705045177,length_hpd95={8.058959,15.644602},length_quant_5_95={8.610775,14.915032},length_range={4.634544,19.78054}])1.00:2.785898862[&support=1.0][&length_mean=2.785898862,length_median=2.712413,length_sd=0.75012479392,length_hpd95={1.354354,4.232929},length_quant_5_95={1.663797,4.068134},length_range={0.63896,5.50751}])1.00:3.146578287[&support=1.0][&length_mean=3.146578287,length_median=3.063889,length_sd=0.838474791117,length_hpd95={1.517867,4.764291},length_quant_5_95={1.968834,4.704622},length_range={1.062771,7.111567}],(Eumyias_thalassinus:14.302263993[&support=1.0][&length_mean=14.302263993,length_median=14.167826,length_sd=2.42474229494,length_hpd95={9.784434,19.226339},length_quant_5_95={10.428415,18.4865},length_range={6.206791,24.370888}],(Cyornis_concretus:14.006674716[&support=1.0][&length_mean=14.006674716,length_median=14.009987,length_sd=2.89745948633,length_hpd95={8.465801,19.239695},length_quant_5_95={9.596115,18.545771},length_range={0.204748,23.35961}],((Niltava_sundara:12.037631795[&support=1.0][&length_mean=12.037631795,length_median=11.953522,length_sd=2.13844075348,length_hpd95={8.113207,16.084698},length_quant_5_95={8.66643,15.655313},length_range={5.035444,21.063879}],(Niltava_grandis:10.885918415[&support=1.0][&length_mean=10.885918415,length_median=10.8185285,length_sd=2.03534153496,length_hpd95={7.571213,15.613857},length_quant_5_95={7.761681,14.440366},length_range={4.140109,19.799898}],Niltava_macgrigoriae:11.059615051[&support=1.0][&length_mean=11.059615051,length_median=10.9798755,length_sd=2.119459988,length_hpd95={7.580117,15.613857},length_quant_5_95={7.822161,14.857702},length_range={4.140109,19.799898}])0.82:1.3995170534[&support=0.824][&length_mean=1.3995170534,length_median=1.292405,length_sd=0.832237744876,length_hpd95={0.152737,2.970307},length_quant_5_95={0.291742,2.885148},length_range={0.005905,4.865585}])1.00:1.326257647[&support=1.0][&length_mean=1.326257647,length_median=1.226091,length_sd=0.652272592778,length_hpd95={0.239482,2.570522},length_quant_5_95={0.414116,2.49852},length_range={0.012252,4.320174}],(Anthipes_monileger:11.606854118[&support=1.0][&length_mean=11.606854118,length_median=11.959785,length_sd=3.19902227314,length_hpd95={4.487609,18.016678},length_quant_5_95={4.690182,15.829523},length_range={0.271462,21.272661}],(Cyornis_unicolor:8.694002177[&support=1.0][&length_mean=8.694002177,length_median=8.6471385,length_sd=1.89602693051,length_hpd95={5.134765,12.354094},length_quant_5_95={5.807728,11.608287},length_range={0.741213,14.452431}],(Cyornis_rubeculoides:7.788977384[&support=1.0][&length_mean=7.788977384,length_median=7.687423,length_sd=1.48424797189,length_hpd95={5.084285,10.761163},length_quant_5_95={5.443158,10.365252},length_range={2.873263,12.848071}],(Cyornis_banyumas:4.291091262[&support=1.0][&length_mean=4.291091262,length_median=4.238113,length_sd=0.95688843914,length_hpd95={2.537516,6.39432},length_quant_5_95={2.775943,5.974455},length_range={1.33135,7.517077}],Cyornis_poliogenys:4.275360751[&support=1.0][&length_mean=4.275360751,length_median=4.2320565,length_sd=0.986024087232,length_hpd95={2.260395,6.189499},length_quant_5_95={2.746709,5.974455},length_range={0.142496,7.517077}])0.96:3.17948361682[&support=0.963][&length_mean=3.17948361682,length_median=3.178859,length_sd=1.15491713352,length_hpd95={0.6366,5.236839},length_quant_5_95={1.063007,5.080454},length_range={0.171856,6.879416}])0.71:1.27111223621[&support=0.707][&length_mean=1.27111223621,length_median=1.180186,length_sd=0.676001309694,length_hpd95={0.118361,2.601587},length_quant_5_95={0.324077,2.543054},length_range={0.064115,4.304167}])0.80:3.3961622015[&support=0.799][&length_mean=3.3961622015,length_median=3.297624,length_sd=1.01637023174,length_hpd95={1.680451,5.52183},length_quant_5_95={1.840199,5.107903},length_range={0.187235,7.323072}])0.70:1.30035485222[&support=0.697][&length_mean=1.30035485222,length_median=1.243704,length_sd=0.596569153029,length_hpd95={0.272568,2.387192},length_quant_5_95={0.418093,2.3506},length_range={0.163681,4.52571}])0.58:0.539321267123[&support=0.584][&length_mean=0.539321267123,length_median=0.462304,length_sd=0.373372511324,length_hpd95={0.006641,1.328023},length_quant_5_95={0.082297,1.317724},length_range={0.006641,2.257906}])0.33:0.506045163142[&support=0.331][&length_mean=0.506045163142,length_median=0.43891,length_sd=0.337651515148,length_hpd95={0.03698,1.197794},length_quant_5_95={0.066554,1.159832},length_range={0.010276,1.730336}])0.63:2.88821435397[&support=0.63][&length_mean=2.88821435397,length_median=2.8118905,length_sd=0.784663866472,length_hpd95={1.581064,4.563452},length_quant_5_95={1.724073,4.288719},length_range={0.845933,6.335152}])0.54:0.713578009191[&support=0.544][&length_mean=0.713578009191,length_median=0.6698305,length_sd=0.334833413207,length_hpd95={0.101593,1.305614},length_quant_5_95={0.235013,1.283374},length_range={0.07715,2.035237}])1.00:0.519521202[&support=1.0][&length_mean=0.519521202,length_median=0.452008,length_sd=0.387543465431,length_hpd95={0.004178,1.249885},length_quant_5_95={0.038121,1.238318},length_range={0.003581,2.366857}])0.95:1.63132212051[&support=0.946][&length_mean=1.63132212051,length_median=1.5437615,length_sd=0.876938585761,length_hpd95={0.083536,3.211824},length_quant_5_95={0.377046,3.19213},length_range={0.048731,7.10394}])1.00:6.026614362[&support=1.0][&length_mean=6.026614362,length_median=5.918869,length_sd=1.47536567424,length_hpd95={3.536066,9.235744},length_quant_5_95={3.803814,8.521557},length_range={1.871912,12.189945}],((Zoothera_mollissima:16.343517388[&support=1.0][&length_mean=16.343517388,length_median=16.391862,length_sd=3.50719507609,length_hpd95={10.072482,23.312027},length_quant_5_95={10.687644,22.072412},length_range={3.527058,30.634972}],(Cochoa_purpurea:4.954033475[&support=1.0][&length_mean=4.954033475,length_median=4.7102135,length_sd=3.06807892058,length_hpd95={0.000716,10.494622},length_quant_5_95={0.522032,10.483772},length_range={0.000716,15.201723}],Cochoa_viridis:4.954033471[&support=1.0][&length_mean=4.954033471,length_median=4.7102135,length_sd=3.06807892082,length_hpd95={0.000716,10.494623},length_quant_5_95={0.522032,10.483772},length_range={0.000716,15.201723}])1.00:12.209571106[&support=1.0][&length_mean=12.209571106,length_median=12.1148205,length_sd=4.00874796352,length_hpd95={5.109136,19.989305},length_quant_5_95={6.160627,18.612253},length_range={0.74004,29.782789}])0.54:0.940743562152[&support=0.539][&length_mean=0.940743562152,length_median=0.806344,length_sd=0.655843073074,length_hpd95={0.001626,2.247482},length_quant_5_95={0.084645,2.22513},length_range={0.001626,3.764805}],(Grandala_coelicolor:16.544915737[&support=1.0][&length_mean=16.544915737,length_median=16.506157,length_sd=4.22991571542,length_hpd95={9.128844,24.971334},length_quant_5_95={10.072481,23.732031},length_range={2.781045,31.464066}],(Turdus_maximus:10.113166279[&support=1.0][&length_mean=10.113166279,length_median=10.0344525,length_sd=1.79315727326,length_hpd95={6.75495,13.57871},length_quant_5_95={7.343366,13.098841},length_range={3.868521,16.666857}],((Turdus_atrogularis:5.928818607[&support=1.0][&length_mean=5.928818607,length_median=5.816398,length_sd=1.16593554121,length_hpd95={3.714996,8.152746},length_quant_5_95={4.081751,7.888431},length_range={2.225363,9.809284}],Turdus_albocinctus:5.928818612[&support=1.0][&length_mean=5.928818612,length_median=5.816398,length_sd=1.16593555171,length_hpd95={3.714996,8.152745},length_quant_5_95={4.081752,7.888431},length_range={2.225363,9.809285}])1.00:1.889094037[&support=1.0][&length_mean=1.889094037,length_median=1.8194345,length_sd=0.658996726193,length_hpd95={0.593281,3.136493},length_quant_5_95={0.935404,3.06425},length_range={0.388182,4.29584}],(Turdus_unicolor:5.862073668[&support=1.0][&length_mean=5.862073668,length_median=5.733043,length_sd=1.23296784826,length_hpd95={3.61501,8.32374},length_quant_5_95={4.04398,8.112425},length_range={2.018501,10.989617}],Turdus_boulboul:5.862073652[&support=1.0][&length_mean=5.862073652,length_median=5.733043,length_sd=1.2329678569,length_hpd95={3.61501,8.32374},length_quant_5_95={4.04398,8.112426},length_range={2.018501,10.989617}])1.00:1.955839003[&support=1.0][&length_mean=1.955839003,length_median=1.890105,length_sd=0.757667260451,length_hpd95={0.599325,3.586495},length_quant_5_95={0.808812,3.321261},length_range={0.288579,4.892693}])1.00:2.295253635[&support=1.0][&length_mean=2.295253635,length_median=2.2555795,length_sd=0.742046499415,length_hpd95={0.798918,3.719127},length_quant_5_95={1.166253,3.636322},length_range={0.239125,5.12364}])1.00:7.807188902[&support=1.0][&length_mean=7.807188902,length_median=7.7524275,length_sd=1.54172946512,length_hpd95={4.963697,10.929256},length_quant_5_95={5.343272,10.337603},length_range={2.923685,13.152744}])0.46:0.828382605603[&support=0.464][&length_mean=0.828382605603,length_median=0.730958,length_sd=0.503522079018,length_hpd95={0.04194,1.77763},length_quant_5_95={0.204628,1.74949},length_range={0.016573,3.49652}])1.00:7.516914755[&support=1.0][&length_mean=7.516914755,length_median=7.605764,length_sd=2.22822957664,length_hpd95={2.762061,11.326345},length_quant_5_95={3.509777,10.923641},length_range={1.63171,15.873924}])1.00:2.710441312[&support=1.0][&length_mean=2.710441312,length_median=2.3340505,length_sd=1.67967592763,length_hpd95={0.373544,6.341191},length_quant_5_95={0.731722,6.071003},length_range={0.106246,12.651894}])1.00:0.887738279[&support=1.0][&length_mean=0.887738279,length_median=0.6714525,length_sd=0.843342260945,length_hpd95={0.00115,2.521281},length_quant_5_95={0.055087,2.515907},length_range={0.00115,7.797736}],(Saroglossa_spiloptera:17.073633228[&support=1.0][&length_mean=17.073633228,length_median=16.960064,length_sd=2.57923322754,length_hpd95={12.258447,22.132364},length_quant_5_95={12.972042,21.412647},length_range={8.131755,26.607292}],(Gracupica_contra:7.250548642[&support=1.0][&length_mean=7.250548642,length_median=7.1883525,length_sd=1.15976555104,length_hpd95={5.182324,9.734879},length_quant_5_95={5.486941,9.256344},length_range={3.265961,11.076007}],(Sturnia_malabarica:6.144366921[&support=1.0][&length_mean=6.144366921,length_median=6.089387,length_sd=0.992793368363,length_hpd95={4.408304,8.230614},length_quant_5_95={4.685893,7.899488},length_range={2.780365,9.479613}],(Acridotheres_tristis:2.943784823[&support=1.0][&length_mean=2.943784823,length_median=2.894153,length_sd=0.545650809919,length_hpd95={1.987384,4.042189},length_quant_5_95={2.118197,3.908507},length_range={1.262889,5.206441}],(Acridotheres_grandis:1.29014608[&support=1.0][&length_mean=1.29014608,length_median=1.270458,length_sd=0.312302777707,length_hpd95={0.721679,1.905089},length_quant_5_95={0.83124,1.832786},length_range={0.56633,3.047918}],Acridotheres_fuscus:1.29014608[&support=1.0][&length_mean=1.29014608,length_median=1.270458,length_sd=0.312302775447,length_hpd95={0.721679,1.905089},length_quant_5_95={0.83124,1.832786},length_range={0.56633,3.047918}])1.00:1.653638729[&support=1.0][&length_mean=1.653638729,length_median=1.6178165,length_sd=0.445773013338,length_hpd95={0.897965,2.600168},length_quant_5_95={1.023558,2.484962},length_range={0.506041,3.695098}])1.00:3.200582122[&support=1.0][&length_mean=3.200582122,length_median=3.1230005,length_sd=0.683275688311,length_hpd95={1.950361,4.662646},length_quant_5_95={2.189276,4.429125},length_range={1.174072,5.646864}])1.00:1.106181741[&support=1.0][&length_mean=1.106181741,length_median=1.060553,length_sd=0.437107889053,length_hpd95={0.309396,1.988416},length_quant_5_95={0.479235,1.92024},length_range={0.092503,2.792787}])1.00:9.823084572[&support=1.0][&length_mean=9.823084572,length_median=9.7608495,length_sd=1.58408969507,length_hpd95={6.634073,12.777789},length_quant_5_95={7.221606,12.578404},length_range={4.53506,16.256397}])1.00:12.895766298[&support=1.0][&length_mean=12.895766298,length_median=12.8247275,length_sd=1.96595305628,length_hpd95={9.507127,16.979433},length_quant_5_95={9.882292,16.337002},length_range={5.551831,20.553621}])1.00:9.890687063[&support=1.0][&length_mean=9.890687063,length_median=9.659733,length_sd=3.48546723888,length_hpd95={3.903543,16.91428},length_quant_5_95={4.685511,16.067835},length_range={2.114225,24.16503}],((Sitta_himalayensis:12.01576853[&support=1.0][&length_mean=12.01576853,length_median=13.109286,length_sd=4.81530496874,length_hpd95={0.1213,18.378422},length_quant_5_95={1.887051,18.312935},length_range={0.010129,29.262016}],(Sitta_formosa:12.085638392[&support=1.0][&length_mean=12.085638392,length_median=12.034043,length_sd=5.75157434041,length_hpd95={0.000397,21.531681},length_quant_5_95={1.734679,21.450323},length_range={0.000397,33.078072}],Sitta_cinnamoventris:12.149154306[&support=1.0][&length_mean=12.149154306,length_median=12.607674,length_sd=4.94239466052,length_hpd95={0.509475,20.254189},length_quant_5_95={2.836744,19.675697},length_range={0.000397,32.550087}])0.35:5.42952598854[&support=0.349][&length_mean=5.42952598854,length_median=3.794577,length_sd=4.07077612096,length_hpd95={0.647965,14.436646},length_quant_5_95={1.164837,14.374182},length_range={0.168012,23.756187}])1.00:17.580501602[&support=1.0][&length_mean=17.580501602,length_median=17.813857,length_sd=4.0498622891,length_hpd95={9.262778,25.259251},length_quant_5_95={10.271911,23.554806},length_range={0.092915,32.121239}],(Troglodytes_troglodytes:29.789299854[&support=1.0][&length_mean=29.789299854,length_median=29.6708755,length_sd=3.19328089347,length_hpd95={24.03027,36.030415},length_quant_5_95={24.99267,35.391853},length_range={19.747356,42.549328}],(Certhia_hodgsoni:12.788890819[&support=1.0][&length_mean=12.788890819,length_median=12.6493845,length_sd=2.12904701206,length_hpd95={8.468297,16.776455},length_quant_5_95={9.658695,16.556629},length_range={7.353159,22.598045}],(Certhia_discolor:8.800737503[&support=1.0][&length_mean=8.800737503,length_median=8.6360605,length_sd=1.75247611626,length_hpd95={5.566571,12.099299},length_quant_5_95={6.142338,11.784345},length_range={4.308484,15.665891}],Certhia_nipalensis:8.804425051[&support=1.0][&length_mean=8.804425051,length_median=8.637316,length_sd=1.7588552246,length_hpd95={5.56657,12.125506},length_quant_5_95={6.142338,11.784345},length_range={4.308484,15.66589}])0.99:4.00917847437[&support=0.995][&length_mean=4.00917847437,length_median=3.857043,length_sd=1.66964938611,length_hpd95={1.051507,7.261179},length_quant_5_95={1.486707,7.006624},length_range={0.257919,10.690149}])1.00:16.994763078[&support=1.0][&length_mean=16.994763078,length_median=16.901088,length_sd=2.57015096065,length_hpd95={11.761433,21.826969},length_quant_5_95={12.819792,21.267075},length_range={9.924839,25.75692}])1.00:3.80003492[&support=1.0][&length_mean=3.80003492,length_median=3.755521,length_sd=1.21349590493,length_hpd95={1.535796,6.033983},length_quant_5_95={2.031386,5.87259},length_range={0.808454,9.76545}])1.00:6.270751681[&support=1.0][&length_mean=6.270751681,length_median=6.264339,length_sd=2.1091747076,length_hpd95={1.675881,9.945521},length_quant_5_95={2.578847,9.502024},length_range={0.39121,12.883409}])1.00:4.936180845[&support=1.0][&length_mean=4.936180845,length_median=4.6538435,length_sd=1.80434184351,length_hpd95={1.867771,8.633041},length_quant_5_95={2.487,8.416528},length_range={1.201135,13.297567}])1.00:0.957662256[&support=1.0][&length_mean=0.957662256,length_median=0.8235755,length_sd=0.606849415283,length_hpd95={0.086626,2.179681},length_quant_5_95={0.205998,2.126669},length_range={0.013191,4.717326}],(((((Aegithalos_iouschistos:9.913174872[&support=1.0][&length_mean=9.913174872,length_median=9.830868,length_sd=1.57220537786,length_hpd95={7.103838,13.218544},length_quant_5_95={7.518469,12.708836},length_range={5.02501,15.811769}],Aegithalos_concinnus:9.913174886[&support=1.0][&length_mean=9.913174886,length_median=9.830868,length_sd=1.57220538499,length_hpd95={7.103838,13.218544},length_quant_5_95={7.518469,12.708836},length_range={5.02501,15.811769}])1.00:15.269500227[&support=1.0][&length_mean=15.269500227,length_median=15.1491195,length_sd=2.38749179138,length_hpd95={10.607189,19.621397},length_quant_5_95={11.49672,19.061474},length_range={7.187688,25.339966}],(((Tesia_olivea:4.993260737[&support=1.0][&length_mean=4.993260737,length_median=4.231725,length_sd=3.63745020248,length_hpd95={0.027686,12.068578},length_quant_5_95={0.367183,11.902895},length_range={0.027686,15.594213}],(Cettia_castaneocoronata:4.68265393[&support=1.0][&length_mean=4.68265393,length_median=3.853744,length_sd=3.46530386201,length_hpd95={0.027686,11.19587},length_quant_5_95={0.312246,11.193802},length_range={0.027686,15.919136}],Tesia_cyaniventer:4.666094084[&support=1.0][&length_mean=4.666094084,length_median=3.9867745,length_sd=3.43918973348,length_hpd95={0.040604,11.183813},length_quant_5_95={0.315139,11.165549},length_range={0.040604,18.052362}])0.36:4.34935649036[&support=0.363][&length_mean=4.34935649036,length_median=3.658653,length_sd=3.21689743754,length_hpd95={0.04684,10.954205},length_quant_5_95={0.376984,10.902623},length_range={0.04684,14.097205}])1.00:6.693085959[&support=1.0][&length_mean=6.693085959,length_median=6.5801365,length_sd=3.44221474045,length_hpd95={0.416163,12.65971},length_quant_5_95={1.191926,12.47349},length_range={0.00826,17.366802}],((Abroscopus_superciliaris:8.549586439[&support=1.0][&length_mean=8.549586439,length_median=9.6321205,length_sd=4.73335990157,length_hpd95={0.044843,15.064714},length_quant_5_95={0.63643,15.028084},length_range={0.005988,21.317274}],(Abroscopus_schisticeps:8.086322222[&support=1.0][&length_mean=8.086322222,length_median=9.1824165,length_sd=4.75001724084,length_hpd95={0.01128,14.741632},length_quant_5_95={0.560601,14.740108},length_range={0.01128,20.340282}],Abroscopus_albogularis:4.716568464[&support=1.0][&length_mean=4.716568464,length_median=3.64775,length_sd=3.76556944641,length_hpd95={0.005988,12.061434},length_quant_5_95={0.332234,11.822127},length_range={0.005988,18.768063}])0.50:7.74866122619[&support=0.504][&length_mean=7.74866122619,length_median=7.822549,length_sd=3.73601954859,length_hpd95={0.625704,13.860909},length_quant_5_95={1.460775,13.439873},length_range={0.024459,19.854502}])1.00:2.836973905[&support=1.0][&length_mean=2.836973905,length_median=2.700115,length_sd=1.50548802668,length_hpd95={0.023064,5.446734},length_quant_5_95={0.577612,5.438568},length_range={0.023064,7.844407}],(Phyllergates_cuculatus:9.937583159[&support=1.0][&length_mean=9.937583159,length_median=10.5610885,length_sd=3.04469350441,length_hpd95={2.357813,15.033356},length_quant_5_95={2.651283,13.731134},length_range={0.191552,16.025364}],(Tickellia_hodgsoni:9.558060223[&support=1.0][&length_mean=9.558060223,length_median=10.050454,length_sd=2.98920335709,length_hpd95={1.834523,14.448976},length_quant_5_95={2.185479,13.163777},length_range={0.026331,15.751518}],(Cettia_major:7.121945621[&support=1.0][&length_mean=7.121945621,length_median=6.9095215,length_sd=4.52451382868,length_hpd95={0.091133,14.727011},length_quant_5_95={0.805115,14.69305},length_range={0.028754,25.304724}],(Cettia_brunnifrons:7.49297209[&support=1.0][&length_mean=7.49297209,length_median=7.014724,length_sd=4.818624873,length_hpd95={0.028754,15.762504},length_quant_5_95={0.707744,15.529386},length_range={0.026331,25.549288}],(Horornis_fortipes:6.625734835[&support=1.0][&length_mean=6.625734835,length_median=6.832795,length_sd=2.01504752626,length_hpd95={1.51391,10.133048},length_quant_5_95={2.425235,9.368484},length_range={0.128684,11.657387}],Horornis_brunnescens:6.173801604[&support=1.0][&length_mean=6.173801604,length_median=6.6201255,length_sd=2.3740479213,length_hpd95={1.163286,10.078887},length_quant_5_95={1.306977,9.356934},length_range={0.069062,11.657387}])0.57:2.57181226362[&support=0.569][&length_mean=2.57181226362,length_median=2.27979,length_sd=1.55276843596,length_hpd95={0.123005,5.549457},length_quant_5_95={0.460027,5.528458},length_range={0.051447,8.99465}])0.27:2.5833970292[&support=0.274][&length_mean=2.5833970292,length_median=2.4610215,length_sd=1.36251869342,length_hpd95={0.036755,4.942072},length_quant_5_95={0.371424,4.924381},length_range={0.017978,6.710892}])0.25:2.65657653252[&support=0.246][&length_mean=2.65657653252,length_median=2.5540535,length_sd=1.14297913616,length_hpd95={0.726672,4.857609},length_quant_5_95={0.984528,4.713576},length_range={0.243215,7.038506}])0.18:0.910076535135[&support=0.185][&length_mean=0.910076535135,length_median=0.802942,length_sd=0.620784069773,length_hpd95={0.00882,2.25067},length_quant_5_95={0.097591,2.134919},length_range={0.00882,3.302775}])0.47:3.61557507415[&support=0.472][&length_mean=3.61557507415,length_median=3.5903265,length_sd=1.03689600106,length_hpd95={1.821488,5.738082},length_quant_5_95={2.017337,5.307181},length_range={0.174131,7.164025}])0.40:0.95066320603[&support=0.398][&length_mean=0.95066320603,length_median=0.8242135,length_sd=0.633356221095,length_hpd95={0.01654,2.120158},length_quant_5_95={0.150909,2.11704},length_range={0.01654,4.333885}])1.00:7.060415857[&support=1.0][&length_mean=7.060415857,length_median=7.0671895,length_sd=1.41278389165,length_hpd95={4.369233,9.758276},length_quant_5_95={4.825114,9.323442},length_range={0.923817,11.919563}],(((Seicercus_castaniceps:10.438133412[&support=1.0][&length_mean=10.438133412,length_median=10.354178,length_sd=1.59813818824,length_hpd95={7.549406,13.684108},length_quant_5_95={7.933094,13.08672},length_range={4.997371,16.147074}],(Seicercus_whistleri:6.728192573[&support=1.0][&length_mean=6.728192573,length_median=6.697833,length_sd=1.10534190661,length_hpd95={4.659081,8.891271},length_quant_5_95={4.962577,8.557104},length_range={3.281374,10.917704}],(Seicercus_tephrocephalus:5.08272994[&support=1.0][&length_mean=5.08272994,length_median=5.020036,length_sd=0.950891522628,length_hpd95={3.275388,6.963698},length_quant_5_95={3.561911,6.797392},length_range={2.637907,8.553101}],(Seicercus_affinis:4.31781829[&support=1.0][&length_mean=4.31781829,length_median=4.270339,length_sd=0.892555984736,length_hpd95={2.636891,6.117139},length_quant_5_95={2.925339,5.931445},length_range={2.146675,7.253121}],Seicercus_poliogenys:4.431387789[&support=1.0][&length_mean=4.431387789,length_median=4.3568995,length_sd=0.96982654394,length_hpd95={2.503665,6.265732},length_quant_5_95={2.952368,6.152757},length_range={2.146675,8.211113}])0.80:0.969107269327[&support=0.802][&length_mean=0.969107269327,length_median=0.904246,length_sd=0.541082762537,length_hpd95={0.052528,2.022131},length_quant_5_95={0.201049,1.985822},length_range={0.001845,3.294012}])1.00:1.5144646496[&support=0.996][&length_mean=1.5144646496,length_median=1.455599,length_sd=0.648645701592,length_hpd95={0.438129,2.830959},length_quant_5_95={0.569151,2.682517},length_range={0.159459,4.033482}])1.00:3.709043964[&support=1.0][&length_mean=3.709043964,length_median=3.6491235,length_sd=0.970594049477,length_hpd95={2.028177,5.841429},length_quant_5_95={2.213337,5.451536},length_range={1.311304,7.482996}])1.00:0.625864222[&support=1.0][&length_mean=0.625864222,length_median=0.4559495,length_sd=0.594174791815,length_hpd95={0.000528,1.834367},length_quant_5_95={0.029711,1.83106},length_range={0.000528,4.44781}],((Phylloscopus_cantator:8.210479481[&support=1.0][&length_mean=8.210479481,length_median=8.158693,length_sd=1.34677842046,length_hpd95={5.609431,10.59615},length_quant_5_95={6.060629,10.435278},length_range={4.035438,14.02227}],(Phylloscopus_reguloides:7.917078015[&support=1.0][&length_mean=7.917078015,length_median=7.876604,length_sd=1.25466509685,length_hpd95={5.723613,10.439735},length_quant_5_95={5.955777,10.008009},length_range={4.030639,13.828508}],Phylloscopus_xanthoschistos:8.051280082[&support=1.0][&length_mean=8.051280082,length_median=7.976068,length_sd=1.29326374548,length_hpd95={5.723613,10.678938},length_quant_5_95={6.030442,10.358551},length_range={4.030639,13.828508}])0.54:0.622811306691[&support=0.538][&length_mean=0.622811306691,length_median=0.49836,length_sd=0.501551684255,length_hpd95={0.004799,1.650079},length_quant_5_95={0.046306,1.64177},length_range={0.004129,2.786355}])1.00:2.885219287[&support=1.0][&length_mean=2.885219287,length_median=2.8138255,length_sd=0.839882066172,length_hpd95={1.341061,4.403537},length_quant_5_95={1.634423,4.327005},length_range={0.636959,6.633837}],(Phylloscopus_magnirostris:10.299445064[&support=1.0][&length_mean=10.299445064,length_median=10.2305095,length_sd=1.49949727069,length_hpd95={7.396952,13.207599},length_quant_5_95={7.91823,12.784607},length_range={5.282257,15.294048}],Phylloscopus_trochiloides:10.796740186[&support=1.0][&length_mean=10.796740186,length_median=10.764254,length_sd=1.70518513778,length_hpd95={7.561678,14.24382},length_quant_5_95={8.199588,13.667622},length_range={5.400243,18.424398}])0.55:0.798653925455[&support=0.55][&length_mean=0.798653925455,length_median=0.693576,length_sd=0.49679545874,length_hpd95={0.006971,1.6694},length_quant_5_95={0.177036,1.6694},length_range={0.006971,2.919643}])0.48:0.682595997938[&support=0.485][&length_mean=0.682595997938,length_median=0.599673,length_sd=0.457300493448,length_hpd95={0.013041,1.586705},length_quant_5_95={0.131838,1.58353},length_range={0.013041,2.469883}])1.00:5.928473427[&support=1.0][&length_mean=5.928473427,length_median=5.84856,length_sd=1.26139430133,length_hpd95={3.815395,8.636066},length_quant_5_95={4.062369,8.085693},length_range={2.774149,10.881391}],(Phylloscopus_affinis:14.825776805[&support=1.0][&length_mean=14.825776805,length_median=14.8414035,length_sd=2.12094987562,length_hpd95={11.181421,19.501554},length_quant_5_95={11.46446,18.482492},length_range={7.385641,22.374474}],(Phylloscopus_chloronotus:10.19267159[&support=1.0][&length_mean=10.19267159,length_median=10.1545815,length_sd=1.67537615747,length_hpd95={7.011857,13.612917},length_quant_5_95={7.557312,13.04657},length_range={5.245063,17.533579}],(Phylloscopus_maculipennis:7.741400227[&support=1.0][&length_mean=7.741400227,length_median=7.608632,length_sd=1.45581817664,length_hpd95={5.163457,10.879884},length_quant_5_95={5.540164,10.302902},length_range={3.975999,12.989351}],Phylloscopus_pulcher:7.747723465[&support=1.0][&length_mean=7.747723465,length_median=7.6169755,length_sd=1.46134134527,length_hpd95={4.751544,10.460051},length_quant_5_95={5.540164,10.275444},length_range={3.975999,12.989351}])0.98:2.50548919694[&support=0.98][&length_mean=2.50548919694,length_median=2.4098705,length_sd=1.08636506055,length_hpd95={0.456678,4.568949},length_quant_5_95={0.906203,4.403386},length_range={0.081042,9.227076}])1.00:4.618565868[&support=1.0][&length_mean=4.618565868,length_median=4.530591,length_sd=1.22987924854,length_hpd95={2.410177,7.116599},length_quant_5_95={2.754451,6.837215},length_range={1.768706,9.880613}])1.00:2.886828909[&support=1.0][&length_mean=2.886828909,length_median=2.852253,length_sd=0.892677024966,length_hpd95={1.252703,4.764648},length_quant_5_95={1.510133,4.498657},length_range={0.780471,5.978456}])1.00:5.185009847[&support=1.0][&length_mean=5.185009847,length_median=5.1000105,length_sd=1.12859256993,length_hpd95={3.002105,7.416255},length_quant_5_95={3.41233,7.150347},length_range={2.225952,10.415522}])1.00:2.285059535[&support=1.0][&length_mean=2.285059535,length_median=2.1835295,length_sd=0.914343445463,length_hpd95={0.623867,4.155038},length_quant_5_95={0.945396,3.983214},length_range={0.083229,5.694621}])1.00:5.582360783[&support=1.0][&length_mean=5.582360783,length_median=5.8072315,length_sd=2.18534360283,length_hpd95={0.00018,8.789365},length_quant_5_95={1.420686,8.760081},length_range={0.00018,11.192953}],(Riparia_chinensis:19.576863292[&support=1.0][&length_mean=19.576863292,length_median=19.438717,length_sd=2.65597207449,length_hpd95={14.816378,24.976168},length_quant_5_95={15.3101,24.155439},length_range={9.842875,28.2803}],(Hirundo_rustica:16.694084586[&support=1.0][&length_mean=16.694084586,length_median=16.584655,length_sd=2.31745590926,length_hpd95={12.275396,21.395897},length_quant_5_95={13.105446,20.695339},length_range={8.622129,24.123085}],(Delichon_nipalense:3.723689455[&support=1.0][&length_mean=3.723689455,length_median=3.6334135,length_sd=0.859109333496,length_hpd95={2.047945,5.252352},length_quant_5_95={2.446594,5.218733},length_range={1.749646,7.169007}],Delichon_dasypus:3.723689455[&support=1.0][&length_mean=3.723689455,length_median=3.6334135,length_sd=0.859109333496,length_hpd95={2.047945,5.252352},length_quant_5_95={2.446594,5.218733},length_range={1.749646,7.169007}])1.00:12.970395095[&support=1.0][&length_mean=12.970395095,length_median=12.8020165,length_sd=1.98953720336,length_hpd95={9.394378,16.853743},length_quant_5_95={10.020772,16.400869},length_range={6.723643,19.095676}])1.00:2.882778629[&support=1.0][&length_mean=2.882778629,length_median=2.841992,length_sd=0.840390313334,length_hpd95={1.358882,4.627469},length_quant_5_95={1.646845,4.448412},length_range={0.880468,6.415589}])1.00:11.871037157[&support=1.0][&length_mean=11.871037157,length_median=11.8888225,length_sd=1.89579577998,length_hpd95={8.755639,16.390999},length_quant_5_95={9.014348,14.922678},length_range={5.647076,19.877996}])0.69:3.52332036667[&support=0.69][&length_mean=3.52332036667,length_median=2.973001,length_sd=2.27144199246,length_hpd95={0.183649,8.025048},length_quant_5_95={0.726297,7.978764},length_range={0.088409,14.693875}],((((Pycnonotus_striatus:12.030121209[&support=1.0][&length_mean=12.030121209,length_median=11.7966785,length_sd=6.08594292421,length_hpd95={0.060186,23.301552},length_quant_5_95={1.739432,23.279572},length_range={0.060186,30.382111}],(Pycnonotus_jocosus:10.524666464[&support=1.0][&length_mean=10.524666464,length_median=11.043817,length_sd=2.76307136119,length_hpd95={4.967932,15.176342},length_quant_5_95={5.619478,14.287434},length_range={0.060186,18.319122}],Pycnonotus_flavescens:11.387350202[&support=1.0][&length_mean=11.387350202,length_median=11.567469,length_sd=2.30799628429,length_hpd95={6.876057,15.843212},length_quant_5_95={7.399287,14.463688},length_range={0.330088,18.825193}])0.67:3.01417131297[&support=0.671][&length_mean=3.01417131297,length_median=2.898432,length_sd=1.97544612924,length_hpd95={0.187326,6.288122},length_quant_5_95={0.434832,6.134498},length_range={0.040115,8.72315}])0.34:3.15292073077[&support=0.338][&length_mean=3.15292073077,length_median=3.235094,length_sd=1.66702044345,length_hpd95={0.227464,6.200713},length_quant_5_95={0.589665,5.942595},length_range={0.031604,8.385395}],(Pycnonotus_cafer:12.281818864[&support=1.0][&length_mean=12.281818864,length_median=12.103194,length_sd=6.04562291345,length_hpd95={0.124041,23.598263},length_quant_5_95={2.04215,23.547619},length_range={0.124041,32.335487}],Pycnonotus_flaviventris:13.4486228[&support=1.0][&length_mean=13.4486228,length_median=14.447223,length_sd=4.55801150123,length_hpd95={1.495379,19.795639},length_quant_5_95={2.810648,18.994047},length_range={0.124041,25.733133}])0.21:6.27968462802[&support=0.207][&length_mean=6.27968462802,length_median=4.799731,length_sd=4.27386903163,length_hpd95={0.138855,15.253576},length_quant_5_95={0.777891,14.95137},length_range={0.138855,20.997442}])1.00:5.977786349[&support=1.0][&length_mean=5.977786349,length_median=6.7770275,length_sd=3.08015302105,length_hpd95={1.324269,10.470806},length_quant_5_95={1.657672,10.231927},length_range={0.199473,15.227166}],(Alophoixus_flaveolus:21.52007268[&support=1.0][&length_mean=21.52007268,length_median=21.4358805,length_sd=2.61139811514,length_hpd95={16.515682,26.182316},length_quant_5_95={17.427118,25.888269},length_range={12.427078,33.22821}],(Hypsipetes_leucocephalus:15.223256983[&support=1.0][&length_mean=15.223256983,length_median=15.2414445,length_sd=1.97597112618,length_hpd95={11.557459,19.105949},length_quant_5_95={12.157495,18.607777},length_range={8.69564,25.165096}],(Hemixos_flavala:14.023134444[&support=1.0][&length_mean=14.023134444,length_median=13.9754875,length_sd=1.87864438401,length_hpd95={10.572066,17.66913},length_quant_5_95={11.15589,17.328054},length_range={8.072806,23.77737}],Ixos_mcclellandii:14.023134447[&support=1.0][&length_mean=14.023134447,length_median=13.975487,length_sd=1.87864440172,length_hpd95={10.572065,17.66913},length_quant_5_95={11.15589,17.328054},length_range={8.072805,23.77737}])1.00:1.200122557[&support=1.0][&length_mean=1.200122557,length_median=1.123707,length_sd=0.598654860432,length_hpd95={0.173922,2.35901},length_quant_5_95={0.403843,2.316765},length_range={0.06317,3.78569}])1.00:6.296815693[&support=1.0][&length_mean=6.296815693,length_median=6.2381275,length_sd=1.24128509912,length_hpd95={3.865439,8.476707},length_quant_5_95={4.393523,8.341703},length_range={3.121418,11.491835}])1.00:3.590870045[&support=1.0][&length_mean=3.590870045,length_median=3.518764,length_sd=0.945705240461,length_hpd95={1.859387,5.475073},length_quant_5_95={2.159364,5.326909},length_range={1.34998,7.164069}])1.00:6.66840671[&support=1.0][&length_mean=6.66840671,length_median=6.5953465,length_sd=1.31421466727,length_hpd95={4.114894,9.381096},length_quant_5_95={4.547658,8.927464},length_range={3.354596,11.302283}],((Locustella_mandelli:13.672663174[&support=1.0][&length_mean=13.672663174,length_median=13.817605,length_sd=4.72412671983,length_hpd95={5.025591,22.908014},length_quant_5_95={6.229427,21.391233},length_range={0.097083,28.215775}],Locustella_luteoventris:13.672663154[&support=1.0][&length_mean=13.672663154,length_median=13.817605,length_sd=4.72412670678,length_hpd95={5.025591,22.908012},length_quant_5_95={6.229427,21.391233},length_range={0.097083,28.215776}])1.00:16.053428151[&support=1.0][&length_mean=16.053428151,length_median=15.286153,length_sd=4.74592213285,length_hpd95={8.179594,26.27825},length_quant_5_95={9.71011,25.528471},length_range={5.330019,34.197044}],((Cisticola_exilis:20.758130978[&support=1.0][&length_mean=20.758130978,length_median=20.78916,length_sd=2.7066680013,length_hpd95={15.273376,25.458708},length_quant_5_95={16.432459,25.308439},length_range={12.148485,32.786644}],(Orthotomus_sutorius:15.848300187[&support=1.0][&length_mean=15.848300187,length_median=15.7835375,length_sd=2.40088575288,length_hpd95={11.357318,20.266563},length_quant_5_95={12.025891,19.811932},length_range={8.527158,26.809885}],((Prinia_gracilis:8.936807171[&support=1.0][&length_mean=8.936807171,length_median=8.626887,length_sd=5.79773296648,length_hpd95={0.037193,19.438507},length_quant_5_95={0.905717,19.380383},length_range={0.037193,25.748102}],Laticilla_cinerascens:8.888693606[&support=1.0][&length_mean=8.888693606,length_median=8.635682,length_sd=5.45731141597,length_hpd95={0.099112,18.835636},length_quant_5_95={1.063598,18.745029},length_range={0.099112,25.178707}])0.17:6.76321440606[&support=0.165][&length_mean=6.76321440606,length_median=5.930739,length_sd=4.83852965034,length_hpd95={0.029841,16.780678},length_quant_5_95={0.421969,16.445122},length_range={0.029841,19.526096}],((Prinia_hodgsonii:7.801113233[&support=1.0][&length_mean=7.801113233,length_median=7.8407205,length_sd=4.72180190999,length_hpd95={0.100276,15.578972},length_quant_5_95={0.849238,15.462126},length_range={0.07261,22.536095}],Prinia_inornata:8.911909556[&support=1.0][&length_mean=8.911909556,length_median=8.134447,length_sd=5.89904305277,length_hpd95={0.101926,19.788523},length_quant_5_95={0.696009,19.77001},length_range={0.101926,25.876385}])0.19:6.09631310215[&support=0.186][&length_mean=6.09631310215,length_median=5.28436,length_sd=4.15664533767,length_hpd95={0.054926,13.771387},length_quant_5_95={0.455063,13.704311},length_range={0.054926,16.791008}],(Prinia_flaviventris:7.665544645[&support=1.0][&length_mean=7.665544645,length_median=6.567629,length_sd=5.41523850866,length_hpd95={0.103184,17.187807},length_quant_5_95={0.67432,17.153702},length_range={0.103184,24.997675}],(Prinia_atrogularis:5.969058986[&support=1.0][&length_mean=5.969058986,length_median=6.019243,length_sd=2.83191097375,length_hpd95={0.160869,10.676324},length_quant_5_95={0.902801,10.604389},length_range={0.07261,16.885523}],Prinia_crinigera:5.929791651[&support=1.0][&length_mean=5.929791651,length_median=5.948,length_sd=2.80705316195,length_hpd95={0.159898,10.805962},length_quant_5_95={1.056389,10.712868},length_range={0.037193,16.124918}])0.40:4.9945207606[&support=0.401][&length_mean=4.9945207606,length_median=4.963847,length_sd=2.95690218674,length_hpd95={0.008549,10.270316},length_quant_5_95={0.543109,10.268313},length_range={0.008549,15.397522}])0.17:3.98173636628[&support=0.172][&length_mean=3.98173636628,length_median=3.533007,length_sd=2.61035547793,length_hpd95={0.12535,8.624501},length_quant_5_95={0.333801,8.284283},length_range={0.051898,9.800407}])0.10:2.69162871429[&support=0.105][&length_mean=2.69162871429,length_median=2.488344,length_sd=2.13146753547,length_hpd95={0.026928,8.463568},length_quant_5_95={0.188826,7.089574},length_range={0.026928,10.461145}])0.42:2.46434943571[&support=0.42][&length_mean=2.46434943571,length_median=2.359073,length_sd=1.12984510718,length_hpd95={0.550542,4.529557},length_quant_5_95={0.796954,4.238045},length_range={0.054994,10.946634}])1.00:3.048919323[&support=1.0][&length_mean=3.048919323,length_median=2.815491,length_sd=1.69861809883,length_hpd95={0.491901,5.941193},length_quant_5_95={0.845194,5.820094},length_range={0.191469,8.808046}])1.00:7.959980716[&support=1.0][&length_mean=7.959980716,length_median=7.9019845,length_sd=1.38903731882,length_hpd95={5.61858,10.928731},length_quant_5_95={5.8407,10.41398},length_range={3.777456,14.252442}],(((((Cholornis_unicolor:5.998987732[&support=1.0][&length_mean=5.998987732,length_median=5.7778925,length_sd=3.64357601769,length_hpd95={0.01532,12.784475},length_quant_5_95={0.781996,12.765873},length_range={0.01532,17.96134}],(Psittiparus_gularis:5.876901385[&support=1.0][&length_mean=5.876901385,length_median=6.1430865,length_sd=2.60919727391,length_hpd95={0.124088,9.994658},length_quant_5_95={1.083223,9.933511},length_range={0.017635,13.298776}],Paradoxornis_guttaticollis:5.999765339[&support=1.0][&length_mean=5.999765339,length_median=6.235743,length_sd=2.51312792668,length_hpd95={0.148058,10.023894},length_quant_5_95={1.342021,9.979256},length_range={0.005884,13.298776}])0.41:2.85996067874[&support=0.414][&length_mean=2.85996067874,length_median=2.6703565,length_sd=1.62104079283,length_hpd95={0.001799,5.783681},length_quant_5_95={0.652848,5.732202},length_range={0.001799,9.473301}])0.18:2.59923110795[&support=0.176][&length_mean=2.59923110795,length_median=2.406781,length_sd=1.39026313442,length_hpd95={0.353371,5.354039},length_quant_5_95={0.496383,5.170999},length_range={0.020245,7.062116}],(Psittiparus_ruficeps_bakeri:6.145328469[&support=1.0][&length_mean=6.145328469,length_median=6.1387465,length_sd=3.6005738988,length_hpd95={0.069892,12.093073},length_quant_5_95={0.575607,12.044392},length_range={0.005884,21.082022}],(Suthora_nipalensis:7.004242682[&support=1.0][&length_mean=7.004242682,length_median=7.2984175,length_sd=3.5147578041,length_hpd95={0.042772,12.916868},length_quant_5_95={0.653737,12.858766},length_range={0.002227,20.234543}],Paradoxornis_flavirostris:6.071358801[&support=1.0][&length_mean=6.071358801,length_median=6.003405,length_sd=3.56784031929,length_hpd95={0.002227,12.039616},length_quant_5_95={0.633303,11.966622},length_range={0.002227,16.895487}])0.22:3.84767152995[&support=0.217][&length_mean=3.84767152995,length_median=3.281686,length_sd=2.80341487961,length_hpd95={0.124224,9.234547},length_quant_5_95={0.295628,9.179451},length_range={0.006284,13.318727}])0.12:1.99796399145[&support=0.117][&length_mean=1.99796399145,length_median=1.439144,length_sd=2.04542229926,length_hpd95={0.019933,6.334567},length_quant_5_95={0.115328,6.207808},length_range={0.019933,8.997655}])1.00:1.925704266[&support=1.0][&length_mean=1.925704266,length_median=1.8237545,length_sd=1.0095597883,length_hpd95={0.036582,3.823301},length_quant_5_95={0.470177,3.800818},length_range={0.036582,6.196468}],(Lioparus_chrysotis:11.829398698[&support=1.0][&length_mean=11.829398698,length_median=12.041591,length_sd=3.76935078947,length_hpd95={2.700915,19.294033},length_quant_5_95={3.602178,17.542078},length_range={0.026915,25.809195}],(Chrysomma_altirostre:9.783000462[&support=1.0][&length_mean=9.783000462,length_median=9.77381,length_sd=2.32294524923,length_hpd95={5.498846,14.499768},length_quant_5_95={6.141423,13.563852},length_range={0.884704,20.992878}],Fulvetta_manipurensis:8.284200148[&support=1.0][&length_mean=8.284200148,length_median=8.764524,length_sd=3.42664281659,length_hpd95={1.447881,14.459116},length_quant_5_95={2.374875,13.351255},length_range={0.02884,20.992878}])0.55:1.95288922364[&support=0.55][&length_mean=1.95288922364,length_median=1.8058345,length_sd=1.07997174364,length_hpd95={0.104245,3.886786},length_quant_5_95={0.400399,3.858207},length_range={0.028743,6.826432}])0.23:1.1093639292[&support=0.226][&length_mean=1.1093639292,length_median=1.049265,length_sd=0.750341928209,length_hpd95={0.032582,2.658696},length_quant_5_95={0.104871,2.553181},length_range={0.032582,3.423496}])0.43:7.52731120375[&support=0.427][&length_mean=7.52731120375,length_median=7.57996,length_sd=2.07584236737,length_hpd95={3.583133,11.743334},length_quant_5_95={4.267918,10.79846},length_range={0.271878,13.770875}],(Alcippe_nipalensis:9.14054337[&support=1.0][&length_mean=9.14054337,length_median=8.2165715,length_sd=6.15683570983,length_hpd95={0.023604,20.65295},length_quant_5_95={1.093812,20.646435},length_range={0.023604,28.272278}],(Fulvetta_ludlowi:9.624655159[&support=1.0][&length_mean=9.624655159,length_median=9.0811795,length_sd=6.22996465517,length_hpd95={0.027621,20.975601},length_quant_5_95={1.001736,20.882236},length_range={0.027621,32.087597}],(Alcippe_rufogularis:12.506847685[&support=1.0][&length_mean=12.506847685,length_median=13.131065,length_sd=4.3170238365,length_hpd95={1.740902,19.301897},length_quant_5_95={2.676293,18.141899},length_range={0.044151,24.160328}],(Alcippe_cinerea:11.557315089[&support=1.0][&length_mean=11.557315089,length_median=11.7834345,length_sd=3.43999290178,length_hpd95={3.536508,18.041756},length_quant_5_95={4.835176,16.773296},length_range={0.023604,22.068989}],Alcippe_castaneceps:11.112122434[&support=1.0][&length_mean=11.112122434,length_median=11.427801,length_sd=3.35586108084,length_hpd95={3.111471,17.409771},length_quant_5_95={4.000981,16.014494},length_range={0.183433,20.741331}])0.63:2.05986963738[&support=0.626][&length_mean=2.05986963738,length_median=1.9003125,length_sd=1.2364950388,length_hpd95={0.122681,4.364875},length_quant_5_95={0.367065,4.29604},length_range={0.0436,6.889581}])0.46:5.04599875328[&support=0.458][&length_mean=5.04599875328,length_median=4.8894125,length_sd=2.24888856532,length_hpd95={1.217577,9.687803},length_quant_5_95={1.679631,9.012951},length_range={0.318865,12.520653}])0.40:4.73634086111[&support=0.396][&length_mean=4.73634086111,length_median=4.713639,length_sd=2.40310948217,length_hpd95={0.964778,9.196923},length_quant_5_95={1.220358,8.830574},length_range={0.26602,11.335863}])0.40:3.95315920347[&support=0.403][&length_mean=3.95315920347,length_median=3.112593,length_sd=2.35047118021,length_hpd95={0.683965,8.892445},length_quant_5_95={1.210923,8.728048},length_range={0.380937,12.546878}])1.00:0.917421998[&support=1.0][&length_mean=0.917421998,length_median=0.7445955,length_sd=0.736102108599,length_hpd95={0.00046,2.42538},length_quant_5_95={0.058024,2.410583},length_range={0.00046,4.375394}],(Myzornis_pyrrhoura:20.151160122[&support=1.0][&length_mean=20.151160122,length_median=19.994361,length_sd=3.68860537214,length_hpd95={13.434176,27.154564},length_quant_5_95={14.12888,26.130791},length_range={10.671932,33.391338}],(((((Gampsorhynchus_rufulus:13.398823868[&support=1.0][&length_mean=13.398823868,length_median=13.38272,length_sd=2.49761528309,length_hpd95={8.893029,18.225306},length_quant_5_95={9.232529,17.545004},length_range={6.972649,22.437946}],((Rimator_malacoptilus:7.544446813[&support=1.0][&length_mean=7.544446813,length_median=7.4905245,length_sd=1.55950306764,length_hpd95={4.825267,10.66651},length_quant_5_95={5.083349,10.262419},length_range={3.454532,13.392194}],Napothera_epilepidota:7.544446852[&support=1.0][&length_mean=7.544446852,length_median=7.4905245,length_sd=1.55950306766,length_hpd95={4.825267,10.66651},length_quant_5_95={5.083349,10.262419},length_range={3.454532,13.392194}])1.00:4.534575053[&support=1.0][&length_mean=4.534575053,length_median=4.481571,length_sd=1.12377886625,length_hpd95={2.419806,6.680064},length_quant_5_95={2.705581,6.557336},length_range={1.882279,8.07486}],(Pellorneum_tickelli:10.004629121[&support=1.0][&length_mean=10.004629121,length_median=9.908984,length_sd=1.97173117342,length_hpd95={6.072157,13.674472},length_quant_5_95={6.910974,13.406801},length_range={5.448062,16.925449}],(Pellorneum_ruficeps:4.713804444[&support=1.0][&length_mean=4.713804444,length_median=4.3864925,length_sd=3.4785193629,length_hpd95={0.009353,10.342872},length_quant_5_95={0.114323,10.334358},length_range={0.002133,13.457938}],(Pellorneum_palustre:4.286659447[&support=1.0][&length_mean=4.286659447,length_median=3.8142145,length_sd=3.16791456536,length_hpd95={0.000346,9.869089},length_quant_5_95={0.147127,9.833488},length_range={0.000346,14.418313}],Pellorneum_albiventre:4.301686872[&support=1.0][&length_mean=4.301686872,length_median=3.798129,length_sd=2.99933250718,length_hpd95={0.000346,9.650546},length_quant_5_95={0.267598,9.64747},length_range={0.000346,14.735903}])0.41:3.89402968949[&support=0.409][&length_mean=3.89402968949,length_median=3.709661,length_sd=2.54285720569,length_hpd95={0.024567,8.219255},length_quant_5_95={0.273401,8.193317},length_range={0.024567,10.800141}])1.00:2.944605388[&support=1.0][&length_mean=2.944605388,length_median=2.0533025,length_sd=2.479121689,length_hpd95={0.105855,8.324259},length_quant_5_95={0.579258,8.217246},length_range={0.013901,14.737869}])1.00:2.07663500901[&support=0.999][&length_mean=2.07663500901,length_median=2.05962,length_sd=0.770584999314,length_hpd95={0.589135,3.578308},length_quant_5_95={0.844628,3.401329},length_range={0.303614,4.568437}])1.00:1.319636395[&support=1.0][&length_mean=1.319636395,length_median=1.2628525,length_sd=0.482574114929,length_hpd95={0.464417,2.292149},length_quant_5_95={0.646297,2.18658},length_range={0.123789,3.045496}])1.00:3.307220013[&support=1.0][&length_mean=3.307220013,length_median=3.263982,length_sd=0.802402570461,length_hpd95={1.759605,4.823815},length_quant_5_95={2.108328,4.692779},length_range={1.160979,6.155868}],(Cutia_nipalensis:12.442473299[&support=1.0][&length_mean=12.442473299,length_median=12.369416,length_sd=2.39110452829,length_hpd95={7.55987,16.750168},length_quant_5_95={8.534184,16.342968},length_range={6.248298,21.532537}],(((Turdoides_earlei:11.157895514[&support=1.0][&length_mean=11.157895514,length_median=11.128369,length_sd=2.06408675053,length_hpd95={6.986638,14.804355},length_quant_5_95={7.74568,14.429065},length_range={5.640902,18.040718}],(Garrulax_ruficollis:4.836378226[&support=1.0][&length_mean=4.836378226,length_median=4.719613,length_sd=2.74138176569,length_hpd95={0.044441,9.506986},length_quant_5_95={0.745448,9.422558},length_range={0.020194,15.144035}],((Trochalopteron_imbricatum:4.49554437[&support=1.0][&length_mean=4.49554437,length_median=4.4478745,length_sd=2.57686402856,length_hpd95={0.109435,8.847507},length_quant_5_95={0.58965,8.735309},length_range={0.003267,14.937553}],Garrulax_leucolophus:7.37645626[&support=1.0][&length_mean=7.37645626,length_median=7.7870125,length_sd=3.53602814883,length_hpd95={0.229626,12.909981},length_quant_5_95={1.257541,12.760656},length_range={0.003267,16.294277}])0.31:5.63694642949[&support=0.312][&length_mean=5.63694642949,length_median=5.723057,length_sd=2.8455063438,length_hpd95={1.564659,11.501903},length_quant_5_95={1.820535,10.113284},length_range={0.196807,13.060865}],(Garrulax_ocellatus:6.385506204[&support=1.0][&length_mean=6.385506204,length_median=6.7722,length_sd=3.20084957208,length_hpd95={0.110894,11.308946},length_quant_5_95={1.183269,11.283865},length_range={0.077212,15.389902}],Garrulax_rufogularis:4.717445443[&support=1.0][&length_mean=4.717445443,length_median=4.66195,length_sd=2.67698259775,length_hpd95={0.112103,9.416676},length_quant_5_95={0.736806,9.322228},length_range={0.010469,12.876102}])0.21:4.04869292019[&support=0.213][&length_mean=4.04869292019,length_median=4.012481,length_sd=2.57314704815,length_hpd95={0.011347,8.117048},length_quant_5_95={0.652204,8.047812},length_range={0.011347,11.893833}],(Garrulax_pectoralis:5.667800277[&support=1.0][&length_mean=5.667800277,length_median=5.585917,length_sd=2.51941863841,length_hpd95={0.244717,10.165607},length_quant_5_95={0.94726,10.076306},length_range={0.066883,13.133474}],Garrulax_caerulatus:4.475891686[&support=1.0][&length_mean=4.475891686,length_median=4.5570415,length_sd=2.23229590447,length_hpd95={0.200121,8.027773},length_quant_5_95={0.72903,7.928893},length_range={0.08533,13.12929}])0.21:2.64104166509[&support=0.212][&length_mean=2.64104166509,length_median=2.5296645,length_sd=1.53943728339,length_hpd95={0.039917,5.333776},length_quant_5_95={0.341898,5.239457},length_range={0.004465,9.933027}])0.18:0.805259522472[&support=0.178][&length_mean=0.805259522472,length_median=0.759291,length_sd=0.416542575869,length_hpd95={0.154179,1.690632},length_quant_5_95={0.248132,1.673064},length_range={0.138104,2.058057}])0.28:0.832135814947[&support=0.281][&length_mean=0.832135814947,length_median=0.779671,length_sd=0.402876602413,length_hpd95={0.177704,1.69319},length_quant_5_95={0.27405,1.632604},length_range={0.141036,2.109545}])0.28:0.827546283688[&support=0.282][&length_mean=0.827546283688,length_median=0.7828795,length_sd=0.410222396484,length_hpd95={0.160912,1.65691},length_quant_5_95={0.234017,1.549559},length_range={0.027827,2.293211}],(Garrulax_striatus:4.567314983[&support=1.0][&length_mean=4.567314983,length_median=4.2196105,length_sd=2.93675146891,length_hpd95={0.021822,10.137681},length_quant_5_95={0.479789,10.076763},length_range={0.010469,13.830759}],((Trochalopteron_subunicolor:7.739199674[&support=1.0][&length_mean=7.739199674,length_median=7.952572,length_sd=2.37434618277,length_hpd95={2.138945,12.472737},length_quant_5_95={2.526355,11.200342},length_range={0.04637,13.385087}],Trochalopteron_squamatum:7.820295889[&support=1.0][&length_mean=7.820295889,length_median=7.9569095,length_sd=2.11032369124,length_hpd95={3.799641,12.015343},length_quant_5_95={4.261336,11.151955},length_range={0.146338,13.116491}])0.63:1.21175725515[&support=0.631][&length_mean=1.21175725515,length_median=1.07272,length_sd=0.791063563704,length_hpd95={0.038913,2.672879},length_quant_5_95={0.151801,2.640125},length_range={0.015129,4.274281}],(Trochalopteron_affine:5.186065382[&support=1.0][&length_mean=5.186065382,length_median=5.2720095,length_sd=1.76475283829,length_hpd95={1.396583,8.860129},length_quant_5_95={1.860266,7.865931},length_range={0.020194,10.035997}],Trochalopteron_erythrocephalum:4.610709329[&support=1.0][&length_mean=4.610709329,length_median=4.978189,length_sd=2.1187316806,length_hpd95={0.491067,7.963444},length_quant_5_95={0.87662,7.622766},length_range={0.053639,9.360752}])0.42:3.04300057656[&support=0.418][&length_mean=3.04300057656,length_median=3.104797,length_sd=1.21604802054,length_hpd95={0.030167,4.981894},length_quant_5_95={0.460408,4.931381},length_range={0.030167,6.847974}])0.17:2.34456650595[&support=0.168][&length_mean=2.34456650595,length_median=2.3283775,length_sd=1.13654764378,length_hpd95={0.006442,4.194282},length_quant_5_95={0.210848,4.08335},length_range={0.006442,5.54017}])0.28:2.636922775[&support=0.28][&length_mean=2.636922775,length_median=2.545067,length_sd=0.933267292597,length_hpd95={1.033197,4.447609},length_quant_5_95={1.277591,4.344798},length_range={0.257429,6.018725}])1.00:0.243126658[&support=1.0][&length_mean=0.243126658,length_median=0.183548,length_sd=0.210157739891,length_hpd95={0.000654,0.674397},length_quant_5_95={0.016913,0.669683},length_range={0.000654,1.165079}],((((Heterophasia_pulchella:2.888644193[&support=1.0][&length_mean=2.888644193,length_median=2.5887345,length_sd=2.05398527379,length_hpd95={0.020911,6.889218},length_quant_5_95={0.257631,6.854705},length_range={0.020911,11.19262}],Heterophasia_capistrata:2.852500478[&support=1.0][&length_mean=2.852500478,length_median=2.6250975,length_sd=2.01147648782,length_hpd95={0.005923,6.646546},length_quant_5_95={0.218124,6.62308},length_range={0.005923,9.708526}])0.29:2.35018314336[&support=0.286][&length_mean=2.35018314336,length_median=2.190891,length_sd=1.41989954049,length_hpd95={0.054341,5.283351},length_quant_5_95={0.323157,5.083702},length_range={0.054341,6.574983}],(Heterophasia_annectans:2.652918202[&support=1.0][&length_mean=2.652918202,length_median=2.342569,length_sd=1.93612398565,length_hpd95={0.017344,6.488441},length_quant_5_95={0.241219,6.483783},length_range={0.017344,9.892673}],Heterophasia_picaoides:3.187974836[&support=1.0][&length_mean=3.187974836,length_median=2.8111575,length_sd=2.28992304215,length_hpd95={0.005923,7.524923},length_quant_5_95={0.290448,7.51194},length_range={0.005923,10.270145}])0.27:2.57151767658[&support=0.269][&length_mean=2.57151767658,length_median=2.366831,length_sd=1.80312427747,length_hpd95={0.044696,5.778242},length_quant_5_95={0.196366,5.77333},length_range={0.044696,8.886034}])1.00:2.823221617[&support=1.0][&length_mean=2.823221617,length_median=2.5068205,length_sd=1.54284790718,length_hpd95={0.283846,6.222385},length_quant_5_95={0.780625,6.0124},length_range={0.013889,9.026211}],(Liocichla_phoenicea:3.911156042[&support=1.0][&length_mean=3.911156042,length_median=3.9505555,length_sd=1.91238372367,length_hpd95={0.070776,7.140785},length_quant_5_95={0.530628,7.09299},length_range={0.016926,10.644058}],Liocichla_bugunorum:3.911156039[&support=1.0][&length_mean=3.911156039,length_median=3.950555,length_sd=1.91238372322,length_hpd95={0.070776,7.140785},length_quant_5_95={0.530628,7.09299},length_range={0.016926,10.644057}])1.00:4.579703672[&support=1.0][&length_mean=4.579703672,length_median=4.268346,length_sd=2.065332111,length_hpd95={0.597662,8.810329},length_quant_5_95={1.626495,8.448179},length_range={0.007866,12.155178}])1.00:0.75616556[&support=1.0][&length_mean=0.75616556,length_median=0.7153575,length_sd=0.375159977485,length_hpd95={0.160734,1.536278},length_quant_5_95={0.244219,1.494063},length_range={0.075536,2.181924}],((Actinodura_waldeni:7.81662893[&support=1.0][&length_mean=7.81662893,length_median=7.7339125,length_sd=1.47131291286,length_hpd95={4.967587,10.532982},length_quant_5_95={5.434366,10.330561},length_range={3.837096,13.45317}],(Actinodura_egertoni:6.670041237[&support=1.0][&length_mean=6.670041237,length_median=6.6204,length_sd=1.28997177375,length_hpd95={4.312667,9.159373},length_quant_5_95={4.671628,8.937284},length_range={3.367634,11.834417}],(Minla_cyanouroptera:6.394890966[&support=1.0][&length_mean=6.394890966,length_median=6.344307,length_sd=1.23908728712,length_hpd95={4.015438,8.671422},length_quant_5_95={4.433352,8.504489},length_range={3.325906,11.060977}],(Minla_strigula:4.885197373[&support=1.0][&length_mean=4.885197373,length_median=4.8512045,length_sd=1.02735066925,length_hpd95={3.03575,6.804046},length_quant_5_95={3.265745,6.646819},length_range={2.364208,9.487567}],Minla_ignotincta:4.885197373[&support=1.0][&length_mean=4.885197373,length_median=4.8512045,length_sd=1.02735066925,length_hpd95={3.03575,6.804046},length_quant_5_95={3.265745,6.646819},length_range={2.364208,9.487567}])1.00:1.509693612[&support=1.0][&length_mean=1.509693612,length_median=1.4163895,length_sd=0.582031019566,length_hpd95={0.403579,2.665134},length_quant_5_95={0.652767,2.601693},length_range={0.19923,4.025498}])1.00:0.275150272[&support=1.0][&length_mean=0.275150272,length_median=0.1987165,length_sd=0.258503917108,length_hpd95={2.7e-05,0.783318},length_quant_5_95={0.016655,0.781285},length_range={2.7e-05,1.74619}])1.00:1.146587691[&support=1.0][&length_mean=1.146587691,length_median=1.0928355,length_sd=0.436001111665,length_hpd95={0.390636,2.053585},length_quant_5_95={0.528141,1.959169},length_range={0.214534,2.764082}])1.00:0.876181793[&support=1.0][&length_mean=0.876181793,length_median=0.834305,length_sd=0.35786114061,length_hpd95={0.26314,1.59242},length_quant_5_95={0.361747,1.55282},length_range={0.030438,2.312267}],(Leiothrix_argentauris:3.013239003[&support=1.0][&length_mean=3.013239003,length_median=2.9350345,length_sd=0.830651511367,length_hpd95={1.450349,4.564467},length_quant_5_95={1.77734,4.511883},length_range={1.043517,6.806872}],Leiothrix_lutea:3.013239003[&support=1.0][&length_mean=3.013239003,length_median=2.9350345,length_sd=0.830651511367,length_hpd95={1.450349,4.564467},length_quant_5_95={1.77734,4.511883},length_range={1.043517,6.806872}])1.00:5.679571764[&support=1.0][&length_mean=5.679571764,length_median=5.6060605,length_sd=1.21351933088,length_hpd95={3.480862,8.067101},length_quant_5_95={3.745755,7.714664},length_range={2.150364,10.188124}])1.00:0.554214571[&support=1.0][&length_mean=0.554214571,length_median=0.5058,length_sd=0.30675972281,length_hpd95={0.009166,1.128655},length_quant_5_95={0.15607,1.124821},length_range={0.004397,2.041082}])1.00:2.785520054[&support=1.0][&length_mean=2.785520054,length_median=2.742525,length_sd=0.754884982756,length_hpd95={1.316722,4.134089},length_quant_5_95={1.603693,4.070296},length_range={0.999346,5.639658}])0.56:0.737649951699[&support=0.559][&length_mean=0.737649951699,length_median=0.664731,length_sd=0.431478347823,length_hpd95={0.054064,1.553942},length_quant_5_95={0.145423,1.532937},length_range={0.015081,2.347373}])1.00:4.023845359[&support=1.0][&length_mean=4.023845359,length_median=3.9612225,length_sd=0.993839573056,length_hpd95={2.15841,5.864067},length_quant_5_95={2.565135,5.727518},length_range={1.606468,7.657324}])1.00:0.56552982[&support=1.0][&length_mean=0.56552982,length_median=0.523122,length_sd=0.31817946967,length_hpd95={0.020205,1.15487},length_quant_5_95={0.125258,1.153871},length_range={0.020205,1.833499}],(((Stachyridopsis_chrysaea:5.274883263[&support=1.0][&length_mean=5.274883263,length_median=5.2604495,length_sd=1.24562211081,length_hpd95={3.180277,7.927342},length_quant_5_95={3.379071,7.420239},length_range={0.265637,9.058588}],(Stachyridopsis_ruficeps:0.312226994[&support=1.0][&length_mean=0.312226994,length_median=0.2375905,length_sd=0.289391710634,length_hpd95={0.000213,0.844566},length_quant_5_95={0.021436,0.83879},length_range={0.000213,2.347248}],Stachyridopsis_ambigua:0.312226993[&support=1.0][&length_mean=0.312226993,length_median=0.2375905,length_sd=0.289391709243,length_hpd95={0.000213,0.844566},length_quant_5_95={0.021436,0.83879},length_range={0.000213,2.347248}])1.00:5.019681264[&support=1.0][&length_mean=5.019681264,length_median=4.980302,length_sd=1.17856988131,length_hpd95={2.90194,7.407042},length_quant_5_95={3.189228,7.120175},length_range={0.903891,8.911798}])0.95:4.76759849003[&support=0.953][&length_mean=4.76759849003,length_median=4.710922,length_sd=1.18661348979,length_hpd95={2.387654,7.004319},length_quant_5_95={2.900556,6.700043},length_range={0.308354,9.73925}],(Macronus_gularis:8.002559491[&support=1.0][&length_mean=8.002559491,length_median=8.0498125,length_sd=2.03112160787,length_hpd95={4.255764,12.402855},length_quant_5_95={4.759294,11.028818},length_range={0.277711,15.259743}],Timalia_pileata:7.992717589[&support=1.0][&length_mean=7.992717589,length_median=7.9600695,length_sd=1.91359811779,length_hpd95={4.655188,11.850258},length_quant_5_95={4.910655,11.009886},length_range={1.354789,15.259743}])0.77:1.88939571705[&support=0.774][&length_mean=1.88939571705,length_median=1.830948,length_sd=0.717686870345,length_hpd95={0.68209,3.427252},length_quant_5_95={0.803093,3.122515},length_range={0.004346,4.510252}])0.67:3.24191134033[&support=0.667][&length_mean=3.24191134033,length_median=3.186764,length_sd=0.815577838996,length_hpd95={1.72849,4.819232},length_quant_5_95={2.024469,4.614209},length_range={0.222473,5.99414}],(((Elachura_formosa:3.56437833[&support=1.0][&length_mean=3.56437833,length_median=2.8130895,length_sd=2.86685450994,length_hpd95={0.005201,9.50247},length_quant_5_95={0.302097,9.494632},length_range={0.005201,14.851357}],Spelaeornis_troglodytoides:4.226008058[&support=1.0][&length_mean=4.226008058,length_median=3.4585395,length_sd=3.29563585296,length_hpd95={0.005201,10.735774},length_quant_5_95={0.321096,10.612666},length_range={0.005201,17.567291}])0.29:3.25937351536[&support=0.293][&length_mean=3.25937351536,length_median=2.617719,length_sd=2.61492808008,length_hpd95={0.023142,8.183606},length_quant_5_95={0.274338,8.179516},length_range={0.023142,13.461567}],(Spelaeornis_caudatus:4.219468995[&support=1.0][&length_mean=4.219468995,length_median=3.6601795,length_sd=3.02783959101,length_hpd95={0.00056,10.249157},length_quant_5_95={0.375906,10.225557},length_range={0.00056,16.379608}],Spelaeornis_badeigularis:4.077688592[&support=1.0][&length_mean=4.077688592,length_median=3.3563215,length_sd=3.18306564956,length_hpd95={0.00056,10.719147},length_quant_5_95={0.238651,10.512081},length_range={0.00056,15.581219}])0.24:3.50311456967[&support=0.244][&length_mean=3.50311456967,length_median=2.7014025,length_sd=2.70685253695,length_hpd95={0.01847,9.309392},length_quant_5_95={0.360062,8.960334},length_range={0.01847,14.55987}])1.00:4.408104099[&support=1.0][&length_mean=4.408104099,length_median=4.156827,length_sd=2.79124758008,length_hpd95={0.014476,9.456643},length_quant_5_95={0.486781,9.39435},length_range={0.014476,14.327305}],((Sphenocichla_roberti:1.535249059[&support=1.0][&length_mean=1.535249059,length_median=1.025572,length_sd=1.5218878883,length_hpd95={0.016294,4.68201},length_quant_5_95={0.096917,4.661726},length_range={0.007723,11.808611}],Sphenocichla_humei:1.535249059[&support=1.0][&length_mean=1.535249059,length_median=1.025572,length_sd=1.5218878883,length_hpd95={0.016294,4.68201},length_quant_5_95={0.096917,4.661726},length_range={0.007723,11.808611}])1.00:5.534372911[&support=1.0][&length_mean=5.534372911,length_median=5.819714,length_sd=3.24770945861,length_hpd95={0.005938,10.663444},length_quant_5_95={0.306963,10.638868},length_range={0.005938,14.611944}],(Stachyris_nigriceps:7.820361771[&support=1.0][&length_mean=7.820361771,length_median=7.774275,length_sd=1.58891917362,length_hpd95={5.185602,11.153285},length_quant_5_95={5.391617,10.536869},length_range={0.839422,14.038159}],((Pomatorhinus_ferruginosus:2.850180224[&support=1.0][&length_mean=2.850180224,length_median=2.765062,length_sd=1.00719115127,length_hpd95={1.050656,4.839734},length_quant_5_95={1.348963,4.626764},length_range={0.49771,6.42603}],Pomatorhinus_ochraceiceps:2.850180216[&support=1.0][&length_mean=2.850180216,length_median=2.765062,length_sd=1.00719114144,length_hpd95={1.050656,4.839734},length_quant_5_95={1.348963,4.626764},length_range={0.49771,6.426029}])1.00:3.197356582[&support=1.0][&length_mean=3.197356582,length_median=3.103141,length_sd=1.13714401552,length_hpd95={1.073431,5.312809},length_quant_5_95={1.507007,5.15303},length_range={0.594566,7.459377}],(Pomatorhinus_superciliaris:4.213865537[&support=1.0][&length_mean=4.213865537,length_median=4.235118,length_sd=1.1290385136,length_hpd95={2.201605,6.629532},length_quant_5_95={2.451249,5.898268},length_range={0.046708,7.910996}],(Pomatorhinus_ruficollis:0.496920231[&support=1.0][&length_mean=0.496920231,length_median=0.4748605,length_sd=0.19944174051,length_hpd95={0.131613,0.867535},length_quant_5_95={0.213002,0.84781},length_range={0.080517,1.57051}],Pomatorhinus_schisticeps:0.496920232[&support=1.0][&length_mean=0.496920232,length_median=0.4748605,length_sd=0.199441743159,length_hpd95={0.131613,0.867535},length_quant_5_95={0.213002,0.84781},length_range={0.080517,1.57051}])1.00:3.743755944[&support=1.0][&length_mean=3.743755944,length_median=3.7434585,length_sd=1.0419012418,length_hpd95={1.736258,5.933424},length_quant_5_95={2.074805,5.39452},length_range={0.21549,7.199603}])0.89:1.68224456306[&support=0.888][&length_mean=1.68224456306,length_median=1.57538,length_sd=0.744567452963,length_hpd95={0.300654,3.169628},length_quant_5_95={0.604318,3.08553},length_range={0.094079,4.670496}])0.87:1.81706466018[&support=0.874][&length_mean=1.81706466018,length_median=1.707169,length_sd=0.744293899474,length_hpd95={0.573317,3.291123},length_quant_5_95={0.741522,3.131955},length_range={0.196878,5.071431}])0.83:2.80126105995[&support=0.834][&length_mean=2.80126105995,length_median=2.1180425,length_sd=1.87935006339,length_hpd95={0.354056,6.229617},length_quant_5_95={0.571827,6.065027},length_range={0.003963,7.687102}])0.63:3.643331032[&support=0.625][&length_mean=3.643331032,length_median=3.582684,length_sd=1.19157413274,length_hpd95={1.602173,6.067003},length_quant_5_95={1.82721,5.651196},length_range={0.001351,7.216449}])0.66:0.946809546003[&support=0.663][&length_mean=0.946809546003,length_median=0.876343,length_sd=0.476960131026,length_hpd95={0.150291,1.937421},length_quant_5_95={0.275933,1.829409},length_range={0.034893,2.824697}])1.00:3.835738749[&support=1.0][&length_mean=3.835738749,length_median=3.7752575,length_sd=0.94450473054,length_hpd95={2.136981,5.828757},length_quant_5_95={2.349151,5.555774},length_range={1.321583,6.904077}])1.00:1.04897233[&support=1.0][&length_mean=1.04897233,length_median=1.0027525,length_sd=0.427697121629,length_hpd95={0.304146,1.904124},length_quant_5_95={0.461064,1.821792},length_range={0.1048,3.615605}],(Zosterops_palpebrosus:11.057351381[&support=1.0][&length_mean=11.057351381,length_median=11.0089125,length_sd=2.06917568612,length_hpd95={7.167658,14.982004},length_quant_5_95={7.734801,14.532175},length_range={5.68792,18.050411}],(Yuhina_castaniceps:9.474136913[&support=1.0][&length_mean=9.474136913,length_median=9.3933015,length_sd=1.90768257136,length_hpd95={5.77906,12.91116},length_quant_5_95={6.499906,12.709631},length_range={4.648085,16.176323}],(Yuhina_nigrimenta:8.369286708[&support=1.0][&length_mean=8.369286708,length_median=8.3345285,length_sd=1.58741415976,length_hpd95={5.366982,11.407398},length_quant_5_95={5.905125,11.039694},length_range={4.530719,13.953346}],((Yuhina_gularis:5.275134313[&support=1.0][&length_mean=5.275134313,length_median=5.2334635,length_sd=1.09848039721,length_hpd95={3.243567,7.423052},length_quant_5_95={3.540192,7.265944},length_range={2.269473,9.035383}],Yuhina_occipitalis:5.275134318[&support=1.0][&length_mean=5.275134318,length_median=5.233463,length_sd=1.09848039056,length_hpd95={3.243567,7.423052},length_quant_5_95={3.540192,7.265944},length_range={2.269473,9.035383}])1.00:1.386117889[&support=1.0][&length_mean=1.386117889,length_median=1.334328,length_sd=0.539538873415,length_hpd95={0.409387,2.4253},length_quant_5_95={0.598059,2.30207},length_range={0.097322,4.233705}],(Yuhina_flavicollis:5.162549195[&support=1.0][&length_mean=5.162549195,length_median=5.073208,length_sd=1.13848412768,length_hpd95={3.283851,7.670202},length_quant_5_95={3.487975,7.217874},length_range={2.126387,9.182734}],Yuhina_bakeri:5.16162223[&support=1.0][&length_mean=5.16162223,length_median=5.073208,length_sd=1.13651058124,length_hpd95={3.255706,7.652489},length_quant_5_95={3.487975,7.19593},length_range={2.126387,9.182734}])0.99:1.51749661274[&support=0.989][&length_mean=1.51749661274,length_median=1.429097,length_sd=0.704421544864,length_hpd95={0.274818,2.86507},length_quant_5_95={0.540151,2.805092},length_range={0.103637,4.17971}])1.00:1.739565999[&support=1.0][&length_mean=1.739565999,length_median=1.668973,length_sd=0.600590739163,length_hpd95={0.739386,2.96964},length_quant_5_95={0.859919,2.795265},length_range={0.263229,4.649859}])0.87:1.27750369874[&support=0.873][&length_mean=1.27750369874,length_median=1.169588,length_sd=0.747830264597,length_hpd95={0.110655,2.749352},length_quant_5_95={0.27812,2.673475},length_range={0.017596,4.764666}])1.00:1.527586584[&support=1.0][&length_mean=1.527586584,length_median=1.50734,length_sd=0.851052001903,length_hpd95={0.00483,2.961586},length_quant_5_95={0.167463,2.936939},length_range={0.00483,4.192746}])1.00:7.263194688[&support=1.0][&length_mean=7.263194688,length_median=7.2192755,length_sd=1.42495250458,length_hpd95={4.449651,9.876315},length_quant_5_95={4.958474,9.677118},length_range={3.498428,12.583548}])1.00:1.360659489[&support=1.0][&length_mean=1.360659489,length_median=1.3020615,length_sd=0.573754721873,length_hpd95={0.30887,2.405895},length_quant_5_95={0.541588,2.376367},length_range={0.117312,4.837604}],(Pnoepyga_albiventer:7.725655749[&support=1.0][&length_mean=7.725655749,length_median=7.6184335,length_sd=1.7071803462,length_hpd95={4.379226,10.850357},length_quant_5_95={5.090177,10.826},length_range={3.486655,13.384202}],Pnoepyga_pusilla:7.725655753[&support=1.0][&length_mean=7.725655753,length_median=7.6184335,length_sd=1.70718035034,length_hpd95={4.379226,10.850357},length_quant_5_95={5.090177,10.826},length_range={3.486655,13.384202}])1.00:12.259848056[&support=1.0][&length_mean=12.259848056,length_median=12.155471,length_sd=2.43563368555,length_hpd95={7.838805,17.266621},length_quant_5_95={8.506596,16.398468},length_range={5.293278,20.900219}])0.71:0.659836987377[&support=0.713][&length_mean=0.659836987377,length_median=0.616315,length_sd=0.353301343682,length_hpd95={0.079596,1.348019},length_quant_5_95={0.170333,1.312193},length_range={0.016947,2.247625}])1.00:1.431052413[&support=1.0][&length_mean=1.431052413,length_median=1.3529135,length_sd=0.634431784163,length_hpd95={0.389756,2.775976},length_quant_5_95={0.565066,2.624971},length_range={0.01784,4.652745}])1.00:5.144572112[&support=1.0][&length_mean=5.144572112,length_median=4.775435,length_sd=2.69500998186,length_hpd95={0.594614,10.628304},length_quant_5_95={1.404634,10.445683},length_range={0.064584,14.492136}])0.49:3.34330564228[&support=0.492][&length_mean=3.34330564228,length_median=2.8965685,length_sd=1.9869286144,length_hpd95={0.56191,7.145984},length_quant_5_95={1.1212,7.047779},length_range={0.364201,13.053497}])0.47:3.13927348523[&support=0.474][&length_mean=3.13927348523,length_median=2.763015,length_sd=1.85517569949,length_hpd95={0.480897,7.01594},length_quant_5_95={0.943215,6.897696},length_range={0.093749,13.819336}])0.52:2.06981746602[&support=0.515][&length_mean=2.06981746602,length_median=1.725067,length_sd=1.31578233686,length_hpd95={0.002185,4.590898},length_quant_5_95={0.495531,4.589386},length_range={0.002185,9.168793}])1.00:8.752394239[&support=1.0][&length_mean=8.752394239,length_median=8.5290895,length_sd=2.40230425463,length_hpd95={4.389942,13.690891},length_quant_5_95={5.381441,13.149452},length_range={3.492862,19.548746}],((Chelidorhynx_hypoxantha:37.335908533[&support=1.0][&length_mean=37.335908533,length_median=37.2322235,length_sd=3.25443871099,length_hpd95={31.083776,43.619865},length_quant_5_95={32.237995,42.994595},length_range={26.942789,47.481213}],Culicicapa_ceylonensis:37.335908626[&support=1.0][&length_mean=37.335908626,length_median=37.2322235,length_sd=3.25443881673,length_hpd95={31.083775,43.619869},length_quant_5_95={32.237995,42.994595},length_range={26.942791,47.481209}])1.00:4.389492602[&support=1.0][&length_mean=4.389492602,length_median=4.29862,length_sd=1.70431209449,length_hpd95={0.959204,7.527563},length_quant_5_95={1.863295,7.362475},length_range={0.4585,12.309012}],(Sylviparus_modestus:27.906404221[&support=1.0][&length_mean=27.906404221,length_median=28.0602685,length_sd=3.79649875291,length_hpd95={20.971136,36.025642},length_quant_5_95={21.391468,33.750744},length_range={13.654193,43.633598}],(Melanochlora_sultanea:21.951539466[&support=1.0][&length_mean=21.951539466,length_median=21.8308955,length_sd=2.53178473401,length_hpd95={17.530205,27.093565},length_quant_5_95={18.208294,26.3564},length_range={13.654193,33.739735}],((Lophophanes_dichrous:15.594110875[&support=1.0][&length_mean=15.594110875,length_median=15.5185305,length_sd=1.67281574426,length_hpd95={12.546539,18.991695},length_quant_5_95={12.983418,18.539259},length_range={11.504383,21.852432}],(Periparus_rubidiventris:10.057062467[&support=1.0][&length_mean=10.057062467,length_median=9.915119,length_sd=1.72713746269,length_hpd95={6.82769,13.461214},length_quant_5_95={7.466218,12.952876},length_range={5.081254,18.388897}],Periparus_ater:10.057062491[&support=1.0][&length_mean=10.057062491,length_median=9.915118,length_sd=1.7271374462,length_hpd95={6.82769,13.461214},length_quant_5_95={7.466218,12.952876},length_range={5.081254,18.388897}])1.00:5.529911008[&support=1.0][&length_mean=5.529911008,length_median=5.4934865,length_sd=1.63885853802,length_hpd95={2.418875,8.709281},length_quant_5_95={2.790548,8.334976},length_range={1.057575,11.485415}])0.98:1.11609105225[&support=0.976][&length_mean=1.11609105225,length_median=1.027173,length_sd=0.650692778942,length_hpd95={0.023164,2.331029},length_quant_5_95={0.261609,2.330047},length_range={0.022182,4.059728}],(Machlolophus_spilonotus:14.938006018[&support=1.0][&length_mean=14.938006018,length_median=14.8579975,length_sd=1.7330490074,length_hpd95={11.477201,18.151112},length_quant_5_95={12.182719,17.987453},length_range={10.360459,21.892399}],(Parus_cinereus:10.101294266[&support=1.0][&length_mean=10.101294266,length_median=10.01139,length_sd=1.52958593894,length_hpd95={7.024894,12.923781},length_quant_5_95={7.647655,12.642591},length_range={5.304115,14.671803}],Parus_monticolus:10.101294249[&support=1.0][&length_mean=10.101294249,length_median=10.01139,length_sd=1.52958591689,length_hpd95={7.024894,12.92378},length_quant_5_95={7.647655,12.642591},length_range={5.304115,14.671803}])1.00:4.793799671[&support=1.0][&length_mean=4.793799671,length_median=4.7651165,length_sd=1.3441425349,length_hpd95={2.440702,7.573366},length_quant_5_95={2.679871,7.092301},length_range={0.803636,8.775375}])0.96:1.8513917461[&support=0.961][&length_mean=1.8513917461,length_median=1.719575,length_sd=0.979697150277,length_hpd95={0.154856,3.684888},length_quant_5_95={0.478242,3.626564},length_range={0.005127,5.827751}])1.00:5.297638023[&support=1.0][&length_mean=5.297638023,length_median=5.0974065,length_sd=1.68061493374,length_hpd95={2.215134,8.828911},length_quant_5_95={2.893114,8.412968},length_range={1.261234,10.869854}])0.93:6.40212022937[&support=0.933][&length_mean=6.40212022937,length_median=6.361435,length_sd=2.63452027648,length_hpd95={1.626541,11.838706},length_quant_5_95={2.095851,10.800306},length_range={0.025266,16.41432}])1.00:13.697823469[&support=1.0][&length_mean=13.697823469,length_median=13.4146535,length_sd=3.09184056383,length_hpd95={8.512636,20.564884},length_quant_5_95={9.096548,19.409378},length_range={4.4219,24.65258}])1.00:1.598348809[&support=1.0][&length_mean=1.598348809,length_median=1.3303955,length_sd=1.25680047218,length_hpd95={0.000783,4.087317},length_quant_5_95={0.117558,4.079072},length_range={0.000783,7.207307}])1.00:2.430179695[&support=1.0][&length_mean=2.430179695,length_median=2.200404,length_sd=1.25262092952,length_hpd95={0.537764,5.023735},length_quant_5_95={0.823551,4.900812},length_range={0.164173,8.595618}])1.00:5.977285498[&support=1.0][&length_mean=5.977285498,length_median=5.844861,length_sd=1.3788317617,length_hpd95={3.490033,8.842574},length_quant_5_95={3.953719,8.481468},length_range={2.793889,11.771358}],(((((Pericrocotus_roseus:6.426272102[&support=1.0][&length_mean=6.426272102,length_median=6.3291535,length_sd=1.48612317644,length_hpd95={3.649129,9.244326},length_quant_5_95={4.103292,9.014597},length_range={3.009505,13.07055}],Pericrocotus_speciosus:6.418291412[&support=1.0][&length_mean=6.418291412,length_median=6.3291535,length_sd=1.47012340537,length_hpd95={3.669798,9.244326},length_quant_5_95={4.103292,8.976061},length_range={3.009505,12.375794}])0.99:3.24547243939[&support=0.99][&length_mean=3.24547243939,length_median=3.1368495,length_sd=1.23404172845,length_hpd95={1.089111,5.881695},length_quant_5_95={1.431805,5.517024},length_range={0.19706,8.287278}],(Pericrocotus_solaris:9.647976187[&support=1.0][&length_mean=9.647976187,length_median=9.519372,length_sd=1.98728171535,length_hpd95={6.119342,13.880187},length_quant_5_95={6.783762,13.290537},length_range={4.751172,17.715317}],(Pericrocotus_ethologus:6.530806681[&support=1.0][&length_mean=6.530806681,length_median=6.377795,length_sd=1.37239302951,length_hpd95={4.15907,9.181776},length_quant_5_95={4.524642,8.941581},length_range={2.983776,12.317047}],Pericrocotus_brevirostris:6.533597107[&support=1.0][&length_mean=6.533597107,length_median=6.377795,length_sd=1.37256597907,length_hpd95={4.15907,9.181776},length_quant_5_95={4.524642,8.941581},length_range={2.983776,12.317047}])1.00:2.8176670743[&support=0.996][&length_mean=2.8176670743,length_median=2.6235705,length_sd=1.33992387678,length_hpd95={0.568307,5.683643},length_quant_5_95={0.928999,5.377614},length_range={0.154065,7.733077}])0.41:1.25918933824[&support=0.408][&length_mean=1.25918933824,length_median=1.0668605,length_sd=0.85335363491,length_hpd95={0.066689,2.845483},length_quant_5_95={0.18018,2.77482},length_range={0.008313,5.243053}])1.00:19.938266259[&support=1.0][&length_mean=19.938266259,length_median=19.802342,length_sd=3.17496595677,length_hpd95={14.324041,26.706341},length_quant_5_95={14.944252,25.442926},length_range={11.127037,30.889994}],(Coracina_macei:22.82205592[&support=1.0][&length_mean=22.82205592,length_median=22.693592,length_sd=3.26908171089,length_hpd95={16.561365,29.358332},length_quant_5_95={17.539745,28.375566},length_range={12.882289,35.494225}],Coracina_melaschistos:22.822055959[&support=1.0][&length_mean=22.822055959,length_median=22.693592,length_sd=3.26908166038,length_hpd95={16.561365,29.358332},length_quant_5_95={17.539745,28.375566},length_range={12.882288,35.494225}])1.00:7.513208268[&support=1.0][&length_mean=7.513208268,length_median=7.3636575,length_sd=1.97060072681,length_hpd95={3.853971,11.275175},length_quant_5_95={4.444416,10.952333},length_range={2.136365,15.503365}])1.00:5.65502356[&support=1.0][&length_mean=5.65502356,length_median=5.506953,length_sd=2.19246253941,length_hpd95={1.557315,10.108481},length_quant_5_95={2.214334,9.482771},length_range={0.000247,12.936222}],(Aegithina_tiphia:31.350501004[&support=1.0][&length_mean=31.350501004,length_median=31.458337,length_sd=4.40544693461,length_hpd95={22.68708,39.851772},length_quant_5_95={24.099798,38.507076},length_range={18.175488,45.486729}],(Tephrodornis_virgatus:11.961048581[&support=1.0][&length_mean=11.961048581,length_median=11.849396,length_sd=2.12683165318,length_hpd95={7.837217,16.014309},length_quant_5_95={8.622141,15.640583},length_range={6.535565,20.071247}],Hemipus_picatus:11.961048573[&support=1.0][&length_mean=11.961048573,length_median=11.8493965,length_sd=2.1268316365,length_hpd95={7.837217,16.014309},length_quant_5_95={8.62214,15.640583},length_range={6.535565,20.071247}])1.00:19.38945242[&support=1.0][&length_mean=19.38945242,length_median=19.3014175,length_sd=3.06988191134,length_hpd95={13.677417,25.613543},length_quant_5_95={14.647355,24.545635},length_range={10.608192,28.844107}])1.00:4.654968612[&support=1.0][&length_mean=4.654968612,length_median=4.305615,length_sd=2.15190899171,length_hpd95={1.160858,9.080821},length_quant_5_95={1.868419,8.837362},length_range={0.283489,15.616825}])0.99:4.16754611258[&support=0.986][&length_mean=4.16754611258,length_median=3.8237055,length_sd=2.1649215634,length_hpd95={0.50032,8.181227},length_quant_5_95={1.347956,8.128705},length_range={0.009885,15.043301}],(((Dicrurus_aeneus:17.712490709[&support=1.0][&length_mean=17.712490709,length_median=17.7170105,length_sd=3.12539249731,length_hpd95={11.740272,23.727041},length_quant_5_95={12.900559,22.889042},length_range={7.430745,29.823841}],((Dicrurus_macrocercus:10.111578422[&support=1.0][&length_mean=10.111578422,length_median=10.064693,length_sd=1.83941726405,length_hpd95={6.593499,13.713133},length_quant_5_95={7.04848,13.172131},length_range={4.428108,17.688763}],Dicrurus_leucophaeus:10.111578438[&support=1.0][&length_mean=10.111578438,length_median=10.064693,length_sd=1.83941725803,length_hpd95={6.593499,13.713133},length_quant_5_95={7.048481,13.172131},length_range={4.428108,17.688763}])1.00:3.948698019[&support=1.0][&length_mean=3.948698019,length_median=3.8158435,length_sd=1.12089506515,length_hpd95={1.92858,6.193427},length_quant_5_95={2.350216,6.009973},length_range={1.267128,8.191116}],(Dicrurus_remifer:13.483900249[&support=1.0][&length_mean=13.483900249,length_median=13.4289655,length_sd=2.34768258578,length_hpd95={9.271027,18.143044},length_quant_5_95={9.748946,17.393248},length_range={5.945274,21.140604}],(Dicrurus_paradiseus:11.14609757[&support=1.0][&length_mean=11.14609757,length_median=11.072613,length_sd=2.00891696501,length_hpd95={7.440254,15.100447},length_quant_5_95={7.917323,14.394277},length_range={4.699618,19.309547}],Dicrurus_hottentottus:11.146097573[&support=1.0][&length_mean=11.146097573,length_median=11.072613,length_sd=2.00891696766,length_hpd95={7.440254,15.100448},length_quant_5_95={7.917323,14.394277},length_range={4.699618,19.309549}])1.00:2.315785918[&support=1.0][&length_mean=2.315785918,length_median=2.220889,length_sd=0.898052040259,length_hpd95={0.611121,4.04574},length_quant_5_95={1.026616,3.871042},length_range={0.232919,6.708116}])0.82:0.764498529268[&support=0.82][&length_mean=0.764498529268,length_median=0.686694,length_sd=0.494461577924,length_hpd95={0.021858,1.700297},length_quant_5_95={0.113559,1.694678},length_range={0.007634,2.78345}])1.00:3.573205826[&support=1.0][&length_mean=3.573205826,length_median=3.493952,length_sd=1.23759339327,length_hpd95={1.342782,5.782104},length_quant_5_95={1.791174,5.639214},length_range={0.469546,9.43019}])1.00:12.756286439[&support=1.0][&length_mean=12.756286439,length_median=12.6939125,length_sd=2.32527652923,length_hpd95={8.462026,17.29607},length_quant_5_95={8.957093,16.606871},length_range={5.955197,23.714766}],(((Lanius_schach:3.066978008[&support=1.0][&length_mean=3.066978008,length_median=3.012428,length_sd=0.694479138635,length_hpd95={1.845869,4.384371},length_quant_5_95={2.042327,4.288753},length_range={1.44073,6.109934}],Lanius_tephronotus:3.066978003[&support=1.0][&length_mean=3.066978003,length_median=3.012428,length_sd=0.694479139414,length_hpd95={1.845869,4.384372},length_quant_5_95={2.042327,4.288753},length_range={1.44073,6.109934}])1.00:23.928658676[&support=1.0][&length_mean=23.928658676,length_median=23.8535125,length_sd=3.94187959597,length_hpd95={16.451771,31.330837},length_quant_5_95={17.628078,30.207716},length_range={10.264991,39.095268}],(((Urocissa_flavirostris:13.085376499[&support=1.0][&length_mean=13.085376499,length_median=12.8675865,length_sd=2.58046906225,length_hpd95={8.355833,18.502712},length_quant_5_95={9.225926,17.628988},length_range={5.299749,22.967241}],Cissa_chinensis:13.085376466[&support=1.0][&length_mean=13.085376466,length_median=12.867587,length_sd=2.58046905541,length_hpd95={8.355833,18.502712},length_quant_5_95={9.225926,17.628988},length_range={5.299749,22.967239}])1.00:8.173240956[&support=1.0][&length_mean=8.173240956,length_median=8.127291,length_sd=1.96537886856,length_hpd95={4.45435,12.151687},length_quant_5_95={4.959159,11.382411},length_range={3.161522,15.78905}],(Garrulus_glandarius:16.725010614[&support=1.0][&length_mean=16.725010614,length_median=16.7256745,length_sd=2.81153590183,length_hpd95={10.99225,21.903774},length_quant_5_95={12.066666,21.290874},length_range={6.540871,27.960951}],(Nucifraga_caryocatactes:13.448871165[&support=1.0][&length_mean=13.448871165,length_median=13.344525,length_sd=2.34146257112,length_hpd95={8.744262,17.845417},length_quant_5_95={9.677899,17.281614},length_range={5.623575,21.204779}],(Corvus_levaillantii:7.133432819[&support=1.0][&length_mean=7.133432819,length_median=7.2409795,length_sd=2.35741612037,length_hpd95={0.722278,10.95895},length_quant_5_95={2.554456,10.686941},length_range={0.020161,15.953104}],Corvus_macrorhynchos:7.133432815[&support=1.0][&length_mean=7.133432815,length_median=7.2409795,length_sd=2.35741610064,length_hpd95={0.722278,10.95895},length_quant_5_95={2.554456,10.686942},length_range={0.020161,15.953105}])1.00:6.315438385[&support=1.0][&length_mean=6.315438385,length_median=6.021984,length_sd=2.4236410935,length_hpd95={1.736386,12.444313},length_quant_5_95={2.649023,10.988871},length_range={0.060032,18.206751}])1.00:3.276139383[&support=1.0][&length_mean=3.276139383,length_median=3.2103065,length_sd=1.02469961468,length_hpd95={1.326553,5.192536},length_quant_5_95={1.731408,4.973048},length_range={0.833978,7.787939}])1.00:4.53360686[&support=1.0][&length_mean=4.53360686,length_median=4.4327425,length_sd=1.11725052077,length_hpd95={2.451046,6.607486},length_quant_5_95={2.79621,6.404706},length_range={1.896487,8.191664}])1.00:0.855604225[&support=1.0][&length_mean=0.855604225,length_median=0.7495695,length_sd=0.53488423834,length_hpd95={0.006562,1.912044},length_quant_5_95={0.166924,1.904193},length_range={0.006562,3.268678}],(Pyrrhocorax_pyrrhocorax:18.941169679[&support=1.0][&length_mean=18.941169679,length_median=18.824775,length_sd=3.49700080874,length_hpd95={12.267906,25.72197},length_quant_5_95={13.358314,24.745831},length_range={8.300072,31.365177}],(Dendrocitta_formosae:5.600188307[&support=1.0][&length_mean=5.600188307,length_median=4.7596985,length_sd=4.16370904147,length_hpd95={0.00636,13.875922},length_quant_5_95={0.486272,13.809614},length_range={0.00636,20.517536}],(Dendrocitta_frontalis:5.343470435[&support=1.0][&length_mean=5.343470435,length_median=4.676753,length_sd=4.11565591194,length_hpd95={0.00636,13.256128},length_quant_5_95={0.159497,13.15942},length_range={0.00636,25.744015}],Dendrocitta_vagabunda:5.585911217[&support=1.0][&length_mean=5.585911217,length_median=4.684759,length_sd=4.35025289552,length_hpd95={0.006932,14.426506},length_quant_5_95={0.201099,14.265555},length_range={0.006932,20.151632}])0.35:5.05796835714[&support=0.35][&length_mean=5.05796835714,length_median=4.206854,length_sd=3.76066234575,length_hpd95={0.024909,12.061293},length_quant_5_95={0.415349,12.061293},length_range={0.024909,19.685955}])1.00:10.000482023[&support=1.0][&length_mean=10.000482023,length_median=9.663973,length_sd=4.29371459222,length_hpd95={2.685217,18.04479},length_quant_5_95={3.73951,17.455423},length_range={1.445941,24.352882}])0.95:3.41111306519[&support=0.951][&length_mean=3.41111306519,length_median=3.310596,length_sd=1.35914143246,length_hpd95={0.987904,6.176788},length_quant_5_95={1.419615,5.793065},length_range={0.328464,8.289867}])1.00:4.810498545[&support=1.0][&length_mean=4.810498545,length_median=4.7549215,length_sd=1.1942212482,length_hpd95={2.624648,7.143505},length_quant_5_95={3.023469,6.859033},length_range={1.89244,9.860907}])1.00:1.662454314[&support=1.0][&length_mean=1.662454314,length_median=1.610716,length_sd=0.658580602564,length_hpd95={0.396921,2.935992},length_quant_5_95={0.73115,2.873949},length_range={0.190796,4.732899}],(Rhipidura_albicollis:27.598866479[&support=1.0][&length_mean=27.598866479,length_median=27.774107,length_sd=4.55894716344,length_hpd95={19.090216,36.542881},length_quant_5_95={20.201065,34.549324},length_range={12.16591,47.586678}],(Terpsiphone_paradisi:8.329483671[&support=1.0][&length_mean=8.329483671,length_median=8.263865,length_sd=1.56585460128,length_hpd95={5.396445,11.29447},length_quant_5_95={5.977233,10.985744},length_range={3.653361,14.946074}],Hypothymis_azurea:8.329483677[&support=1.0][&length_mean=8.329483677,length_median=8.2638655,length_sd=1.56585458357,length_hpd95={5.396445,11.294471},length_quant_5_95={5.977233,10.985744},length_range={3.653361,14.946074}])1.00:19.194962883[&support=1.0][&length_mean=19.194962883,length_median=19.2877535,length_sd=3.26368828283,length_hpd95={12.879655,25.438345},length_quant_5_95={13.779319,24.540409},length_range={8.512548,33.089802}])0.91:1.24166976123[&support=0.913][&length_mean=1.24166976123,length_median=1.168443,length_sd=0.583829379324,length_hpd95={0.282753,2.422198},length_quant_5_95={0.443362,2.349662},length_range={0.155959,4.009205}])1.00:1.736266146[&support=1.0][&length_mean=1.736266146,length_median=1.6673125,length_sd=0.674320348596,length_hpd95={0.636425,3.120092},length_quant_5_95={0.734419,2.958026},length_range={0.238696,4.099232}])1.00:0.960983927[&support=1.0][&length_mean=0.960983927,length_median=0.7551405,length_sd=0.855539529497,length_hpd95={0.000192,2.651592},length_quant_5_95={0.000339,2.640991},length_range={0.000192,5.195814}],((Oriolus_xanthornus:13.1948157[&support=1.0][&length_mean=13.1948157,length_median=13.17027,length_sd=2.65074088298,length_hpd95={8.079522,18.360582},length_quant_5_95={9.112692,17.670584},length_range={4.252199,24.365868}],Oriolus_traillii:13.194815754[&support=1.0][&length_mean=13.194815754,length_median=13.1702695,length_sd=2.65074090528,length_hpd95={8.079521,18.360582},length_quant_5_95={9.112693,17.670586},length_range={4.252199,24.365868}])1.00:16.202029971[&support=1.0][&length_mean=16.202029971,length_median=15.992539,length_sd=3.77907934993,length_hpd95={8.53659,22.990564},length_quant_5_95={10.301417,22.475164},length_range={7.004003,30.417316}],(Erpornis_zantholeuca:26.756350343[&support=1.0][&length_mean=26.756350343,length_median=26.5897935,length_sd=4.57365766291,length_hpd95={17.953941,35.928455},length_quant_5_95={19.277245,34.617378},length_range={13.670101,44.256615}],((Pteruthius_aeralatus:7.19670548[&support=1.0][&length_mean=7.19670548,length_median=7.0620825,length_sd=1.6611736225,length_hpd95={3.939413,10.46784},length_quant_5_95={4.687147,10.134882},length_range={2.836595,14.489075}],Pteruthius_rufiventer:7.19670548[&support=1.0][&length_mean=7.19670548,length_median=7.0620825,length_sd=1.6611736225,length_hpd95={3.939413,10.46784},length_quant_5_95={4.687147,10.134882},length_range={2.836595,14.489075}])1.00:8.992436807[&support=1.0][&length_mean=8.992436807,length_median=8.780637,length_sd=2.24206203321,length_hpd95={4.308376,13.183158},length_quant_5_95={5.548336,12.840818},length_range={3.383588,17.515577}],(Pteruthius_melanotis:15.046003311[&support=1.0][&length_mean=15.046003311,length_median=14.892541,length_sd=2.7947593673,length_hpd95={10.125832,20.98122},length_quant_5_95={10.770185,19.647175},length_range={7.202032,26.395905}],Pteruthius_xanthochlorus:15.669050356[&support=1.0][&length_mean=15.669050356,length_median=15.5305555,length_sd=3.07618488814,length_hpd95={9.794645,21.839376},length_quant_5_95={10.897646,20.734558},length_range={7.39602,28.100338}])0.59:2.03347134975[&support=0.589][&length_mean=2.03347134975,length_median=1.834624,length_sd=1.15950833714,length_hpd95={0.157679,4.288927},length_quant_5_95={0.496397,4.106035},length_range={0.004301,6.912931}])1.00:9.835009702[&support=1.0][&length_mean=9.835009702,length_median=9.677576,length_sd=2.4063285521,length_hpd95={5.238702,14.897687},length_quant_5_95={6.260653,14.197452},length_range={3.891045,19.651052}])1.00:3.782686306[&support=1.0][&length_mean=3.782686306,length_median=3.942161,length_sd=2.79049672771,length_hpd95={0.000138,8.37124},length_quant_5_95={0.000222,8.320765},length_range={0.000138,11.889649}])0.47:4.67971208298[&support=0.47][&length_mean=4.67971208298,length_median=3.82881,length_sd=3.5566046842,length_hpd95={0.04236,11.320604},length_quant_5_95={0.32961,11.320604},length_range={0.04236,19.268475}])0.96:7.43056680249[&support=0.962][&length_mean=7.43056680249,length_median=7.0428395,length_sd=3.16931000028,length_hpd95={2.392589,14.144271},length_quant_5_95={2.994824,12.892893},length_range={0.801079,24.122108}])1.00:11.472565283[&support=1.0][&length_mean=11.472565283,length_median=11.265172,length_sd=3.56099364061,length_hpd95={5.346389,18.998631},length_quant_5_95={6.335317,17.946035},length_range={3.258725,24.125072}])1.00:17.3452333[&support=1.0][&length_mean=17.3452333,length_median=17.2658425,length_sd=2.38619768035,length_hpd95={12.422483,21.757647},length_quant_5_95={13.502209,21.290989},length_range={10.934845,25.502602}],(Psarisomus_dalhousiae:41.253365431[&support=1.0][&length_mean=41.253365431,length_median=41.0365865,length_sd=5.03303343597,length_hpd95={31.698151,51.243385},length_quant_5_95={33.619045,50.085758},length_range={23.303173,60.807945}],(Pitta_sordida:21.594241051[&support=1.0][&length_mean=21.594241051,length_median=21.1415375,length_sd=3.42815562285,length_hpd95={15.406878,28.156017},length_quant_5_95={16.703922,27.834629},length_range={12.063742,36.903713}],Hydrornis_nipalensis:21.594241032[&support=1.0][&length_mean=21.594241032,length_median=21.1415355,length_sd=3.42815559185,length_hpd95={15.406878,28.156017},length_quant_5_95={16.703922,27.834629},length_range={12.063742,36.903709}])1.00:19.659124394[&support=1.0][&length_mean=19.659124394,length_median=19.564519,length_sd=3.98285340274,length_hpd95={11.852756,27.271694},length_quant_5_95={13.329649,26.604406},length_range={8.956055,35.567894}])1.00:27.823083062[&support=1.0][&length_mean=27.823083062,length_median=27.851102,length_sd=4.89531301457,length_hpd95={18.547733,37.055038},length_quant_5_95={20.163044,35.976757},length_range={11.443399,46.020096}])1.00:10.637774917[&support=1.0][&length_mean=10.637774917,length_median=10.388853,length_sd=1.89375813087,length_hpd95={7.604768,14.750424},length_quant_5_95={7.922539,14.30229},length_range={7.060336,17.303732}])0.89:1.32089526945[&support=0.887][&length_mean=1.32089526945,length_median=1.189972,length_sd=0.802214373898,length_hpd95={0.049804,2.742569},length_quant_5_95={0.298225,2.702541},length_range={0.001527,6.018651}])1.00:2.419852893[&support=1.0][&length_mean=2.419852893,length_median=2.2889465,length_sd=0.993870411468,length_hpd95={0.806764,4.348698},length_quant_5_95={1.08587,4.24107},length_range={0.35202,7.611438}])1.00:1.443999686[&support=1.0][&length_mean=1.443999686,length_median=1.302013,length_sd=0.655208071373,length_hpd95={0.39421,2.730907},length_quant_5_95={0.60689,2.682363},length_range={0.281707,4.572549}],(((Eudynamys_scolopaceus:46.186918796[&support=1.0][&length_mean=46.186918796,length_median=45.8777085,length_sd=4.48535109982,length_hpd95={37.803459,54.497955},length_quant_5_95={39.229668,53.797554},length_range={33.957943,63.823963}],((Cacomantis_merulinus:18.099143249[&support=1.0][&length_mean=18.099143249,length_median=18.0165015,length_sd=3.31022276481,length_hpd95={11.83581,24.792284},length_quant_5_95={12.923362,23.820145},length_range={8.780223,29.369022}],Cacomantis_sonneratii:18.099143285[&support=1.0][&length_mean=18.099143285,length_median=18.0165015,length_sd=3.31022279692,length_hpd95={11.83581,24.792286},length_quant_5_95={12.923362,23.820145},length_range={8.780223,29.369024}])1.00:13.842637811[&support=1.0][&length_mean=13.842637811,length_median=13.7483525,length_sd=3.646044215,length_hpd95={7.23225,21.037489},length_quant_5_95={7.930315,20.100502},length_range={4.736195,26.854149}],(Surniculus_dicruroides:25.321537724[&support=1.0][&length_mean=25.321537724,length_median=25.1207115,length_sd=3.28139355371,length_hpd95={19.095304,31.393471},length_quant_5_95={20.177975,30.774828},length_range={16.944853,38.246803}],((Hierococcyx_nisicolor:13.57609585[&support=1.0][&length_mean=13.57609585,length_median=13.471886,length_sd=3.26572147395,length_hpd95={6.874187,19.566011},length_quant_5_95={8.331716,19.016808},length_range={5.691494,27.285334}],Hierococcyx_sparverioides:13.576095847[&support=1.0][&length_mean=13.576095847,length_median=13.471886,length_sd=3.26572141358,length_hpd95={6.874187,19.566013},length_quant_5_95={8.331716,19.016806},length_range={5.691494,27.285334}])1.00:10.484332278[&support=1.0][&length_mean=10.484332278,length_median=10.4225125,length_sd=3.43336539671,length_hpd95={3.832714,16.939966},length_quant_5_95={5.125644,16.331678},length_range={0.492426,23.613182}],(Cuculus_poliocephalus:11.001981136[&support=1.0][&length_mean=11.001981136,length_median=10.6549925,length_sd=2.73598254763,length_hpd95={5.738892,16.21402},length_quant_5_95={7.052755,16.119549},length_range={4.731816,21.589924}],(Cuculus_micropterus:7.199490793[&support=1.0][&length_mean=7.199490793,length_median=7.066334,length_sd=1.70936404244,length_hpd95={4.356678,10.692592},length_quant_5_95={4.611022,10.28995},length_range={3.132923,12.904829}],(Cuculus_saturatus:2.215891568[&support=1.0][&length_mean=2.215891568,length_median=2.1758375,length_sd=0.846211273747,length_hpd95={0.723586,4.000389},length_quant_5_95={0.926101,3.762454},length_range={0.202264,5.124055}],Cuculus_canorus:2.215891567[&support=1.0][&length_mean=2.215891567,length_median=2.1758375,length_sd=0.846211274481,length_hpd95={0.723586,4.00039},length_quant_5_95={0.926101,3.762454},length_range={0.202264,5.124055}])1.00:5.040575751[&support=1.0][&length_mean=5.040575751,length_median=4.8201785,length_sd=1.78961643063,length_hpd95={1.806914,8.641851},length_quant_5_95={2.434072,8.165085},length_range={0.667312,11.47256}])0.97:3.93860151242[&support=0.966][&length_mean=3.93860151242,length_median=3.30022,length_sd=2.68078090841,length_hpd95={0.008025,9.535684},length_quant_5_95={0.775235,9.517257},length_range={0.008025,13.999079}])1.00:12.685442458[&support=1.0][&length_mean=12.685442458,length_median=12.707902,length_sd=3.33841241504,length_hpd95={6.327941,19.236542},length_quant_5_95={7.041214,18.12862},length_range={2.409372,26.580717}])0.65:2.74847693344[&support=0.646][&length_mean=2.74847693344,length_median=2.441298,length_sd=1.8011130206,length_hpd95={0.033869,6.191319},length_quant_5_95={0.329874,6.156711},length_range={0.033869,10.035679}])1.00:5.903060867[&support=1.0][&length_mean=5.903060867,length_median=5.753768,length_sd=2.47115746801,length_hpd95={1.290498,10.591205},length_quant_5_95={2.210717,10.16223},length_range={0.397291,16.278368}])1.00:14.245137683[&support=1.0][&length_mean=14.245137683,length_median=14.1457615,length_sd=3.51396965053,length_hpd95={8.134941,21.500269},length_quant_5_95={8.639623,20.243166},length_range={3.324401,26.411644}])1.00:10.24062866[&support=1.0][&length_mean=10.24062866,length_median=10.067229,length_sd=3.18962020234,length_hpd95={4.465689,16.54434},length_quant_5_95={5.223069,15.740277},length_range={2.732131,22.472481}],(Clamator_coromandus:36.881086542[&support=1.0][&length_mean=36.881086542,length_median=36.8037965,length_sd=3.60226850505,length_hpd95={30.369528,44.090164},length_quant_5_95={31.384605,43.167217},length_range={27.326139,52.12262}],Phaenicophaeus_tristis:36.881086623[&support=1.0][&length_mean=36.881086623,length_median=36.803795,length_sd=3.60226849233,length_hpd95={30.369528,44.090164},length_quant_5_95={31.384604,43.167217},length_range={27.326138,52.12262}])1.00:19.54646086[&support=1.0][&length_mean=19.54646086,length_median=19.321456,length_sd=3.65109807602,length_hpd95={11.597681,26.312532},length_quant_5_95={13.826656,25.845663},length_range={8.516264,34.888172}])1.00:17.453836427[&support=1.0][&length_mean=17.453836427,length_median=17.410414,length_sd=3.80789893238,length_hpd95={10.441752,25.801699},length_quant_5_95={11.187344,24.156019},length_range={7.191096,31.07585}],(Centropus_bengalensis:16.243495124[&support=1.0][&length_mean=16.243495124,length_median=16.1094625,length_sd=2.15566288305,length_hpd95={12.469232,20.821505},length_quant_5_95={13.040253,20.006273},length_range={9.598842,24.089636}],Centropus_sinensis:16.243495077[&support=1.0][&length_mean=16.243495077,length_median=16.1094635,length_sd=2.15566287149,length_hpd95={12.469233,20.821503},length_quant_5_95={13.040253,20.006273},length_range={9.598841,24.089636}])1.00:57.637888773[&support=1.0][&length_mean=57.637888773,length_median=57.5786325,length_sd=4.70864077717,length_hpd95={48.361332,66.234428},length_quant_5_95={50.218372,64.970108},length_range={43.649578,76.949081}])1.00:10.936886759[&support=1.0][&length_mean=10.936886759,length_median=10.9778515,length_sd=3.61893991966,length_hpd95={4.142978,17.895397},length_quant_5_95={5.002939,16.829231},length_range={2.223892,25.797703}])1.00:0.351852947[&support=1.0][&length_mean=0.351852947,length_median=0.2700985,length_sd=0.304613429175,length_hpd95={0.003688,0.946672},length_quant_5_95={0.042616,0.941499},length_range={0.003688,2.678627}],((Porzana_bicolor:74.982406227[&support=1.0][&length_mean=74.982406227,length_median=75.004818,length_sd=4.41604089239,length_hpd95={66.468781,82.941269},length_quant_5_95={68.139099,82.538368},length_range={62.900108,93.433922}],(Vanellus_indicus:20.294897519[&support=1.0][&length_mean=20.294897519,length_median=20.156235,length_sd=7.82513591125,length_hpd95={4.868566,34.477139},length_quant_5_95={7.061402,33.035694},length_range={0.416324,41.691402}],Vanellus_duvaucelii:20.294897533[&support=1.0][&length_mean=20.294897533,length_median=20.156235,length_sd=7.82513591742,length_hpd95={4.868566,34.477139},length_quant_5_95={7.061402,33.035694},length_range={0.416324,41.691406}])1.00:54.687508915[&support=1.0][&length_mean=54.687508915,length_median=54.4404315,length_sd=8.72185532187,length_hpd95={37.963451,71.098671},length_quant_5_95={40.810394,70.011047},length_range={26.832279,84.576881}])1.00:3.198835276[&support=1.0][&length_mean=3.198835276,length_median=2.924621,length_sd=1.53795992282,length_hpd95={0.876541,6.371401},length_quant_5_95={1.244518,6.160113},length_range={0.651135,11.302217}],((Microcarbo_niger:69.502621818[&support=1.0][&length_mean=69.502621818,length_median=69.19072,length_sd=3.93505804175,length_hpd95={63.224045,78.747154},length_quant_5_95={63.633476,76.928719},length_range={58.510918,85.208755}],(Plegadis_falcinellus:63.693734523[&support=1.0][&length_mean=63.693734523,length_median=63.6649285,length_sd=4.79609481657,length_hpd95={53.614067,73.512627},length_quant_5_95={56.100658,71.389465},length_range={40.393021,79.916779}],Anastomus_oscitans:63.69373449[&support=1.0][&length_mean=63.69373449,length_median=63.6649285,length_sd=4.79609473163,length_hpd95={53.614071,73.512627},length_quant_5_95={56.100655,71.389465},length_range={40.393021,79.916779}])1.00:6.028199574[&support=1.0][&length_mean=6.028199574,length_median=5.356745,length_sd=3.31773561171,length_hpd95={1.198994,12.181351},length_quant_5_95={2.123013,12.010917},length_range={0.519266,24.841385}])0.61:2.0269463196[&support=0.607][&length_mean=2.0269463196,length_median=1.640749,length_sd=1.43378747808,length_hpd95={0.016169,4.819636},length_quant_5_95={0.423549,4.764966},length_range={0.016169,8.144525}],(Pelecanus_philippensis:70.687677724[&support=1.0][&length_mean=70.687677724,length_median=70.2768555,length_sd=3.88416105642,length_hpd95={64.064445,78.335922},length_quant_5_95={65.186562,77.898575},length_range={61.70285,87.066185}],(Ixobrychus_cinnamomeus:43.188210398[&support=1.0][&length_mean=43.188210398,length_median=42.9857925,length_sd=4.69940338185,length_hpd95={33.858536,51.641655},length_quant_5_95={35.895966,51.080681},length_range={30.771162,58.061928}],(Egretta_garzetta:34.736289988[&support=1.0][&length_mean=34.736289988,length_median=34.561575,length_sd=4.23765566109,length_hpd95={27.487635,43.355408},length_quant_5_95={28.24509,41.950512},length_range={22.687145,49.116322}],(Nycticorax_nycticorax:33.530832163[&support=1.0][&length_mean=33.530832163,length_median=33.519636,length_sd=4.24127887733,length_hpd95={24.648054,41.177216},length_quant_5_95={26.689436,40.581371},length_range={22.353416,49.178925}],((Egretta_intermedia:13.047544271[&support=1.0][&length_mean=13.047544271,length_median=12.891102,length_sd=2.98396613525,length_hpd95={7.676761,19.029099},length_quant_5_95={8.620109,18.037218},length_range={5.385779,24.523108}],Ardea_alba:13.047544286[&support=1.0][&length_mean=13.047544286,length_median=12.891102,length_sd=2.98396615283,length_hpd95={7.676761,19.029099},length_quant_5_95={8.620109,18.037218},length_range={5.385779,24.523109}])1.00:6.106444[&support=1.0][&length_mean=6.106444,length_median=5.8748135,length_sd=2.76442934892,length_hpd95={0.91491,11.415341},length_quant_5_95={2.033787,10.982114},length_range={0.066338,20.313417}],(Ardea_purpurea:18.085084633[&support=1.0][&length_mean=18.085084633,length_median=17.944028,length_sd=2.99295802274,length_hpd95={12.47253,23.908693},length_quant_5_95={13.413588,23.305223},length_range={10.529779,30.20989}],Bubulcus_coromandus:18.840582208[&support=1.0][&length_mean=18.840582208,length_median=18.58679,length_sd=3.30983870891,length_hpd95={13.202257,26.202484},length_quant_5_95={13.811371,24.880207},length_range={10.529779,30.209888}])0.54:2.1389877061[&support=0.541][&length_mean=2.1389877061,length_median=1.811214,length_sd=1.60412439972,length_hpd95={0.059895,5.180026},length_quant_5_95={0.291598,5.159019},length_range={0.037144,11.841359}])1.00:13.834055667[&support=1.0][&length_mean=13.834055667,length_median=13.744199,length_sd=3.42956131597,length_hpd95={6.744918,20.476839},length_quant_5_95={8.325226,19.638594},length_range={3.175644,23.753176}])0.53:2.70960394757[&support=0.534][&length_mean=2.70960394757,length_median=2.0009375,length_sd=2.16087992797,length_hpd95={0.015791,7.07422},length_quant_5_95={0.327297,7.043488},length_range={0.015791,12.395246}])1.00:7.579692392[&support=1.0][&length_mean=7.579692392,length_median=7.3630285,length_sd=2.82357628885,length_hpd95={2.390731,12.996604},length_quant_5_95={3.220526,12.557052},length_range={0.788587,17.076571}])1.00:27.303294833[&support=1.0][&length_mean=27.303294833,length_median=27.4339835,length_sd=4.51391870154,length_hpd95={18.638222,36.570915},length_quant_5_95={19.321331,34.319717},length_range={11.8248,41.359707}])0.31:1.72380205882[&support=0.306][&length_mean=1.72380205882,length_median=1.3955825,length_sd=1.50488992804,length_hpd95={0.004911,4.695823},length_quant_5_95={0.111697,4.629632},length_range={0.004911,9.849342}])1.00:6.099661546[&support=1.0][&length_mean=6.099661546,length_median=5.3799625,length_sd=3.72041402928,length_hpd95={0.711643,13.332463},length_quant_5_95={1.405482,12.933639},length_range={0.330072,19.81312}])1.00:6.988881985[&support=1.0][&length_mean=6.988881985,length_median=6.9055965,length_sd=3.44985478397,length_hpd95={1.01154,13.248203},length_quant_5_95={1.588552,12.929526},length_range={0.351861,16.444387}])1.00:2.525995645[&support=1.0][&length_mean=2.525995645,length_median=2.205017,length_sd=1.56623194952,length_hpd95={0.176539,5.426248},length_quant_5_95={0.733028,5.333379},length_range={0.176539,10.86705}],((Chalcophaps_indica:30.83801331[&support=1.0][&length_mean=30.83801331,length_median=30.994976,length_sd=3.64445100303,length_hpd95={24.183117,38.110947},length_quant_5_95={24.886368,36.683937},length_range={16.718517,41.853035}],((Ducula_aenea:13.119424811[&support=1.0][&length_mean=13.119424811,length_median=13.5872205,length_sd=5.26095170604,length_hpd95={2.141156,23.042931},length_quant_5_95={3.365379,20.910427},length_range={0.071523,29.051521}],Ducula_badia:13.119424826[&support=1.0][&length_mean=13.119424826,length_median=13.5872215,length_sd=5.26095173035,length_hpd95={2.141156,23.042929},length_quant_5_95={3.365379,20.910425},length_range={0.071523,29.051521}])1.00:16.402727109[&support=1.0][&length_mean=16.402727109,length_median=15.788616,length_sd=5.59775495495,length_hpd95={6.170688,28.203671},length_quant_5_95={8.412448,27.307291},length_range={2.789264,33.369915}],(Treron_sphenurus:13.71130957[&support=1.0][&length_mean=13.71130957,length_median=13.7164705,length_sd=6.69196696167,length_hpd95={0.029576,25.530134},length_quant_5_95={2.532581,25.511513},length_range={0.029576,33.674622}],(Treron_apicauda:11.649723687[&support=1.0][&length_mean=11.649723687,length_median=11.426062,length_sd=6.65462218668,length_hpd95={0.029576,24.422192},length_quant_5_95={1.555826,24.404949},length_range={0.029576,34.223522}],Treron_bicinctus:11.715547109[&support=1.0][&length_mean=11.715547109,length_median=11.5593885,length_sd=6.7198875377,length_hpd95={0.215578,24.455708},length_quant_5_95={1.730109,24.409622},length_range={0.184062,33.279305}])0.45:9.06113700443[&support=0.451][&length_mean=9.06113700443,length_median=8.433786,length_sd=5.83236538458,length_hpd95={0.14899,18.846409},length_quant_5_95={1.035249,18.751997},length_range={0.06358,29.759872}])1.00:11.695045107[&support=1.0][&length_mean=11.695045107,length_median=12.3098425,length_sd=5.91031119298,length_hpd95={0.148679,20.882809},length_quant_5_95={1.786659,20.873631},length_range={0.148679,29.336403}])1.00:1.315861298[&support=1.0][&length_mean=1.315861298,length_median=1.165586,length_sd=0.737710442731,length_hpd95={0.17342,2.716584},length_quant_5_95={0.387734,2.679655},length_range={0.074401,5.134392}])1.00:2.949274115[&support=1.0][&length_mean=2.949274115,length_median=2.870502,length_sd=1.0283570929,length_hpd95={1.109258,5.008459},length_quant_5_95={1.433522,4.78254},length_range={0.331637,7.113964}],(Macropygia_unchall:21.545458647[&support=1.0][&length_mean=21.545458647,length_median=21.5292575,length_sd=2.63550715807,length_hpd95={16.535931,26.709536},length_quant_5_95={17.107533,25.685572},length_range={11.670862,30.099257}],((Columba_pulchricollis:12.117934391[&support=1.0][&length_mean=12.117934391,length_median=13.634323,length_sd=4.57554175654,length_hpd95={3.343726,19.232031},length_quant_5_95={3.533785,17.50909},length_range={0.215901,21.724201}],(Columba_livia:12.63280745[&support=1.0][&length_mean=12.63280745,length_median=13.4709255,length_sd=3.67730815347,length_hpd95={3.970122,18.48292},length_quant_5_95={5.149768,17.233301},length_range={0.596943,21.15424}],Columba_leuconota:10.461555099[&support=1.0][&length_mean=10.461555099,length_median=10.876881,length_sd=4.91481505324,length_hpd95={1.452865,18.406105},length_quant_5_95={2.103349,17.650316},length_range={0.215901,24.199013}])0.42:4.74850889074[&support=0.421][&length_mean=4.74850889074,length_median=4.126996,length_sd=3.66126133921,length_hpd95={0.052649,12.775942},length_quant_5_95={0.403646,12.586058},length_range={0.052649,17.931181}])1.00:2.96552798[&support=1.0][&length_mean=2.96552798,length_median=2.8884135,length_sd=1.06232074612,length_hpd95={0.918593,4.942945},length_quant_5_95={1.275335,4.773711},length_range={0.058171,6.862907}],(Streptopelia_orientalis:17.264571895[&support=1.0][&length_mean=17.264571895,length_median=17.2667965,length_sd=2.17993994156,length_hpd95={13.247628,21.592215},length_quant_5_95={13.770439,20.688942},length_range={8.716617,25.397783}],Spilopelia_chinensis:17.253261665[&support=1.0][&length_mean=17.253261665,length_median=17.2717145,length_sd=2.18198988515,length_hpd95={13.247628,21.618778},length_quant_5_95={13.770438,20.757061},length_range={8.716617,24.84775}])0.89:0.798216065022[&support=0.892][&length_mean=0.798216065022,length_median=0.711828,length_sd=0.499954574503,length_hpd95={0.05179,1.72872},length_quant_5_95={0.164615,1.72139},length_range={0.031595,3.152223}])1.00:3.543808254[&support=1.0][&length_mean=3.543808254,length_median=3.479267,length_sd=0.909523791953,length_hpd95={1.795038,5.344326},length_quant_5_95={2.129018,5.17157},length_range={1.185341,6.998691}])1.00:12.241828752[&support=1.0][&length_mean=12.241828752,length_median=12.1683535,length_sd=1.83251865159,length_hpd95={8.848872,15.725697},length_quant_5_95={9.271763,15.216383},length_range={5.639767,18.639902}])1.00:53.908831871[&support=1.0][&length_mean=53.908831871,length_median=53.718256,length_sd=4.70004607198,length_hpd95={44.921734,62.891663},length_quant_5_95={46.822041,61.882999},length_range={41.809235,71.969437}])1.00:94.601262085[&support=1.0][&length_mean=94.601262085,length_median=93.5448035,length_sd=13.0958755797,length_hpd95={69.417386,119.862158},length_quant_5_95={75.064849,118.182213},length_range={59.064458,152.747074}],(Arborophila_mandellii:6.627374663[&support=1.0][&length_mean=6.627374663,length_median=5.6455215,length_sd=4.62220036305,length_hpd95={0.017678,14.993385},length_quant_5_95={0.69163,14.97901},length_range={0.017678,25.372528}],(Arborophila_torqueola:5.631070842[&support=1.0][&length_mean=5.631070842,length_median=5.7810295,length_sd=2.41423549289,length_hpd95={0.017678,9.41093},length_quant_5_95={1.233181,9.305347},length_range={0.017678,13.313482}],Arborophila_rufogularis:5.797060286[&support=1.0][&length_mean=5.797060286,length_median=5.864539,length_sd=2.29534332066,length_hpd95={0.680585,9.844401},length_quant_5_95={1.898986,9.495182},length_range={0.062284,13.313482}])0.48:3.77225704593[&support=0.479][&length_mean=3.77225704593,length_median=2.601546,length_sd=3.21678513869,length_hpd95={0.055503,10.097202},length_quant_5_95={0.461893,9.972103},length_range={0.027932,16.796852}])1.00:15.383199195[&support=1.0][&length_mean=15.383199195,length_median=15.304269,length_sd=4.71391071695,length_hpd95={6.704587,24.958574},length_quant_5_95={8.004856,23.762789},length_range={4.190862,30.051945}])1.00:2.789049796[&support=1.0][&length_mean=2.789049796,length_median=2.605607,length_sd=1.11577967482,length_hpd95={0.759989,5.000901},length_quant_5_95={1.278518,4.903394},length_range={0.411911,8.644379}],(Lophura_leucomelanos:17.248527245[&support=1.0][&length_mean=17.248527245,length_median=17.037399,length_sd=4.10098326299,length_hpd95={9.216124,25.023359},length_quant_5_95={10.696825,24.526091},length_range={8.423867,29.873652}],(Lophophorus_impejanus:15.711050864[&support=1.0][&length_mean=15.711050864,length_median=15.4395385,length_sd=3.8123323899,length_hpd95={8.873869,23.584349},length_quant_5_95={9.703979,22.723},length_range={7.468762,27.229931}],(Tragopan_temminckii:4.942500554[&support=1.0][&length_mean=4.942500554,length_median=4.859365,length_sd=1.41914842728,length_hpd95={2.333465,7.74931},length_quant_5_95={2.849842,7.486431},length_range={1.758145,10.918774}],Tragopan_blythii:4.942500556[&support=1.0][&length_mean=4.942500556,length_median=4.859365,length_sd=1.4191484205,length_hpd95={2.333465,7.74931},length_quant_5_95={2.849842,7.486431},length_range={1.758145,10.918774}])1.00:10.768550322[&support=1.0][&length_mean=10.768550322,length_median=10.5414935,length_sd=2.75350069856,length_hpd95={5.558077,16.015682},length_quant_5_95={6.498955,15.77799},length_range={4.94376,19.981915}])1.00:1.53747641[&support=1.0][&length_mean=1.53747641,length_median=1.399102,length_sd=0.800354323618,length_hpd95={0.218063,3.205898},length_quant_5_95={0.507904,3.116131},length_range={0.061595,4.771151}])1.00:3.758021451[&support=1.0][&length_mean=3.758021451,length_median=3.625207,length_sd=1.20545100617,length_hpd95={1.644687,5.9804},length_quant_5_95={1.999965,5.873607},length_range={1.179676,9.402449}])1.00:1.97058780321[&support=0.996][&length_mean=1.97058780321,length_median=1.8449025,length_sd=0.981503389747,length_hpd95={0.348259,3.871547},length_quant_5_95={0.636183,3.844636},length_range={0.166353,6.354519}]);

END;
